# Supplementary material for: Crystal structure of 4-chloro-2-{(E)-[(3,4-di­methyl­phen­yl)imino]­meth­yl}phenol
Source: Acta Crystallogr E Crystallogr Commun. 2015 May 23;71(Pt 6):o416. doi: 10.1107/S2056989015009354 (PMC4459303; doi:10.1107/S2056989015009354)
Supplement: Supplementary file 1 [file e-71-0o416-sup1.cif]

##############################################################################
#                                                                            #
# This CIF contains the data in a paper accepted for publication in          #
# Acta Crystallographica Section E. It conforms to the requirements of       #
# Notes for Authors for Acta Crystallographica Section E, and has been       #
# peer reviewed under the auspices of the IUCr Commission on Journals.       #
#                                                                            #
# Full details of the Crystallographic Information File format               #
# are given in the paper "The Crystallographic Information File (CIF):       #
# a New Standard Archive File for Crystallography" by S. R. Hall, F. H.      #
# Allen and I. D. Brown [Acta Cryst. (1991), A47, 655-685].                  #
#                                                                            #
# The current version of the core CIF dictionary is obtainable from          #
# ftp://ftp.iucr.org/pub/cif_core.dic.                                       #
#                                                                            #
# Software is freely available for graphical display of the structure(s)     #
# in this CIF. For information consult the CIF software page                 #
# http://www.iucr.org/resources/cif/software.                                #
#                                                                            #
# This file may be used for bona fide research purposes within the           #
# scientific community so long as proper attribution is given to the journal # 
# article from which it was obtained.                                        #
#                                                                            #
##############################################################################
data_global
_audit_creation_method     ?
_journal_date_recd_electronic     2015-05-10
_journal_date_accepted     2015-05-16
_journal_name_full     'Acta Crystallographica, Section E'
_journal_year     2015
_journal_volume     71
_journal_issue      6
_journal_page_first     o416
_journal_page_last     o416
_journal_paper_category     HO
_journal_paper_doi     10.1107/S2056989015009354
_journal_coeditor_code     HB7424
_publ_contact_author
;
Muhammad Nawaz Tahir
University of Sargodha
Department of Physics
Sargodha
Pakistan
;
_publ_contact_author_email     'dmntahir_uos@yahoo.com'
_publ_contact_author_fax     '0092 48 32 22 121'
_publ_contact_author_phone     '0092 48 92 30 914'
_publ_section_title
;
Crystal structure of
4-chloro-2-{(<i>E</i>)-[(3,4-dimethylphenyl)imino]methyl}phenol
;
loop_
    _publ_author_name
    _publ_author_footnote
    _publ_author_address
    'Muhammad Salim' .
;
Department of Chemistry
University of the Punjab
Lahore
Punjab
Pakistan
;
    'Tahir, Muhammad Nawaz' .
;
Department of Physics
University of Sargodha
Sargodha
Punjab
Pakistan
;
    'Munawar Ali Munawar' .
;
Department of Chemistry
University of the Punjab
Lahore
Punjab
Pakistan
;
    'Muhammad Shahid' .
;
Department of Chemistry
University of the Punjab
Lahore
Punjab
Pakistan
;
    'Shad, Hazoor Ahmad' .
;
Department of Chemistry
University of Sargodha
Sargodha
Punjab
Pakistan
;
data_I
_database_code_depnum_ccdc_archive 'CCDC 1401503'
_audit_creation_method     'SHELXL-2014/7'
_chemical_name_systematic
;
4-Chloro-2-{(<i>E</i>)-[(3,4-dimethylphenyl)imino]methyl}phenol
;
_chemical_name_common     ?
_chemical_formula_moiety     'C15 H14 Cl N O'
_chemical_formula_sum     'C15 H14 Cl N O'
_chemical_formula_iupac     'C15 H14 Cl N O'
_chemical_formula_weight     259.72
_shelx_space_group_comment
;
The symmetry employed for this shelxl refinement is uniquely defined
by the following loop, which should always be used as a source of
symmetry information in preference to the above space-group names.
They are only intended as comments.
;
_space_group_crystal_system     monoclinic
_space_group_name_H-M_alt     'P 21/n'
_space_group_name_Hall     '-P 2yn'
loop_
    _space_group_symop_operation_xyz
    'x, y, z'
    '-x+1/2, y+1/2, -z+1/2'
    '-x, -y, -z'
    'x-1/2, -y-1/2, z-1/2'
_cell_length_a     12.1875(10)
_cell_length_b     7.4438(5)
_cell_length_c     14.3141(12)
_cell_angle_alpha     90
_cell_angle_beta     101.549(4)
_cell_angle_gamma     90
_cell_volume     1272.30(17)
_cell_formula_units_Z     4
_cell_measurement_reflns_used     1871
_cell_measurement_theta_min     2.006
_cell_measurement_theta_max     27.00
_cell_measurement_temperature     296(2)
_exptl_crystal_description     plate
_exptl_crystal_colour     'light yellow'
_exptl_crystal_size_max     0.25
_exptl_crystal_size_mid     0.20
_exptl_crystal_size_min     0.14
_exptl_crystal_density_diffrn     1.356
_exptl_crystal_density_meas     ?
_exptl_crystal_density_method     'not measured'
_exptl_crystal_F_000     544
_exptl_absorpt_coefficient_mu     0.287
_exptl_absorpt_correction_type     multi-scan
_exptl_absorpt_process_details
;
(SADABS; Bruker, 2007)
;
_exptl_absorpt_correction_T_min     0.933
_exptl_absorpt_correction_T_max     0.968
_exptl_special_details
;
;
_diffrn_ambient_temperature     296(2)
_diffrn_radiation_type     MoK\a
_diffrn_radiation_wavelength     0.71073
_diffrn_radiation_source     'fine-focus sealed tube'
_diffrn_radiation_monochromator     graphite
_diffrn_measurement_device_type     'Bruker Kappa APEXII CCD'
_diffrn_measurement_method     \w
_diffrn_detector_area_resol_mean     7.80
_diffrn_reflns_number     10293
_diffrn_reflns_av_R_equivalents     0.0237
_diffrn_reflns_theta_min     2.006
_diffrn_reflns_theta_max     27.00
_diffrn_reflns_theta_full     27.00
_diffrn_measured_fraction_theta_max     0.999
_diffrn_measured_fraction_theta_full     0.999
_diffrn_reflns_limit_h_min     -15
_diffrn_reflns_limit_h_max     12
_diffrn_reflns_limit_k_min     -8
_diffrn_reflns_limit_k_max     9
_diffrn_reflns_limit_l_min     -18
_diffrn_reflns_limit_l_max     15
_diffrn_standards_number     0
_diffrn_standards_interval_count     ?
_diffrn_standards_interval_time     ?
_diffrn_standards_decay_%     ?
_refine_special_details
;
Refinement of <i>F</i>^2^ against ALL reflections. The weighted <i>R</i>-factor
<i>wR</i> and goodness of fit <i>S</i> are based on <i>F</i>^2^, conventional
<i>R</i>-factors <i>R</i> are based on <i>F</i>, with <i>F</i> set to zero for
negative <i>F</i>^2^. The threshold expression of <i>F</i>^2^ >
\s(<i>F</i>^2^) is used only for calculating <i>R</i>-factors(gt) <i>etc</i>.
and is not relevant to the choice of reflections for refinement.
<i>R</i>-factors based on <i>F</i>^2^ are statistically about twice as large
as those based on <i>F</i>, and <i>R</i>-factors based on ALL data will be
even larger.
;
_reflns_number_total     2785
_reflns_number_gt     1871
_reflns_threshold_expression     I>2\s(I)
_refine_ls_structure_factor_coef     Fsqd
_refine_ls_matrix_type     full
_refine_ls_R_factor_all     0.0705
_refine_ls_R_factor_gt     0.0414
_refine_ls_wR_factor_gt     0.1014
_refine_ls_wR_factor_ref     0.1163
_refine_ls_goodness_of_fit_ref     1.043
_refine_ls_restrained_S_all     1.043
_refine_ls_number_reflns     2785
_refine_ls_number_parameters     166
_refine_ls_number_restraints     0
_refine_ls_hydrogen_treatment     constr
_refine_ls_weighting_scheme     calc
_refine_ls_weighting_details
              'w=1/[\s^2^(Fo^2^)+(0.0519P)^2^+0.2053P] where P=(Fo^2^+2Fc^2^)/3'
_atom_sites_solution_hydrogens     geom
_atom_sites_solution_primary     direct
_atom_sites_solution_secondary     difmap
_refine_ls_shift/su_max     0.001
_refine_ls_shift/su_mean     0.000
_refine_diff_density_max     0.236
_refine_diff_density_min     -0.223
loop_
    _atom_type_symbol
    _atom_type_description
    _atom_type_scat_dispersion_real
    _atom_type_scat_dispersion_imag
    _atom_type_scat_source
    'C' 'C' 0.0033 0.0016
                         'International Tables Vol C Tables 4.2.6.8 and 6.1.1.4'
    'H' 'H' 0.0000 0.0000
                         'International Tables Vol C Tables 4.2.6.8 and 6.1.1.4'
    'N' 'N' 0.0061 0.0033
                         'International Tables Vol C Tables 4.2.6.8 and 6.1.1.4'
    'O' 'O' 0.0106 0.0060
                         'International Tables Vol C Tables 4.2.6.8 and 6.1.1.4'
    'Cl' 'Cl' 0.1484 0.1585
                         'International Tables Vol C Tables 4.2.6.8 and 6.1.1.4'
_computing_data_collection
;
APEX2 (Bruker, 2007)
;
_computing_cell_refinement
;
SAINT (Bruker, 2007)
;
_computing_data_reduction
;
SAINT (Bruker, 2007)
;
_computing_structure_solution
;
SHELXS97 (Sheldrick, 2008)
;
_computing_structure_refinement
;
SHELXL2014  (Sheldrick, 2015)
;
_computing_molecular_graphics
;
ORTEP-3 for Windows (Farrugia, 2012) and PLATON (Spek, 2009)
;
_computing_publication_material
;
WinGX (Farrugia, 2012) and PLATON (Spek, 2009)
;
loop_
    _atom_site_type_symbol
    _atom_site_label
    _atom_site_fract_x
    _atom_site_fract_y
    _atom_site_fract_z
    _atom_site_U_iso_or_equiv
    _atom_site_adp_type
    _atom_site_calc_flag
    _atom_site_occupancy
    _atom_site_disorder_assembly
    _atom_site_disorder_group
    Cl Cl1 0.31558(4) 0.47763(8) 0.94032(3) 0.0702(2) Uani d 1 . .
    O O1 0.45252(11) 0.6419(2) 0.58212(9) 0.0684(4) Uani d 1 . .
    H H1 0.4036 0.6151 0.5361 0.103 Uiso calc 1 . .
    N N1 0.26240(12) 0.51118(17) 0.49303(10) 0.0442(4) Uani d 1 . .
    C C1 0.41674(14) 0.6064(2) 0.66249(12) 0.0462(4) Uani d 1 . .
    C C2 0.31233(14) 0.5273(2) 0.66205(11) 0.0400(4) Uani d 1 . .
    C C3 0.28167(14) 0.4894(2) 0.74847(12) 0.0434(4) Uani d 1 . .
    H H3 0.2128 0.4363 0.7492 0.052 Uiso calc 1 . .
    C C4 0.35292(14) 0.5305(2) 0.83271(12) 0.0447(4) Uani d 1 . .
    C C5 0.45476(15) 0.6104(2) 0.83316(12) 0.0499(4) Uani d 1 . .
    H H5 0.5022 0.6383 0.8907 0.060 Uiso calc 1 . .
    C C6 0.48620(15) 0.6486(2) 0.74880(13) 0.0524(5) Uani d 1 . .
    H H6 0.5549 0.7035 0.7493 0.063 Uiso calc 1 . .
    C C7 0.23682(15) 0.4821(2) 0.57324(12) 0.0432(4) Uani d 1 . .
    H H7 0.1679 0.4304 0.5753 0.052 Uiso calc 1 . .
    C C8 0.18970(13) 0.4694(2) 0.40504(11) 0.0394(4) Uani d 1 . .
    C C9 0.23021(14) 0.5050(2) 0.32363(12) 0.0414(4) Uani d 1 . .
    H H9 0.3016 0.5534 0.3296 0.050 Uiso calc 1 . .
    C C10 0.16807(14) 0.4712(2) 0.23319(12) 0.0407(4) Uani d 1 . .
    C C11 0.06064(14) 0.3993(2) 0.22426(12) 0.0429(4) Uani d 1 . .
    C C12 0.02122(14) 0.3625(2) 0.30650(12) 0.0455(4) Uani d 1 . .
    H H12 -0.0499 0.3133 0.3010 0.055 Uiso calc 1 . .
    C C13 0.08330(14) 0.3962(2) 0.39585(12) 0.0456(4) Uani d 1 . .
    H H13 0.0544 0.3701 0.4497 0.055 Uiso calc 1 . .
    C C14 0.21523(18) 0.5150(3) 0.14640(13) 0.0576(5) Uani d 1 . .
    H H14A 0.2165 0.4083 0.1089 0.086 Uiso calc 1 . .
    H H14B 0.2901 0.5603 0.1659 0.086 Uiso calc 1 . .
    H H14C 0.1693 0.6042 0.1090 0.086 Uiso calc 1 . .
    C C15 -0.01190(16) 0.3653(3) 0.12815(13) 0.0599(5) Uani d 1 . .
    H H15A 0.0236 0.2788 0.0943 0.090 Uiso calc 1 . .
    H H15B -0.0225 0.4756 0.0927 0.090 Uiso calc 1 . .
    H H15C -0.0832 0.3200 0.1360 0.090 Uiso calc 1 . .
loop_
    _atom_site_aniso_label
    _atom_site_aniso_U_11
    _atom_site_aniso_U_22
    _atom_site_aniso_U_33
    _atom_site_aniso_U_12
    _atom_site_aniso_U_13
    _atom_site_aniso_U_23
    Cl1 0.0742(4) 0.1002(4) 0.0366(3) -0.0049(3) 0.0120(2) 0.0047(2)
    O1 0.0658(9) 0.0930(10) 0.0483(8) -0.0276(8) 0.0159(7) 0.0033(7)
    N1 0.0472(8) 0.0498(8) 0.0349(8) -0.0009(6) 0.0069(6) -0.0023(6)
    C1 0.0493(10) 0.0475(10) 0.0428(10) -0.0042(8) 0.0116(8) 0.0025(7)
    C2 0.0427(9) 0.0390(9) 0.0376(9) 0.0015(7) 0.0061(7) -0.0012(7)
    C3 0.0430(10) 0.0469(10) 0.0407(9) 0.0001(7) 0.0093(8) -0.0005(7)
    C4 0.0493(11) 0.0476(10) 0.0364(9) 0.0048(8) 0.0065(8) 0.0002(7)
    C5 0.0519(11) 0.0500(10) 0.0432(10) -0.0005(8) -0.0013(8) -0.0027(8)
    C6 0.0476(11) 0.0523(11) 0.0550(12) -0.0103(8) 0.0048(9) -0.0008(9)
    C7 0.0440(10) 0.0450(9) 0.0404(10) -0.0016(7) 0.0080(8) -0.0015(7)
    C8 0.0421(10) 0.0383(9) 0.0376(9) 0.0011(7) 0.0073(7) -0.0016(7)
    C9 0.0404(9) 0.0421(9) 0.0423(10) -0.0036(7) 0.0102(7) -0.0015(7)
    C10 0.0480(10) 0.0368(9) 0.0389(9) 0.0015(7) 0.0125(7) 0.0007(7)
    C11 0.0482(10) 0.0368(9) 0.0417(10) 0.0013(7) 0.0040(7) -0.0007(7)
    C12 0.0410(9) 0.0474(10) 0.0482(10) -0.0044(8) 0.0091(8) 0.0017(8)
    C13 0.0467(10) 0.0520(10) 0.0400(10) -0.0016(8) 0.0132(8) 0.0029(8)
    C14 0.0672(13) 0.0661(12) 0.0422(10) -0.0091(9) 0.0171(9) 0.0008(8)
    C15 0.0621(12) 0.0674(13) 0.0461(11) -0.0079(10) 0.0008(9) -0.0017(9)
_geom_special_details
;
All e.s.d.'s (except the e.s.d. in the dihedral angle between two l.s. planes)
are estimated using the full covariance matrix. The cell e.s.d.'s are taken
into account individually in the estimation of e.s.d.'s in distances, angles
and torsion angles; correlations between e.s.d.'s in cell parameters are only
used when they are defined by crystal symmetry. An approximate (isotropic)
treatment of cell e.s.d.'s is used for estimating e.s.d.'s involving l.s.
planes.
;
loop_
    _geom_bond_atom_site_label_1
    _geom_bond_atom_site_label_2
    _geom_bond_site_symmetry_2
    _geom_bond_distance
    _geom_bond_publ_flag
    Cl1 C4 . 1.7365(17) ?
    O1 C1 . 1.336(2) ?
    O1 H1 . 0.8200 ?
    N1 C7 . 1.267(2) ?
    N1 C8 . 1.422(2) ?
    C1 C6 . 1.387(2) ?
    C1 C2 . 1.401(2) ?
    C2 C3 . 1.391(2) ?
    C2 C7 . 1.452(2) ?
    C3 C4 . 1.372(2) ?
    C3 H3 . 0.9300 ?
    C4 C5 . 1.375(2) ?
    C5 C6 . 1.368(2) ?
    C5 H5 . 0.9300 ?
    C6 H6 . 0.9300 ?
    C7 H7 . 0.9300 ?
    C8 C9 . 1.379(2) ?
    C8 C13 . 1.389(2) ?
    C9 C10 . 1.386(2) ?
    C9 H9 . 0.9300 ?
    C10 C11 . 1.396(2) ?
    C10 C14 . 1.505(2) ?
    C11 C12 . 1.385(2) ?
    C11 C15 . 1.500(2) ?
    C12 C13 . 1.372(2) ?
    C12 H12 . 0.9300 ?
    C13 H13 . 0.9300 ?
    C14 H14A . 0.9600 ?
    C14 H14B . 0.9600 ?
    C14 H14C . 0.9600 ?
    C15 H15A . 0.9600 ?
    C15 H15B . 0.9600 ?
    C15 H15C . 0.9600 ?
loop_
    _geom_angle_atom_site_label_1
    _geom_angle_atom_site_label_2
    _geom_angle_atom_site_label_3
    _geom_angle_site_symmetry_1
    _geom_angle_site_symmetry_3
    _geom_angle
    _geom_angle_publ_flag
    C1 O1 H1 . . 109.5 ?
    C7 N1 C8 . . 122.85(15) ?
    O1 C1 C6 . . 118.44(15) ?
    O1 C1 C2 . . 122.14(15) ?
    C6 C1 C2 . . 119.42(15) ?
    C3 C2 C1 . . 119.12(15) ?
    C3 C2 C7 . . 119.72(15) ?
    C1 C2 C7 . . 121.15(15) ?
    C4 C3 C2 . . 120.07(16) ?
    C4 C3 H3 . . 120.0 ?
    C2 C3 H3 . . 120.0 ?
    C3 C4 C5 . . 120.82(16) ?
    C3 C4 Cl1 . . 119.80(14) ?
    C5 C4 Cl1 . . 119.37(13) ?
    C6 C5 C4 . . 119.86(16) ?
    C6 C5 H5 . . 120.1 ?
    C4 C5 H5 . . 120.1 ?
    C5 C6 C1 . . 120.69(16) ?
    C5 C6 H6 . . 119.7 ?
    C1 C6 H6 . . 119.7 ?
    N1 C7 C2 . . 121.73(16) ?
    N1 C7 H7 . . 119.1 ?
    C2 C7 H7 . . 119.1 ?
    C9 C8 C13 . . 118.75(15) ?
    C9 C8 N1 . . 116.19(14) ?
    C13 C8 N1 . . 125.06(14) ?
    C8 C9 C10 . . 122.23(15) ?
    C8 C9 H9 . . 118.9 ?
    C10 C9 H9 . . 118.9 ?
    C9 C10 C11 . . 118.83(15) ?
    C9 C10 C14 . . 120.27(16) ?
    C11 C10 C14 . . 120.89(15) ?
    C12 C11 C10 . . 118.45(15) ?
    C12 C11 C15 . . 120.34(16) ?
    C10 C11 C15 . . 121.20(16) ?
    C13 C12 C11 . . 122.41(16) ?
    C13 C12 H12 . . 118.8 ?
    C11 C12 H12 . . 118.8 ?
    C12 C13 C8 . . 119.34(15) ?
    C12 C13 H13 . . 120.3 ?
    C8 C13 H13 . . 120.3 ?
    C10 C14 H14A . . 109.5 ?
    C10 C14 H14B . . 109.5 ?
    H14A C14 H14B . . 109.5 ?
    C10 C14 H14C . . 109.5 ?
    H14A C14 H14C . . 109.5 ?
    H14B C14 H14C . . 109.5 ?
    C11 C15 H15A . . 109.5 ?
    C11 C15 H15B . . 109.5 ?
    H15A C15 H15B . . 109.5 ?
    C11 C15 H15C . . 109.5 ?
    H15A C15 H15C . . 109.5 ?
    H15B C15 H15C . . 109.5 ?
loop_
    _geom_torsion_atom_site_label_1
    _geom_torsion_atom_site_label_2
    _geom_torsion_atom_site_label_3
    _geom_torsion_atom_site_label_4
    _geom_torsion_site_symmetry_1
    _geom_torsion_site_symmetry_2
    _geom_torsion_site_symmetry_3
    _geom_torsion_site_symmetry_4
    _geom_torsion
    _geom_torsion_publ_flag
    O1 C1 C2 C3 . . . . 178.21(15) ?
    C6 C1 C2 C3 . . . . -1.3(2) ?
    O1 C1 C2 C7 . . . . -0.9(3) ?
    C6 C1 C2 C7 . . . . 179.60(15) ?
    C1 C2 C3 C4 . . . . 0.4(2) ?
    C7 C2 C3 C4 . . . . 179.50(14) ?
    C2 C3 C4 C5 . . . . 0.5(3) ?
    C2 C3 C4 Cl1 . . . . -178.37(12) ?
    C3 C4 C5 C6 . . . . -0.4(3) ?
    Cl1 C4 C5 C6 . . . . 178.42(13) ?
    C4 C5 C6 C1 . . . . -0.5(3) ?
    O1 C1 C6 C5 . . . . -178.16(16) ?
    C2 C1 C6 C5 . . . . 1.4(3) ?
    C8 N1 C7 C2 . . . . -179.54(13) ?
    C3 C2 C7 N1 . . . . -178.66(14) ?
    C1 C2 C7 N1 . . . . 0.4(3) ?
    C7 N1 C8 C9 . . . . -178.57(14) ?
    C7 N1 C8 C13 . . . . 1.2(3) ?
    C13 C8 C9 C10 . . . . 0.4(2) ?
    N1 C8 C9 C10 . . . . -179.85(13) ?
    C8 C9 C10 C11 . . . . 0.3(2) ?
    C8 C9 C10 C14 . . . . 179.07(14) ?
    C9 C10 C11 C12 . . . . -0.8(2) ?
    C14 C10 C11 C12 . . . . -179.62(15) ?
    C9 C10 C11 C15 . . . . 178.03(15) ?
    C14 C10 C11 C15 . . . . -0.7(2) ?
    C10 C11 C12 C13 . . . . 0.8(3) ?
    C15 C11 C12 C13 . . . . -178.10(15) ?
    C11 C12 C13 C8 . . . . -0.1(3) ?
    C9 C8 C13 C12 . . . . -0.5(2) ?
    N1 C8 C13 C12 . . . . 179.79(15) ?
loop_
    _geom_hbond_atom_site_label_D
    _geom_hbond_atom_site_label_H
    _geom_hbond_atom_site_label_A
    _geom_hbond_site_symmetry_A
    _geom_hbond_distance_DH
    _geom_hbond_distance_HA
    _geom_hbond_distance_DA
    _geom_hbond_angle_DHA
    O1 H1 N1 . 0.82 1.87 2.5998(19) 148.8
    C3 H3 Cg1 2_546 0.93 2.98 3.732(2) 139
    C6 H6 Cg2 4_676 0.93 2.93 3.576(2) 128
    C14 H14B Cg2 2_555 0.96 2.96 3.656(2) 131
_shelx_hkl_file
;
   1   0   0   -0.06    0.01
   1   0   0   -0.06    0.01
  -1   0   0   -0.05    0.01
  -1   0   0   -0.07    0.01
  -2   0   0   53.09    1.09
  -2   0   0   52.02    1.14
   2   0   0   54.00    1.09
   3   0   0   -0.01    0.03
  -3   0   0    0.04    0.03
  -3   0   0   -0.06    0.03
   3   0   0    0.01    0.03
  -4   0   0  190.27    3.82
   4   0   0  193.86    4.04
  -5   0   0    0.07    0.04
  -5   0   0    0.04    0.05
   5   0   0    0.00    0.04
  -6   0   0    5.96    0.24
  -6   0   0    5.80    0.22
   6   0   0    6.16    0.22
  -6   0   0    5.63    0.22
  -7   0   0    0.02    0.06
   7   0   0    0.01    0.04
  -7   0   0    0.00    0.05
  -7   0   0   -0.01    0.04
  -8   0   0   24.67    0.66
  -8   0   0   24.12    0.66
  -8   0   0   25.35    0.70
   8   0   0   24.78    0.65
  -9   0   0   -0.01    0.06
   9   0   0    0.01    0.06
  -9   0   0    0.06    0.06
  -9   0   0   -0.04    0.07
  10   0   0    0.20    0.09
 -10   0   0    0.12    0.09
 -10   0   0    0.14    0.09
 -10   0   0    0.07    0.07
  11   0   0   -0.04    0.07
 -11   0   0   -0.03    0.08
 -11   0   0    0.01    0.08
 -12   0   0    0.83    0.17
 -13   0   0    0.06    0.11
 -14   0   0    0.25    0.14
 -15   0   0   -0.10    0.11
   0  -1   0   -1.26    0.04
   0   1   0   -1.31    0.04
   1  -1   0    8.49    0.27
  -1  -1   0    8.74    0.22
  -1  -1   0    8.92    0.28
  -1  -1   0    8.63    0.22
   1   1   0    8.74    0.27
   1   1   0    9.12    0.23
  -1   1   0    8.96    0.21
  -1   1   0    8.84    0.27
   1   1   0    8.62    0.22
  -2  -1   0   77.15    1.53
   2  -1   0   75.44    1.67
   2  -1   0   76.32    1.51
   2  -1   0   76.85    1.60
  -2  -1   0   77.14    1.67
  -2  -1   0   72.10    1.61
   2   1   0   74.98    1.53
  -2   1   0   76.28    1.50
  -2   1   0   77.49    1.60
  -2   1   0   75.55    1.66
   2   1   0   76.26    1.67
  -3  -1   0   31.21    0.71
   3  -1   0   31.75    0.70
   3  -1   0   31.55    0.68
  -3  -1   0   30.80    0.70
   3  -1   0   31.85    0.74
   3   1   0   30.15    0.71
  -3   1   0   31.36    0.67
  -3   1   0   32.21    0.70
  -3   1   0   30.43    0.72
   3   1   0   31.80    0.73
   4  -1   0   50.42    1.12
  -4  -1   0   51.00    1.11
   4  -1   0   51.37    1.16
   4  -1   0   53.42    1.10
  -4  -1   0   50.98    1.14
  -4   1   0   50.42    1.08
   4   1   0   51.30    1.14
   4   1   0   51.20    1.15
  -4   1   0   51.19    1.13
   5  -1   0    6.00    0.20
   5  -1   0    6.10    0.21
  -5  -1   0    6.40    0.24
  -5  -1   0    6.24    0.22
  -5  -1   0    6.59    0.22
   5   1   0    6.28    0.21
  -5   1   0    6.28    0.21
   5   1   0    6.23    0.19
  -5   1   0    6.03    0.22
  -5   1   0    5.98    0.20
   6  -1   0   15.65    0.41
  -6  -1   0   15.16    0.46
  -6  -1   0   15.89    0.44
  -6  -1   0   15.53    0.44
   6  -1   0   15.97    0.42
  -6   1   0   14.95    0.42
   6   1   0   15.11    0.43
  -6   1   0   15.95    0.43
  -6   1   0   15.34    0.44
   6   1   0   15.71    0.39
  -7  -1   0   -0.07    0.05
   7  -1   0    0.03    0.04
  -7  -1   0   -0.06    0.04
   7  -1   0    0.07    0.05
  -7  -1   0    0.06    0.05
   7   1   0    0.01    0.05
  -7   1   0    0.02    0.04
  -7   1   0   -0.05    0.05
  -7   1   0    0.04    0.05
  -8  -1   0    0.85    0.11
  -8  -1   0    0.71    0.10
   8  -1   0    1.00    0.11
  -8  -1   0    1.18    0.15
  -8   1   0    0.94    0.13
  -8   1   0    1.26    0.12
   8   1   0    0.88    0.11
  -8   1   0    0.90    0.11
  -9  -1   0    3.14    0.19
   9  -1   0    2.90    0.17
  -9  -1   0    2.87    0.19
  -9  -1   0    2.60    0.23
  -9   1   0    2.97    0.21
  -9   1   0    3.07    0.19
   9   1   0    3.32    0.19
 -10  -1   0   -0.01    0.09
  10  -1   0   -0.03    0.06
 -10  -1   0   -0.07    0.07
 -10  -1   0   -0.06    0.07
 -10   1   0   -0.01    0.08
 -10   1   0   -0.03    0.07
  10   1   0    0.12    0.07
 -10   1   0    0.00    0.03
 -11  -1   0    0.22    0.11
 -11   1   0    0.23    0.09
 -11   1   0    0.33    0.12
 -12  -1   0   -0.21    0.08
 -12   1   0   -0.07    0.07
 -12   1   0    0.07    0.10
 -13  -1   0    1.38    0.23
 -13   1   0    1.26    0.20
 -14  -1   0    0.17    0.13
 -14   1   0    0.08    0.11
 -15  -1   0   -0.25    0.10
 -15   1   0    0.10    0.13
   0  -2   0 1000.00   21.65
   0   2   0  985.84   21.65
  -1  -2   0    0.42    0.05
  -1  -2   0    0.47    0.11
  -1  -2   0    0.40    0.05
   1  -2   0    0.53    0.11
  -1  -2   0    0.52    0.05
   1   2   0    0.60    0.06
  -1   2   0    0.51    0.11
  -1   2   0    0.55    0.03
  -2  -2   0  533.08   11.41
  -2  -2   0  517.35   11.38
   2  -2   0  541.64   10.55
  -2  -2   0  550.53   11.92
   2  -2   0  552.32   11.89
  -2  -2   0  544.31   10.72
   2   2   0  551.31   11.43
  -2   2   0  542.86   11.31
   2   2   0  524.79   11.95
  -2   2   0  546.35   11.31
  -2   2   0  531.27   11.93
   2   2   0  540.30   10.74
  -3  -2   0    9.96    0.27
  -3  -2   0    9.53    0.34
  -3  -2   0    9.77    0.27
   3  -2   0    9.83    0.34
  -3  -2   0    9.18    0.28
   3  -2   0    9.41    0.25
  -3   2   0    9.58    0.25
   3   2   0    9.83    0.27
   3   2   0    9.26    0.33
  -3   2   0    9.53    0.33
  -3   2   0    9.80    0.25
   3   2   0    9.82    0.27
  -4  -2   0   18.54    0.46
  -4  -2   0   17.07    0.46
  -4  -2   0   18.64    0.53
   4  -2   0   18.14    0.53
   4  -2   0   18.05    0.44
  -4  -2   0   17.75    0.48
  -4   2   0   18.56    0.44
  -4   2   0   18.32    0.41
  -4   2   0   17.55    0.44
  -4   2   0   18.01    0.51
   4   2   0   18.40    0.46
   4   2   0   18.08    0.52
  -5  -2   0    5.98    0.22
  -5  -2   0    5.72    0.24
   5  -2   0    5.76    0.25
  -5  -2   0    5.94    0.22
  -5   2   0    6.18    0.20
  -5   2   0    6.44    0.20
  -5   2   0    5.89    0.20
   5   2   0    5.94    0.24
  -6  -2   0    2.55    0.15
  -6  -2   0    2.83    0.18
  -6  -2   0    2.30    0.14
   6  -2   0    2.42    0.17
  -6   2   0    2.39    0.14
   6   2   0    2.46    0.14
  -6   2   0    2.60    0.13
   6   2   0    2.46    0.15
  -6   2   0    3.11    0.14
  -7  -2   0    0.18    0.08
   7  -2   0    0.31    0.08
  -7  -2   0    0.12    0.06
  -7  -2   0    0.15    0.07
   7   2   0    0.27    0.07
  -7   2   0    0.15    0.06
   7   2   0    0.28    0.06
  -7   2   0    0.22    0.06
  -7   2   0    0.23    0.07
  -8  -2   0    8.18    0.31
  -8  -2   0    8.05    0.35
   8  -2   0    8.10    0.31
  -8  -2   0    8.35    0.31
  -8   2   0    8.20    0.29
  -8   2   0    7.77    0.29
  -8   2   0    8.14    0.31
   8   2   0    7.79    0.26
   8   2   0    7.93    0.30
  -9  -2   0    2.22    0.22
   9  -2   0    2.75    0.17
  -9  -2   0    2.80    0.19
  -9  -2   0    1.82    0.16
   9   2   0    2.50    0.17
  -9   2   0    2.30    0.20
  -9   2   0    2.41    0.16
  -9   2   0    1.77    0.16
 -10  -2   0    0.16    0.10
 -10  -2   0    0.08    0.08
 -10  -2   0    0.12    0.09
 -10   2   0    0.22    0.09
 -10   2   0    0.30    0.10
 -10   2   0    0.21    0.08
 -11  -2   0    0.32    0.13
 -11   2   0    0.14    0.09
 -11   2   0    0.10    0.09
 -12  -2   0    0.45    0.15
 -12   2   0    0.29    0.11
 -12   2   0    0.29    0.12
 -13  -2   0    0.01    0.10
 -13   2   0    0.11    0.11
 -13   2   0   -0.03    0.10
 -14  -2   0   -0.01    0.12
 -15  -2   0   -0.04    0.14
   0   3   0   -0.03    0.02
   0   3   0   -0.03    0.06
  -1  -3   0    0.45    0.04
  -1  -3   0    0.51    0.04
  -1  -3   0    0.56    0.05
   1   3   0    0.71    0.12
  -1   3   0    0.57    0.11
   1   3   0    0.49    0.05
  -2  -3   0   54.95    1.20
  -2  -3   0   55.30    1.16
  -2  -3   0   55.31    1.20
  -2   3   0   56.14    1.38
  -2   3   0   55.40    1.17
   2   3   0   54.93    1.38
   2   3   0   54.24    1.11
  -2   3   0   55.97    1.17
   2   3   0   58.01    1.21
  -3  -3   0   14.85    0.38
  -3  -3   0   14.01    0.39
  -3  -3   0   15.10    0.38
   3  -3   0   15.31    0.34
  -3   3   0   14.74    0.35
   3   3   0   15.20    0.37
   3   3   0   14.95    0.38
   3   3   0   14.58    0.50
  -3   3   0   14.52    0.35
  -3   3   0   15.73    0.51
  -4  -3   0   23.06    0.57
  -4  -3   0   22.23    0.56
   4  -3   0   23.21    0.53
  -4  -3   0   22.35    0.59
   4   3   0   23.04    0.69
  -4   3   0   23.25    0.68
  -4   3   0   23.16    0.54
   4   3   0   23.08    0.57
  -4   3   0   23.48    0.54
   5  -3   0    4.09    0.18
  -5  -3   0    3.74    0.17
  -5  -3   0    3.89    0.20
  -5  -3   0    4.02    0.18
  -5   3   0    4.09    0.23
  -5   3   0    3.99    0.15
   5   3   0    3.87    0.23
  -5   3   0    3.85    0.15
   5   3   0    4.22    0.18
  -6  -3   0    6.29    0.24
  -6  -3   0    6.31    0.28
  -6  -3   0    6.06    0.24
  -6   3   0    6.32    0.18
   6   3   0    6.74    0.25
  -6   3   0    6.40    0.22
  -6   3   0    6.10    0.21
   6   3   0    5.90    0.29
  -7  -3   0    0.67    0.10
  -7  -3   0    0.84    0.11
  -7  -3   0    0.60    0.12
  -7   3   0    0.62    0.08
   7   3   0    0.62    0.09
  -7   3   0    0.77    0.08
   7   3   0    0.76    0.12
  -7   3   0    0.81    0.09
  -8  -3   0    0.16    0.10
  -8  -3   0    0.14    0.07
  -8  -3   0    0.09    0.07
  -8   3   0    0.16    0.06
   8   3   0    0.17    0.08
  -8   3   0    0.08    0.06
  -8   3   0    0.13    0.06
   8   3   0    0.13    0.07
  -9  -3   0   -0.03    0.07
  -9  -3   0    0.01    0.07
  -9  -3   0    0.12    0.09
   9   3   0    0.11    0.06
  -9   3   0    0.11    0.06
  -9   3   0    0.16    0.07
  -9   3   0    0.03    0.06
   9   3   0    0.02    0.07
 -10  -3   0    0.33    0.11
 -10  -3   0    0.24    0.12
 -10   3   0    0.36    0.10
 -10   3   0    0.33    0.09
 -11  -3   0    1.20    0.20
 -11   3   0    1.14    0.15
 -11   3   0    1.17    0.15
 -12  -3   0    0.07    0.11
 -12   3   0    0.14    0.10
 -13  -3   0    0.27    0.15
 -13   3   0    0.10    0.10
 -14  -3   0   -0.10    0.11
 -15  -3   0    0.14    0.14
   0   4   0   14.15    0.31
   0   4   0   12.77    0.51
  -1  -4   0    4.91    0.13
  -1  -4   0    5.26    0.16
  -1  -4   0    5.32    0.13
  -1   4   0    5.05    0.30
   1   4   0    5.51    0.31
   1   4   0    5.22    0.16
  -2  -4   0  301.22    5.89
  -2  -4   0  304.12    6.31
  -2  -4   0  295.71    6.31
   2   4   0  298.94    6.58
   2   4   0  302.72    6.38
  -2   4   0  298.59    6.58
  -3  -4   0    0.05    0.04
   3  -4   0    0.01    0.02
  -3  -4   0    0.02    0.05
  -3  -4   0    0.08    0.04
   3   4   0    0.13    0.09
   3   4   0    0.05    0.03
  -3   4   0   -0.02    0.07
   3   4   0    0.03    0.03
   3   4   0    0.08    0.04
  -3   4   0   -0.03    0.02
  -3   4   0    0.01    0.02
   4  -4   0    0.63    0.06
  -4  -4   0    0.63    0.07
  -4  -4   0    0.46    0.09
  -4  -4   0    0.54    0.07
   4   4   0    0.48    0.07
  -4   4   0    0.50    0.05
  -4   4   0    0.47    0.05
  -4   4   0    0.59    0.13
   4   4   0    0.50    0.13
   5  -4   0    0.04    0.05
  -5  -4   0    0.08    0.05
  -5  -4   0   -0.01    0.06
  -5  -4   0    0.02    0.05
  -5   4   0    0.03    0.04
   5   4   0    0.02    0.05
   5   4   0    0.02    0.07
  -5   4   0    0.16    0.09
  -5   4   0    0.03    0.04
  -6  -4   0    1.20    0.12
  -6  -4   0    1.16    0.12
  -6  -4   0    1.02    0.14
  -6   4   0    1.03    0.09
  -6   4   0    1.33    0.18
   6   4   0    1.14    0.17
  -6   4   0    1.41    0.10
   6   4   0    1.05    0.11
  -7  -4   0    1.84    0.15
  -7  -4   0    1.90    0.20
  -7  -4   0    1.90    0.14
  -7   4   0    1.81    0.12
   7   4   0    1.54    0.14
   7   4   0    1.71    0.20
  -7   4   0    1.81    0.12
   8   4   0    0.15    0.08
   8   4   0    0.31    0.11
  -8   4   0    0.20    0.07
  -8   4   0    0.21    0.07
  -9  -4   0    0.97    0.16
  -9   4   0    1.00    0.12
  -9   4   0    0.85    0.11
   9   4   0    0.98    0.15
 -10  -4   0    0.05    0.10
 -10   4   0    0.07    0.07
 -11  -4   0    0.12    0.12
 -11   4   0    0.09    0.08
 -12  -4   0    0.05    0.11
 -13  -4   0    0.12    0.13
 -14  -4   0    0.14    0.15
   0  -5   0    0.03    0.02
   0   5   0   -0.02    0.02
   0   5   0   -0.04    0.08
  -1  -5   0    1.02    0.08
   1   5   0    1.03    0.07
  -1   5   0    1.21    0.19
   1   5   0    0.86    0.17
  -2  -5   0   -0.03    0.04
  -2  -5   0    0.00    0.03
  -2   5   0   -0.08    0.07
   2   5   0   -0.06    0.08
   2   5   0    0.04    0.04
  -3  -5   0    1.47    0.09
  -3  -5   0    1.51    0.13
   3   5   0    1.41    0.10
   3   5   0    1.93    0.24
  -3   5   0    1.47    0.21
  -4  -5   0    6.44    0.27
  -4  -5   0    6.82    0.23
   4  -5   0    6.78    0.20
   4   5   0    6.24    0.23
  -4   5   0    6.33    0.37
  -4   5   0    6.65    0.18
  -4   5   0    6.39    0.18
   4   5   0    6.94    0.40
  -5  -5   0    0.30    0.09
  -5  -5   0    0.24    0.07
   5   5   0    0.44    0.08
  -5   5   0    0.19    0.11
   5   5   0    0.28    0.12
  -5   5   0    0.41    0.05
  -5   5   0    0.35    0.05
  -6  -5   0    2.60    0.16
  -6  -5   0    2.08    0.20
  -6   5   0    2.37    0.12
   6   5   0    2.44    0.27
  -6   5   0    2.51    0.27
  -6   5   0    2.14    0.12
   6   5   0    2.31    0.15
  -7  -5   0   -0.03    0.08
   7   5   0    0.02    0.06
   7   5   0    0.02    0.09
  -7   5   0    0.04    0.05
  -7   5   0   -0.02    0.05
  -8  -5   0    0.05    0.08
   8   5   0    0.18    0.11
  -8   5   0    0.12    0.06
  -8   5   0   -0.08    0.05
  -9  -5   0    0.22    0.12
  -9   5   0    0.10    0.07
   9   5   0    0.17    0.10
  -9   5   0    0.15    0.07
 -10  -5   0    0.19    0.12
 -10   5   0    0.32    0.09
 -11  -5   0    0.19    0.13
 -12  -5   0   -0.10    0.10
 -13  -5   0   -0.17    0.12
   0  -6   0   22.16    0.49
   0   6   0   21.81    0.82
  -1  -6   0    1.51    0.11
   1   6   0    1.43    0.08
  -1   6   0    1.01    0.20
   1   6   0    1.61    0.25
  -2  -6   0   15.75    0.43
  -2   6   0   15.74    0.67
   2   6   0   14.81    0.66
   2   6   0   15.18    0.40
  -3  -6   0    0.13    0.07
  -3   6   0    0.09    0.12
   3   6   0   -0.07    0.09
   3   6   0    0.01    0.05
  -4  -6   0    7.53    0.25
  -4  -6   0    8.40    0.32
   4   6   0    7.71    0.27
   4   6   0    7.14    0.45
  -4   6   0    7.73    0.45
  -5  -6   0    0.14    0.06
  -5  -6   0    0.04    0.07
  -5   6   0    0.03    0.03
  -5   6   0    0.01    0.03
  -5   6   0    0.09    0.11
   5   6   0    0.09    0.07
   5   6   0    0.03    0.10
  -6  -6   0    0.93    0.15
  -6   6   0    1.08    0.20
  -6   6   0    0.95    0.08
   6   6   0    0.83    0.20
   6   6   0    0.90    0.12
  -6   6   0    0.91    0.08
  -7  -6   0    1.05    0.17
   7   6   0    1.48    0.23
  -7   6   0    1.13    0.10
  -7   6   0    1.15    0.09
  -8  -6   0    0.47    0.13
   8   6   0    0.32    0.14
  -9  -6   0    0.08    0.11
   9   6   0   -0.07    0.10
  -9   6   0    0.06    0.06
 -10  -6   0    0.28    0.13
 -11  -6   0   -0.02    0.12
 -12  -6   0    0.01    0.12
   0   7   0    0.08    0.13
  -1   7   0    0.03    0.11
   1   7   0    0.18    0.13
  -2  -7   0    0.07    0.06
  -2   7   0    0.15    0.13
   2   7   0    0.14    0.13
   2   7   0    0.12    0.05
  -3  -7   0    0.27    0.09
   3   7   0    0.24    0.15
  -3   7   0    0.22    0.14
   3   7   0    0.12    0.05
  -4  -7   0    4.74    0.25
  -4   7   0    4.00    0.41
   4   7   0    4.71    0.45
   4   7   0    4.35    0.20
  -5  -7   0    0.05    0.08
  -5   7   0    0.02    0.12
   5   7   0    0.06    0.12
   5   7   0    0.03    0.06
  -6  -7   0    0.37    0.12
   6   7   0    0.21    0.15
  -6   7   0    0.37    0.18
  -7  -7   0    0.04    0.10
  -7   7   0    0.14    0.05
   7   7   0    0.23    0.15
  -8  -7   0    0.48    0.14
   8   7   0    0.88    0.22
  -8   7   0    0.55    0.08
  -9  -7   0    0.33    0.14
   9   7   0    0.11    0.14
 -10  -7   0    0.01    0.12
 -11  -7   0    0.09    0.13
   0   8   0    9.56    0.58
   1   8   0    0.04    0.13
  -1   8   0    0.09    0.14
  -2   8   0    0.33    0.17
   2   8   0    0.12    0.15
   3   8   0    0.43    0.18
  -3   8   0    0.29    0.17
   4   8   0    1.97    0.32
  -4   8   0    2.16    0.33
  -5  -8   0    0.02    0.09
   5   8   0   -0.07    0.12
  -5   8   0    0.26    0.18
  -6  -8   0    0.22    0.11
   6   8   0    0.27    0.18
  -7  -8   0    0.09    0.12
   7   8   0    0.03    0.15
  -8  -8   0    0.04    0.11
   8   8   0   -0.12    0.13
  -9  -8   0    0.06    0.13
   0   9   0   -0.07    0.12
   1   9   0    0.12    0.17
  -1   9   0    0.01    0.15
  -2   9   0    0.07    0.16
   2   9   0    0.27    0.18
  -3   9   0   -0.14    0.12
   3   9   0    0.10    0.16
  -4   9   0    0.34    0.19
   4   9   0    0.44    0.20
   5   9   0   -0.04    0.16
   6   9   0   -0.06    0.14
 -15   0   1    0.06    0.12
 -14   0   1    0.08    0.12
 -13   0   1    0.06    0.10
 -12   0   1    0.02    0.10
  11   0  -1    4.55    0.25
 -11   0   1    4.00    0.28
 -11   0   1    4.78    0.26
 -10   0   1   -0.03    0.07
  10   0  -1    0.04    0.06
 -10   0   1   -0.16    0.05
 -10   0   1   -0.01    0.08
   9   0  -1    0.67    0.10
  -9   0   1    0.63    0.11
  -9   0   1    0.73    0.13
  -9   0   1    0.94    0.11
  -8   0   1   -0.06    0.05
  -8   0   1   -0.09    0.05
   8   0  -1   -0.04    0.05
  -7   0   1    2.74    0.18
  -7   0   1    3.00    0.16
   7   0  -1    3.09    0.16
  -6   0   1    0.01    0.05
  -6   0   1    0.04    0.05
   6   0  -1    0.02    0.04
  -5   0   1   10.16    0.32
   5   0  -1   10.76    0.30
  -3   0   1   57.65    1.23
   3   0  -1   56.34    1.22
  -3   0   1   55.94    1.18
  -2   0   1   -0.05    0.03
  -2   0   1   -0.16    0.03
   2   0  -1   -0.05    0.03
   2   0  -1   -0.09    0.03
  -1   0   1   12.84    0.29
  -1   0   1   13.32    0.29
   1   0  -1   13.33    0.29
   1   0  -1   12.87    0.29
   0   0   1   -0.04    0.01
   0   0  -1   -0.07    0.01
   1   0   1    3.50    0.10
  -1   0  -1    3.44    0.11
  -1   0  -1    3.53    0.10
   1   0   1    3.56    0.11
  -2   0  -1   -0.03    0.03
   2   0   1   -0.03    0.03
   2   0   1   -0.08    0.03
  -2   0  -1   -0.08    0.02
  -2   0  -1   -0.03    0.02
   3   0   1  147.90    2.91
  -3   0  -1  143.63    2.90
   3   0   1  148.34    3.08
   3   0   1  147.11    3.07
  -3   0  -1  144.06    3.07
  -3   0  -1  144.52    3.07
  -4   0  -1   -0.05    0.03
  -4   0  -1   -0.03    0.04
  -4   0  -1    0.02    0.04
   4   0   1   -0.03    0.03
  -5   0  -1   10.61    0.32
  -5   0  -1   10.65    0.33
  -5   0  -1   11.01    0.32
   5   0   1   10.90    0.31
  -6   0  -1    0.01    0.04
  -6   0  -1    0.01    0.04
   6   0   1    0.01    0.04
  -6   0  -1    0.01    0.05
   7   0   1    3.44    0.17
  -7   0  -1    3.46    0.17
  -7   0  -1    3.04    0.17
  -7   0  -1    3.26    0.20
  -8   0  -1   -0.03    0.06
  -8   0  -1    0.01    0.06
   8   0   1    0.04    0.06
  -8   0  -1    0.03    0.06
  -9   0  -1    2.40    0.22
  -9   0  -1    2.23    0.16
   9   0   1    2.63    0.17
  -9   0  -1    1.96    0.17
 -10   0  -1   -0.05    0.07
  10   0   1   -0.11    0.06
 -10   0  -1   -0.10    0.08
 -10   0  -1   -0.09    0.07
 -11   0  -1    0.28    0.12
 -11   0  -1    0.37    0.11
 -12   0  -1    0.03    0.09
 -13   0  -1    0.25    0.13
 -14   0  -1   -0.18    0.10
 -15   0  -1   -0.05    0.12
 -15  -1   1    0.15    0.14
 -15   1   1    0.09    0.13
 -14  -1   1    0.31    0.15
 -14   1   1   -0.12    0.09
 -13  -1   1    0.22    0.13
 -13   1   1    0.04    0.10
 -12  -1   1    0.02    0.10
 -12   1   1    0.22    0.11
 -12   1   1    0.25    0.10
 -11  -1   1    0.53    0.11
 -11  -1   1    0.56    0.15
 -11   1   1    0.63    0.14
 -11   1   1    0.29    0.10
 -10  -1   1    0.33    0.10
 -10  -1   1    0.30    0.09
 -10  -1   1    0.17    0.09
  10  -1  -1    0.42    0.09
 -10   1   1    0.11    0.05
 -10   1   1    0.25    0.10
 -10   1   1    0.23    0.08
  10   1  -1    0.36    0.09
  -9  -1   1    0.04    0.06
  -9  -1   1    0.20    0.08
  -9  -1   1    0.19    0.09
   9  -1  -1    0.18    0.05
   9  -1  -1    0.22    0.08
  -9   1   1    0.21    0.08
  -9   1   1    0.26    0.07
   9   1  -1    0.28    0.08
  -9   1   1    0.17    0.07
   8  -1  -1    3.83    0.17
   8  -1  -1    3.90    0.19
  -8  -1   1    4.18    0.24
  -8  -1   1    3.75    0.20
  -8   1   1    3.98    0.19
   8   1  -1    3.69    0.19
  -8   1   1    4.00    0.22
   8   1  -1    3.60    0.15
   7  -1  -1    0.21    0.05
  -7  -1   1    0.06    0.05
  -7  -1   1    0.20    0.08
   7  -1  -1    0.16    0.06
  -7   1   1    0.12    0.07
   7   1  -1    0.09    0.06
   7   1  -1    0.12    0.05
  -7   1   1    0.20    0.06
   6  -1  -1  232.69    4.89
   6  -1  -1  233.88    4.84
  -6  -1   1  232.40    4.62
  -6   1   1  227.47    4.85
  -6   1   1  230.24    4.58
   6   1  -1  222.45    4.85
   6   1  -1  226.35    4.90
   5  -1  -1    0.01    0.04
   5  -1  -1   -0.02    0.03
  -5  -1   1    0.01    0.05
  -5  -1   1    0.03    0.04
  -5   1   1   -0.04    0.04
   5   1  -1    0.05    0.04
  -5   1   1    0.04    0.04
   5   1  -1   -0.02    0.04
  -4  -1   1   77.38    1.72
   4  -1  -1   78.50    1.74
  -4  -1   1   78.74    1.65
   4  -1  -1   79.46    1.63
   4  -1  -1   78.71    1.70
  -4   1   1   79.25    1.62
   4   1  -1   80.21    1.76
   4   1  -1   81.75    1.72
  -4   1   1   79.23    1.71
   3  -1  -1    0.24    0.05
   3  -1  -1    0.21    0.04
  -3  -1   1    0.20    0.05
  -3  -1   1    0.14    0.04
   3  -1  -1    0.24    0.04
   3   1  -1    0.21    0.04
  -3   1   1    0.21    0.04
  -3   1   1    0.30    0.05
   3   1  -1    0.24    0.05
  -2  -1   1  396.71    8.44
   2  -1  -1  388.55    8.66
   2  -1  -1  393.90    7.85
  -2  -1   1  398.09    7.89
   2  -1  -1  401.32    8.37
  -2   1   1  389.94    7.85
   2   1  -1  396.56    8.60
   2   1  -1  400.74    7.94
  -2   1   1  406.07    8.38
  -1  -1   1    0.55    0.04
   1  -1  -1    0.62    0.03
  -1  -1   1    0.61    0.05
   1  -1  -1    0.54    0.06
   1   1  -1    0.61    0.04
  -1   1   1    0.63    0.03
   1   1  -1    0.77    0.08
   1   1  -1    0.64    0.04
   0  -1   1    9.87    0.29
   0  -1   1    9.70    0.21
   0  -1   1    9.49    0.22
   0  -1   1    9.76    0.21
   0  -1  -1    9.33    0.20
   0  -1  -1    9.51    0.27
   0  -1  -1    9.39    0.21
   0   1  -1    9.69    0.29
   0   1   1    9.75    0.21
   0   1  -1    9.77    0.22
   0   1  -1    9.59    0.20
   0   1   1    9.47    0.26
   0   1  -1    9.64    0.20
  -1  -1  -1    0.12    0.04
   1  -1   1    0.18    0.05
   1  -1   1    0.13    0.02
  -1  -1  -1    0.13    0.03
   1  -1   1    0.17    0.03
  -1  -1  -1    0.16    0.03
  -1  -1  -1    0.13    0.02
   1   1   1    0.17    0.03
   1   1   1    0.14    0.03
  -1   1  -1    0.04    0.04
   1   1   1    0.17    0.03
  -1   1  -1    0.16    0.02
   1   1   1    0.13    0.04
  -1   1  -1    0.12    0.02
   2  -1   1  283.45    5.55
   2  -1   1  277.24    5.91
  -2  -1  -1  276.02    5.94
  -2  -1  -1  279.80    5.53
   2  -1   1  281.94    5.97
  -2  -1  -1  270.86    5.92
  -2  -1  -1  286.20    6.16
   2   1   1  282.95    5.66
  -2   1  -1  281.52    5.97
   2   1   1  271.97    5.99
  -2   1  -1  280.79    5.97
   2   1   1  276.61    6.10
  -2   1  -1  280.38    5.57
  -3  -1  -1    0.01    0.03
   3  -1   1    0.04    0.03
  -3  -1  -1    0.00    0.03
  -3  -1  -1    0.02    0.03
  -3  -1  -1    0.00    0.03
   3  -1   1    0.04    0.04
   3   1   1    0.05    0.03
  -3   1  -1    0.05    0.04
  -3   1  -1    0.03    0.03
   3   1   1    0.01    0.03
  -3   1  -1    0.00    0.03
  -3   1  -1    0.02    0.03
   3   1   1    0.06    0.04
  -4  -1  -1    0.07    0.04
   4  -1   1    0.04    0.04
   4  -1   1    0.06    0.04
  -4  -1  -1    0.06    0.04
  -4  -1  -1    0.03    0.04
  -4  -1  -1    0.11    0.04
  -4   1  -1    0.07    0.04
  -4   1  -1    0.06    0.04
  -4   1  -1    0.09    0.04
  -4   1  -1    0.09    0.04
   4   1   1    0.12    0.04
  -5  -1  -1    0.87    0.08
  -5  -1  -1    0.84    0.08
  -5  -1  -1    0.83    0.10
   5   1   1    0.67    0.08
  -5   1  -1    0.80    0.08
  -5   1  -1    0.77    0.10
  -5   1  -1    0.66    0.07
  -6  -1  -1    0.01    0.04
  -6  -1  -1    0.09    0.06
  -6  -1  -1   -0.01    0.04
  -6   1  -1   -0.03    0.04
  -6   1  -1   -0.03    0.04
   6   1   1   -0.03    0.04
  -6   1  -1   -0.01    0.04
  -7  -1  -1    0.44    0.08
  -7  -1  -1    0.50    0.10
  -7  -1  -1    0.41    0.08
  -7   1  -1    0.42    0.07
  -7   1  -1    0.34    0.07
  -7   1  -1    0.44    0.09
   7   1   1    0.40    0.08
  -8  -1  -1    5.08    0.27
  -8  -1  -1    5.04    0.23
  -8  -1  -1    4.73    0.23
   8   1   1    5.17    0.23
  -8   1  -1    4.96    0.25
  -8   1  -1    4.84    0.22
  -9  -1  -1    0.01    0.08
  -9  -1  -1    0.12    0.08
  -9  -1  -1    0.06    0.07
   9   1   1    0.10    0.07
  -9   1  -1   -0.03    0.05
  -9   1  -1   -0.02    0.02
  -9   1  -1   -0.04    0.06
 -10  -1  -1    2.16    0.20
 -10  -1  -1    2.35    0.20
 -10  -1  -1    2.36    0.24
 -10   1  -1    2.56    0.24
 -10   1  -1    2.48    0.19
 -11  -1  -1    0.03    0.09
 -11   1  -1   -0.09    0.08
 -11   1  -1   -0.03    0.07
 -12  -1  -1    0.24    0.13
 -12   1  -1    0.29    0.11
 -12   1  -1    0.46    0.14
 -13  -1  -1   -0.10    0.10
 -13   1  -1   -0.06    0.10
 -14  -1  -1    0.00    0.12
 -14   1  -1    0.07    0.12
 -15  -1  -1   -0.20    0.09
 -15   1  -1    0.10    0.14
 -15  -2   1   -0.07    0.12
 -14  -2   1    0.29    0.15
 -13  -2   1    0.24    0.13
 -13   2   1    0.17    0.11
 -13   2   1    0.40    0.12
 -12  -2   1    0.95    0.19
 -12   2   1    1.10    0.16
 -12   2   1    1.54    0.20
 -11  -2   1    1.97    0.23
 -11   2   1    1.82    0.18
 -11   2   1    1.96    0.20
 -10  -2   1    0.81    0.15
 -10  -2   1    0.73    0.12
 -10  -2   1    1.07    0.14
 -10   2   1    0.80    0.13
 -10   2   1    0.89    0.12
 -10   2   1    0.91    0.13
  -9  -2   1    2.05    0.18
   9  -2  -1    1.88    0.14
  -9  -2   1    1.90    0.20
   9  -2  -1    2.09    0.17
  -9  -2   1    2.47    0.18
   9   2  -1    1.86    0.13
   9   2  -1    2.13    0.16
  -9   2   1    2.29    0.16
  -9   2   1    2.08    0.18
  -9   2   1    2.15    0.15
   8  -2  -1    1.43    0.15
  -8  -2   1    1.13    0.13
  -8  -2   1    1.02    0.15
   8  -2  -1    1.19    0.11
  -8  -2   1    1.27    0.13
  -8   2   1    1.12    0.11
   8   2  -1    1.36    0.13
   8   2  -1    1.49    0.14
  -8   2   1    1.28    0.12
  -8   2   1    1.30    0.14
  -7  -2   1    0.11    0.06
   7  -2  -1    0.00    0.04
   7  -2  -1    0.11    0.06
  -7  -2   1    0.12    0.07
  -7   2   1    0.03    0.05
  -7   2   1    0.01    0.05
   7   2  -1    0.04    0.05
   7   2  -1    0.06    0.06
  -6  -2   1   11.05    0.34
   6  -2  -1   11.02    0.31
   6  -2  -1   10.85    0.38
  -6  -2   1   11.10    0.37
  -6   2   1   10.94    0.32
   6   2  -1   10.55    0.37
  -6   2   1   10.65    0.32
   6   2  -1   10.91    0.34
  -5  -2   1    2.15    0.12
   5  -2  -1    1.98    0.10
   5  -2  -1    1.94    0.15
  -5  -2   1    1.98    0.16
   5   2  -1    2.10    0.16
  -5   2   1    1.86    0.10
  -5   2   1    1.75    0.10
   4  -2  -1   20.78    0.49
  -4  -2   1   20.90    0.51
  -4  -2   1   20.78    0.53
   4  -2  -1   20.65    0.49
   4  -2  -1   20.89    0.59
   4   2  -1   21.26    0.52
   4   2  -1   20.94    0.60
  -4   2   1   21.01    0.46
  -4   2   1   20.97    0.49
   3  -2  -1   32.03    0.82
   3  -2  -1   31.69    0.70
   3  -2  -1   32.03    0.68
  -3  -2   1   31.29    0.73
  -3  -2   1   32.06    0.73
   3   2  -1   31.91    0.84
   3   2  -1   33.68    0.72
   3   2  -1   32.59    0.74
  -3   2   1   32.19    0.81
  -3   2   1   32.78    0.71
  -2  -2   1  432.94    8.95
   2  -2  -1  426.89    9.01
   2  -2  -1  414.58    8.75
  -2  -2   1  408.41    8.87
  -2  -2   1  416.40    8.28
   2   2  -1  423.00    8.38
  -2   2   1  412.86    8.79
   2   2  -1  434.31    8.91
   2   2  -1  417.58    9.19
  -2   2   1  405.94    9.15
  -1  -2   1   28.19    0.62
  -1  -2   1   27.91    0.60
   1  -2  -1   29.21    0.75
  -1  -2   1   28.91    0.76
   1   2  -1   27.73    0.57
   1   2  -1   28.78    0.62
  -1   2   1   28.23    0.60
   1   2  -1   28.41    0.57
   1   2  -1   28.17    0.75
   0  -2  -1  318.32    7.03
   0  -2   1  335.51    6.61
   0  -2   1  335.50    6.61
   0  -2   1  326.27    7.07
   0  -2   1  349.74    7.22
   0  -2  -1  346.95    7.03
   0   2   1  336.57    7.18
   0   2  -1  343.66    7.09
   0   2   1  335.61    7.07
   0   2  -1  340.61    7.21
  -1  -2  -1    7.72    0.29
   1  -2   1    7.56    0.17
   1  -2   1    7.74    0.30
  -1  -2  -1    7.59    0.19
   1  -2   1    7.86    0.17
   1  -2   1    7.83    0.18
  -1  -2  -1    7.38    0.19
  -1  -2  -1    7.54    0.19
   1   2   1    7.57    0.20
   1   2   1    7.96    0.20
   1   2   1    7.70    0.18
   1   2   1    7.77    0.28
  -1   2  -1    7.75    0.18
  -1   2  -1    7.47    0.29
  -2  -2  -1   49.95    1.06
   2  -2   1   51.43    1.23
  -2  -2  -1   49.52    1.10
  -2  -2  -1   50.75    1.21
  -2  -2  -1   50.21    1.10
   2  -2   1   51.35    1.02
  -2   2  -1   48.89    1.21
   2   2   1   49.61    1.19
   2   2   1   52.51    1.10
  -2   2  -1   52.32    1.08
   2   2   1   49.47    1.04
   2   2   1   51.32    1.10
  -3  -2  -1   26.31    0.69
   3  -2   1   26.00    0.57
  -3  -2  -1   25.52    0.60
  -3  -2  -1   24.57    0.60
  -3  -2  -1   25.19    0.60
   3  -2   1   26.14    0.70
  -3   2  -1   25.47    0.54
  -3   2  -1   25.70    0.69
   3   2   1   24.75    0.66
  -3   2  -1   25.89    0.58
   3   2   1   26.12    0.59
   3   2   1   25.06    0.60
  -3   2  -1   26.08    0.58
  -4  -2  -1    2.78    0.17
  -4  -2  -1    2.63    0.13
  -4  -2  -1    2.80    0.15
   4  -2   1    2.83    0.14
   4  -2   1    3.09    0.18
  -4  -2  -1    2.80    0.13
   4   2   1    2.87    0.15
  -4   2  -1    2.80    0.12
   4   2   1    2.78    0.13
  -4   2  -1    2.81    0.12
  -4   2  -1    3.07    0.12
  -4   2  -1    2.89    0.17
  -5  -2  -1   18.62    0.53
   5  -2   1   19.75    0.56
  -5  -2  -1   18.78    0.50
  -5  -2  -1   19.47    0.51
  -5  -2  -1   19.65    0.55
   5   2   1   18.71    0.51
  -5   2  -1   19.34    0.54
  -5   2  -1   19.39    0.49
  -5   2  -1   19.55    0.48
  -5   2  -1   19.01    0.49
   6  -2   1    4.70    0.22
  -6  -2  -1    4.51    0.20
  -6  -2  -1    4.61    0.20
  -6  -2  -1    5.02    0.24
  -6   2  -1    4.83    0.19
  -6   2  -1    4.51    0.20
   6   2   1    4.69    0.20
  -6   2  -1    4.59    0.19
   6   2   1    4.41    0.18
  -6   2  -1    4.73    0.20
  -7  -2  -1    1.13    0.12
  -7  -2  -1    0.89    0.13
  -7  -2  -1    0.99    0.11
   7  -2   1    1.05    0.13
  -7   2  -1    1.00    0.10
   7   2   1    0.79    0.10
  -7   2  -1    1.02    0.12
  -7   2  -1    0.98    0.10
  -8  -2  -1    0.53    0.09
  -8  -2  -1    0.34    0.10
  -8  -2  -1    0.56    0.10
  -8   2  -1    0.55    0.09
   8   2   1    0.64    0.10
  -8   2  -1    0.32    0.07
  -8   2  -1    0.63    0.11
  -9  -2  -1    1.04    0.13
  -9  -2  -1    0.75    0.14
  -9  -2  -1    1.07    0.14
  -9   2  -1    0.99    0.12
  -9   2  -1    1.31    0.16
   9   2   1    1.19    0.14
  -9   2  -1    1.03    0.12
 -10  -2  -1    0.22    0.12
 -10  -2  -1    0.11    0.09
 -10   2  -1    0.21    0.08
 -10   2  -1    0.15    0.09
 -11  -2  -1    0.34    0.13
 -11   2  -1    0.37    0.10
 -11   2  -1    0.07    0.09
 -12  -2  -1   -0.03    0.11
 -12   2  -1   -0.01    0.08
 -12   2  -1    0.03    0.10
 -13  -2  -1   -0.05    0.10
 -13   2  -1   -0.13    0.09
 -14  -2  -1    0.11    0.13
 -15  -2  -1    0.24    0.14
 -15  -3   1    0.08    0.15
 -14  -3   1   -0.15    0.11
 -13  -3   1   -0.05    0.10
 -13   3   1   -0.13    0.08
 -12  -3   1    0.40    0.14
 -12   3   1    0.29    0.10
 -11  -3   1    0.29    0.12
 -11   3   1    0.48    0.11
 -11   3   1    0.39    0.10
 -10  -3   1   -0.04    0.08
 -10  -3   1   -0.07    0.08
 -10   3   1    0.08    0.07
  10   3  -1   -0.06    0.06
 -10   3   1    0.01    0.06
 -10   3   1   -0.03    0.06
  -9  -3   1   -0.07    0.06
  -9  -3   1   -0.03    0.07
  -9  -3   1   -0.06    0.08
   9   3  -1    0.04    0.07
  -9   3   1    0.00    0.06
   9   3  -1   -0.07    0.06
  -9   3   1   -0.01    0.05
  -9   3   1    0.02    0.06
  -8  -3   1   21.63    0.60
  -8  -3   1   20.25    0.64
  -8  -3   1   22.02    0.60
  -8   3   1   20.30    0.56
   8   3  -1   20.36    0.59
  -8   3   1   20.97    0.57
  -8   3   1   21.03    0.53
   8   3  -1   20.70    0.64
  -7  -3   1    0.81    0.13
  -7  -3   1    0.79    0.11
  -7  -3   1    0.92    0.11
  -7   3   1    0.91    0.09
  -7   3   1    0.88    0.08
   7   3  -1    0.92    0.14
   7   3  -1    0.59    0.09
  -7   3   1    0.88    0.10
  -6  -3   1   11.99    0.38
  -6  -3   1   12.47    0.42
   6   3  -1   12.85    0.47
   6   3  -1   12.79    0.39
  -6   3   1   13.02    0.30
  -6   3   1   12.52    0.35
   5  -3  -1    1.31    0.11
  -5  -3   1    1.38    0.14
  -5  -3   1    1.38    0.10
   5   3  -1    1.33    0.11
  -5   3   1    1.42    0.09
   5   3  -1    1.29    0.16
  -4  -3   1  201.66    4.08
   4  -3  -1  203.11    4.00
  -4  -3   1  205.07    4.30
   4   3  -1  209.01    4.30
  -4   3   1  205.26    4.46
  -4   3   1  200.81    4.26
   4   3  -1  199.91    4.50
  -3  -3   1    0.42    0.07
  -3  -3   1    0.37    0.05
   3  -3  -1    0.37    0.04
  -3   3   1    0.29    0.09
   3   3  -1    0.40    0.06
  -3   3   1    0.31    0.04
   3   3  -1    0.35    0.10
   3   3  -1    0.37    0.06
  -2  -3   1   49.52    1.06
  -2  -3   1   50.83    1.10
  -2   3   1   49.23    1.06
   2   3  -1   50.22    1.29
   2   3  -1   51.66    1.02
  -2   3   1   51.33    1.27
   2   3  -1   50.10    1.02
   2   3  -1   52.94    1.11
  -1  -3   1    0.00    0.02
  -1  -3   1    0.02    0.03
   1   3  -1    0.07    0.07
  -1   3   1    0.14    0.07
   1   3  -1    0.00    0.03
   0  -3   1    2.07    0.07
   0  -3   1    2.07    0.06
   0  -3   1    2.05    0.07
   0   3  -1    2.12    0.07
   0   3  -1    1.92    0.19
   0   3   1    2.29    0.17
   0   3   1    2.15    0.07
  -1  -3  -1    1.06    0.06
  -1  -3  -1    1.06    0.05
  -1  -3  -1    1.09    0.06
  -1   3  -1    0.78    0.13
   1   3   1    1.07    0.06
  -1   3  -1    1.02    0.05
   1   3   1    1.16    0.14
   2  -3   1    0.67    0.05
  -2  -3  -1    0.69    0.07
  -2  -3  -1    0.69    0.06
  -2  -3  -1    0.54    0.05
   2   3   1    0.66    0.11
  -2   3  -1    0.74    0.13
  -2   3  -1    0.66    0.04
   2   3   1    0.58    0.06
   2   3   1    0.68    0.05
   3  -3   1    1.33    0.08
  -3  -3  -1    1.34    0.11
  -3  -3  -1    1.25    0.08
  -3  -3  -1    1.29    0.09
   3   3   1    1.10    0.14
   3   3   1    1.21    0.09
   3   3   1    1.22    0.09
  -3   3  -1    1.34    0.07
  -3   3  -1    1.22    0.16
  -3   3  -1    1.07    0.06
  -4  -3  -1   29.70    0.72
  -4  -3  -1   29.68    0.71
   4  -3   1   30.89    0.67
  -4  -3  -1   29.14    0.71
   4   3   1   29.66    0.82
   4   3   1   29.38    0.71
  -4   3  -1   29.36    0.68
  -4   3  -1   30.36    0.84
  -4   3  -1   30.36    0.69
  -5  -3  -1    0.01    0.05
  -5  -3  -1    0.00    0.04
  -5  -3  -1    0.03    0.04
  -5   3  -1    0.00    0.04
  -5   3  -1    0.07    0.04
  -5   3  -1   -0.03    0.02
  -5   3  -1   -0.07    0.05
   5   3   1   -0.08    0.04
   5   3   1   -0.04    0.04
  -6  -3  -1    1.94    0.13
  -6  -3  -1    1.69    0.17
  -6  -3  -1    1.71    0.13
  -6   3  -1    1.75    0.11
  -6   3  -1    1.79    0.11
   6   3   1    2.12    0.16
  -6   3  -1    2.01    0.11
   6   3   1    1.80    0.13
  -6   3  -1    1.63    0.17
  -7  -3  -1    0.15    0.07
  -7  -3  -1    0.12    0.08
  -7  -3  -1    0.11    0.06
  -7   3  -1    0.26    0.09
   7   3   1    0.10    0.06
  -7   3  -1    0.04    0.05
   7   3   1    0.03    0.04
  -7   3  -1    0.18    0.06
  -7   3  -1    0.09    0.06
  -8  -3  -1    1.81    0.20
  -8  -3  -1    2.19    0.17
  -8  -3  -1    2.08    0.16
  -8   3  -1    2.30    0.15
  -8   3  -1    2.11    0.15
   8   3   1    1.99    0.16
  -8   3  -1    2.28    0.15
  -9  -3  -1    0.59    0.14
  -9  -3  -1    0.65    0.12
  -9   3  -1    0.82    0.11
  -9   3  -1    0.81    0.11
  -9   3  -1    0.85    0.12
 -10  -3  -1    1.05    0.18
 -10  -3  -1    0.81    0.14
 -10   3  -1    0.92    0.13
 -10   3  -1    1.06    0.14
 -11  -3  -1    0.09    0.11
 -11   3  -1    0.20    0.09
 -11   3  -1   -0.04    0.07
 -12  -3  -1    0.06    0.11
 -12   3  -1   -0.02    0.09
 -13  -3  -1   -0.13    0.10
 -13   3  -1   -0.09    0.08
 -14  -3  -1   -0.02    0.13
 -14  -4   1    0.18    0.15
 -13  -4   1    0.02    0.11
 -12  -4   1    0.82    0.18
 -11  -4   1    0.19    0.12
 -11   4   1    0.09    0.08
 -10  -4   1    1.33    0.20
 -10   4   1    1.12    0.13
  10   4  -1    1.64    0.19
  -9  -4   1    1.10    0.17
  -9   4   1    1.35    0.13
  -9   4   1    1.18    0.13
   9   4  -1    1.83    0.21
  -8  -4   1    3.42    0.24
  -8  -4   1    3.24    0.19
  -8   4   1    3.45    0.17
   8   4  -1    3.76    0.26
  -8   4   1    3.29    0.17
   8   4  -1    3.25    0.20
  -7  -4   1   -0.07    0.06
  -7  -4   1    0.00    0.06
  -7  -4   1   -0.03    0.07
   7   4  -1   -0.05    0.08
   7   4  -1   -0.03    0.06
  -7   4   1   -0.02    0.04
  -7   4   1   -0.05    0.04
  -6  -4   1    1.73    0.13
  -6  -4   1    1.74    0.17
  -6  -4   1    1.41    0.12
   6   4  -1    1.67    0.13
  -6   4   1    1.71    0.11
  -6   4   1    1.46    0.10
   6   4  -1    1.62    0.20
  -5  -4   1    0.65    0.09
  -5  -4   1    0.70    0.11
   5  -4  -1    0.80    0.09
  -5  -4   1    0.80    0.09
   5   4  -1    0.70    0.14
   5   4  -1    0.62    0.09
  -5   4   1    0.80    0.14
  -5   4   1    0.78    0.07
  -5   4   1    0.77    0.07
   4  -4  -1   28.37    0.62
  -4  -4   1   28.24    0.71
  -4  -4   1   28.66    0.69
  -4  -4   1   29.06    0.69
  -4   4   1   29.11    0.65
  -4   4   1   27.68    0.64
  -4   4   1   29.11    0.85
   4   4  -1   28.46    0.88
   4   4  -1   30.27    0.70
  -3  -4   1    6.33    0.23
  -3  -4   1    6.64    0.21
  -3  -4   1    6.30    0.20
   3   4  -1    7.09    0.36
  -3   4   1    6.14    0.32
  -3   4   1    6.48    0.16
   3   4  -1    6.52    0.22
   3   4  -1    6.58    0.17
   3   4  -1    6.22    0.17
  -3   4   1    6.07    0.16
  -2  -4   1    2.52    0.11
  -2  -4   1    2.49    0.11
  -2  -4   1    2.43    0.14
  -2   4   1    3.40    0.28
   2   4  -1    2.60    0.13
   2   4  -1    2.97    0.27
  -1  -4   1    5.96    0.16
  -1  -4   1    6.16    0.16
  -1  -4   1    6.25    0.19
   1   4  -1    6.16    0.18
   1   4  -1    6.09    0.34
  -1   4   1    6.45    0.33
   0  -4   1    0.52    0.04
   0  -4   1    0.61    0.04
   0   4  -1    0.65    0.14
   0   4   1    0.58    0.12
   0   4  -1    0.62    0.05
  -1  -4  -1    1.75    0.09
  -1  -4  -1    2.02    0.07
  -1  -4  -1    1.88    0.07
  -1   4  -1    1.73    0.21
   1   4   1    1.69    0.20
  -1   4  -1    1.91    0.07
   1   4   1    1.91    0.08
  -2  -4  -1    4.27    0.17
  -2  -4  -1    4.40    0.14
  -2  -4  -1    4.70    0.15
   2   4   1    4.21    0.28
  -2   4  -1    5.00    0.31
   2   4   1    4.15    0.16
  -2   4  -1    4.55    0.13
   3  -4   1    2.79    0.11
  -3  -4  -1    2.65    0.12
  -3  -4  -1    2.22    0.11
  -3  -4  -1    2.54    0.15
  -3   4  -1    2.74    0.10
  -3   4  -1    2.55    0.09
   3   4   1    2.47    0.10
   3   4   1    2.37    0.23
   3   4   1    2.54    0.12
  -3   4  -1    2.61    0.25
  -4  -4  -1    0.02    0.05
  -4  -4  -1    0.07    0.04
  -4  -4  -1    0.12    0.05
   4  -4   1    0.05    0.04
  -4   4  -1    0.06    0.08
  -4   4  -1    0.10    0.04
   4   4   1    0.03    0.05
   4   4   1    0.04    0.07
  -4   4  -1    0.07    0.03
  -5  -4  -1    8.43    0.28
  -5  -4  -1    8.73    0.28
  -5  -4  -1    8.11    0.32
   5   4   1    8.27    0.37
  -5   4  -1    8.69    0.40
  -5   4  -1    8.21    0.25
   5   4   1    7.82    0.28
  -5   4  -1    8.38    0.25
  -6  -4  -1    1.36    0.16
  -6  -4  -1    1.47    0.13
  -6  -4  -1    1.25    0.12
   6   4   1    1.22    0.12
  -6   4  -1    1.17    0.17
  -6   4  -1    1.45    0.10
   6   4   1    1.26    0.17
  -6   4  -1    1.44    0.10
  -7  -4  -1   -0.10    0.07
  -7  -4  -1   -0.06    0.05
  -7  -4  -1    0.00    0.06
  -7   4  -1   -0.02    0.07
   7   4   1    0.09    0.08
  -7   4  -1   -0.01    0.04
   7   4   1    0.07    0.06
  -7   4  -1   -0.01    0.05
  -8  -4  -1    0.11    0.09
   8   4   1    0.13    0.08
  -8   4  -1    0.13    0.06
   8   4   1    0.09    0.08
  -8   4  -1    0.10    0.07
  -9  -4  -1    0.05    0.09
  -9   4  -1   -0.01    0.06
  -9   4  -1    0.03    0.06
 -10  -4  -1    0.01    0.08
 -10   4  -1   -0.02    0.06
 -11  -4  -1    0.31    0.14
 -11   4  -1    0.27    0.09
 -12  -4  -1    0.19    0.13
 -13  -4  -1    0.01    0.13
 -14  -4  -1   -0.04    0.12
 -13  -5   1    0.06    0.14
 -12  -5   1    0.16    0.13
 -11  -5   1    0.09    0.11
 -10  -5   1    2.27    0.26
 -10   5   1    2.22    0.16
  -9  -5   1    0.11    0.11
  -9   5   1    0.12    0.07
  -9   5   1    0.13    0.07
   9   5  -1    0.14    0.11
  -8  -5   1    2.76    0.26
  -8   5   1    2.83    0.15
   8   5  -1    2.60    0.29
  -8   5   1    2.95    0.16
  -7  -5   1    0.79    0.14
   7   5  -1    0.53    0.15
  -7   5   1    0.96    0.09
   7   5  -1    0.92    0.12
  -7   5   1    0.94    0.09
  -6  -5   1    3.10    0.17
  -6  -5   1    3.17    0.22
  -6   5   1    3.25    0.14
  -6   5   1    3.19    0.14
   6   5  -1    3.16    0.32
   6   5  -1    2.86    0.17
  -5  -5   1    0.70    0.09
  -5  -5   1    0.69    0.12
   5   5  -1    0.69    0.16
  -5   5   1    0.62    0.06
  -5   5   1    0.71    0.06
   5   5  -1    0.85    0.10
  -5   5   1    0.70    0.16
   4  -5  -1   61.55    1.27
  -4  -5   1   63.43    1.39
  -4  -5   1   63.43    1.39
  -4   5   1   65.32    1.66
  -4   5   1   58.64    1.32
   4   5  -1   63.92    1.41
  -4   5   1   63.16    1.33
   4   5  -1   60.91    1.68
  -3  -5   1    0.05    0.04
  -3  -5   1    0.02    0.06
  -3   5   1    0.03    0.09
   3   5  -1    0.09    0.05
   3   5  -1    0.01    0.10
  -2  -5   1    3.21    0.16
  -2  -5   1    3.39    0.11
  -2   5   1    3.41    0.27
   2   5  -1    2.62    0.28
   2   5  -1    3.48    0.14
  -1  -5   1    0.06    0.04
   1   5  -1   -0.06    0.08
   1   5  -1    0.02    0.03
  -1   5   1    0.10    0.09
   0  -5  -1    0.00    0.02
   0  -5   1   -0.01    0.03
   0  -5   1    0.03    0.03
   0   5   1   -0.01    0.08
   0   5  -1    0.09    0.09
   0   5  -1    0.02    0.03
  -1  -5  -1    0.69    0.07
  -1   5  -1    1.01    0.19
  -1   5  -1    0.80    0.05
   1   5   1    0.66    0.15
  -2  -5  -1    1.04    0.06
  -2  -5  -1    0.88    0.09
   2   5   1    1.08    0.08
  -2   5  -1    0.95    0.05
   2   5   1    1.29    0.20
  -2   5  -1    0.91    0.18
  -3  -5  -1    0.64    0.09
  -3  -5  -1    0.80    0.07
   3  -5   1    0.61    0.06
  -3   5  -1    0.67    0.05
   3   5   1    0.72    0.08
  -3   5  -1    0.67    0.05
   3   5   1    0.49    0.14
  -4  -5  -1    9.86    0.29
  -4  -5  -1    9.98    0.34
   4  -5   1    9.72    0.27
   4   5   1    9.71    0.46
  -4   5  -1   10.18    0.26
   4   5   1    9.46    0.31
  -4   5  -1    9.54    0.25
  -4   5  -1    8.96    0.46
  -5  -5  -1    0.06    0.07
  -5  -5  -1    0.02    0.05
  -5   5  -1    0.02    0.08
  -5   5  -1    0.01    0.04
   5   5   1    0.05    0.09
   5   5   1    0.10    0.06
  -5   5  -1    0.09    0.04
  -6  -5  -1    0.24    0.08
  -6  -5  -1    0.23    0.09
   6   5   1    0.53    0.14
  -6   5  -1    0.35    0.06
   6   5   1    0.14    0.07
  -6   5  -1    0.36    0.13
  -6   5  -1    0.30    0.06
  -7  -5  -1    0.01    0.08
   7   5   1    0.00    0.08
   7   5   1    0.08    0.07
  -7   5  -1   -0.04    0.04
  -7   5  -1    0.11    0.05
  -7   5  -1    0.20    0.11
  -8  -5  -1    0.91    0.16
  -8   5  -1    0.58    0.09
  -8   5  -1    0.64    0.10
   8   5   1    0.66    0.14
  -9  -5  -1    0.56    0.15
  -9   5  -1    0.48    0.09
  -9   5  -1    0.54    0.10
 -10  -5  -1   -0.06    0.09
 -11  -5  -1    0.13    0.13
 -12  -5  -1    0.06    0.13
 -13  -5  -1    0.08    0.14
 -12  -6   1    0.28    0.15
 -11  -6   1    0.10    0.12
 -10  -6   1    0.39    0.15
  -9  -6   1    0.12    0.11
   9   6  -1    0.10    0.13
  -9   6   1    0.06    0.06
  -8  -6   1    0.46    0.14
   8   6  -1    0.62    0.18
  -8   6   1    0.44    0.08
  -7  -6   1    0.31    0.12
  -7   6   1    0.17    0.06
  -7   6   1    0.30    0.06
   7   6  -1    0.32    0.15
  -6  -6   1    5.05    0.28
   6   6  -1    4.76    0.23
  -6   6   1    4.74    0.16
  -6   6   1    4.62    0.16
   6   6  -1    4.68    0.36
  -5  -6   1    0.66    0.12
  -5  -6   1    0.63    0.09
  -5   6   1    0.57    0.05
  -5   6   1    0.62    0.05
  -5   6   1    0.47    0.15
   5   6  -1    0.85    0.19
   5   6  -1    0.78    0.10
  -4  -6   1   18.48    0.55
  -4  -6   1   19.20    0.48
   4   6  -1   19.18    0.52
  -4   6   1   18.19    0.72
   4   6  -1   18.87    0.77
  -3  -6   1    0.31    0.09
   3   6  -1    0.43    0.16
   3   6  -1    0.25    0.06
  -3   6   1    0.42    0.15
  -2  -6   1    3.85    0.19
   2   6  -1    3.36    0.35
  -2   6   1    4.34    0.33
   2   6  -1    3.80    0.16
  -1  -6   1    0.04    0.05
   1   6  -1    0.13    0.11
   1   6  -1    0.06    0.04
  -1   6   1    0.25    0.12
   0  -6   1    4.97    0.17
   0  -6  -1    5.41    0.16
   0   6  -1    5.44    0.15
   0   6   1    4.74    0.35
   0   6  -1    4.10    0.39
   1  -6   1    0.21    0.04
  -1  -6  -1    0.25    0.05
   1   6   1    0.25    0.13
  -1   6  -1    0.08    0.11
  -2  -6  -1    8.30    0.28
  -2   6  -1    8.42    0.47
   2   6   1    8.16    0.46
  -3  -6  -1    2.02    0.16
  -3   6  -1    1.69    0.26
   3   6   1    2.00    0.12
   3   6   1    1.83    0.25
  -4  -6  -1    0.04    0.05
  -4  -6  -1    0.08    0.08
  -4   6  -1    0.05    0.11
  -4   6  -1    0.02    0.03
  -4   6  -1    0.04    0.03
   4   6   1   -0.06    0.06
   4   6   1   -0.09    0.09
  -5  -6  -1    0.21    0.09
  -5  -6  -1    0.27    0.07
   5   6   1    0.20    0.07
   5   6   1    0.40    0.15
  -5   6  -1    0.30    0.05
  -5   6  -1    0.31    0.05
  -5   6  -1    0.34    0.14
  -6  -6  -1    0.10    0.09
   6   6   1   -0.11    0.06
  -6   6  -1   -0.03    0.10
   6   6   1   -0.01    0.10
  -6   6  -1    0.02    0.04
  -6   6  -1    0.05    0.04
  -7  -6  -1    0.03    0.09
  -7   6  -1   -0.10    0.10
  -7   6  -1    0.12    0.06
   7   6   1    0.21    0.12
  -7   6  -1    0.07    0.05
  -8  -6  -1    0.02    0.09
  -8   6  -1   -0.04    0.05
   8   6   1    0.05    0.10
  -9  -6  -1    0.00    0.11
 -10  -6  -1   -0.02    0.11
 -11  -6  -1    0.13    0.12
 -12  -6  -1    0.01    0.13
 -11  -7   1    0.08    0.13
 -10  -7   1    1.16    0.22
  -9  -7   1    0.06    0.11
   9   7  -1    0.16    0.15
  -8  -7   1    0.15    0.12
  -8   7   1    0.17    0.06
   8   7  -1    0.23    0.16
  -7  -7   1    0.11    0.11
   7   7  -1    0.34    0.17
  -7   7   1    0.16    0.04
  -6  -7   1    3.50    0.25
   6   7  -1    3.75    0.41
  -5  -7   1   -0.02    0.07
   5   7  -1    0.22    0.14
   5   7  -1    0.06    0.07
  -4  -7   1    2.29    0.21
   4   7  -1    2.42    0.15
   4   7  -1    2.69    0.35
  -4   7   1    2.42    0.31
  -3  -7   1    0.30    0.09
   3   7  -1    0.25    0.06
   3   7  -1    0.55    0.18
  -3   7   1    0.12    0.13
  -2  -7   1    2.11    0.16
   2   7  -1    2.08    0.12
  -2   7   1    2.51    0.32
   2   7  -1    2.10    0.31
  -1  -7   1    0.12    0.06
  -1   7   1    0.23    0.13
   1   7  -1    0.07    0.12
   1   7  -1    0.23    0.05
   0   7  -1    0.23    0.16
   0   7   1    0.68    0.18
  -1   7  -1   -0.14    0.10
   1   7   1    0.24    0.13
  -2  -7  -1    0.36    0.08
  -2   7  -1    0.24    0.14
   2   7   1    0.39    0.17
  -3  -7  -1    0.09    0.07
  -3   7  -1    0.02    0.11
   3   7   1   -0.17    0.10
  -4  -7  -1   -0.04    0.07
  -4   7  -1   -0.05    0.11
   4   7   1    0.03    0.13
  -5  -7  -1    0.10    0.09
  -5   7  -1    0.08    0.13
   5   7   1    0.16    0.14
  -6  -7  -1    0.10    0.10
  -6   7  -1    0.38    0.16
  -6   7  -1    0.18    0.04
   6   7   1    0.14    0.14
  -7  -7  -1    0.07    0.11
   7   7   1    0.25    0.15
  -7   7  -1    0.12    0.05
  -7   7  -1    0.29    0.16
  -8  -7  -1    0.07    0.11
   8   7   1   -0.10    0.13
  -8   7  -1    0.21    0.06
  -9  -7  -1    0.11    0.12
 -10  -7  -1    0.06    0.12
  -9  -8   1    0.00    0.12
  -8  -8   1    0.27    0.13
   8   8  -1   -0.03    0.14
  -7  -8   1    0.23    0.13
   7   8  -1   -0.22    0.12
  -6  -8   1    7.54    0.38
   6   8  -1    6.85    0.51
  -5  -8   1    0.04    0.09
   5   8  -1   -0.08    0.14
   4   8  -1    1.25    0.12
   4   8  -1    1.35    0.28
  -3   8   1    0.02    0.14
   3   8  -1    0.49    0.21
   3   8  -1    0.01    0.05
   2   8  -1    0.14    0.15
  -2   8   1    0.20    0.15
  -1   8   1   -0.11    0.11
   1   8  -1   -0.05    0.13
   0   8   1    0.09    0.15
   0   8  -1   -0.10    0.11
  -1   8  -1   -0.05    0.12
   1   8   1    0.06    0.12
  -2   8  -1    0.38    0.17
   2   8   1    0.46    0.19
  -3   8  -1    0.03    0.13
   3   8   1   -0.01    0.12
  -4   8  -1    0.51    0.21
   4   8   1    0.37    0.19
  -5  -8  -1    0.10    0.10
  -5   8  -1   -0.11    0.14
   5   8   1    0.07    0.14
  -6  -8  -1    0.74    0.16
  -6   8  -1    0.40    0.19
   6   8   1    0.55    0.21
  -7  -8  -1   -0.08    0.10
   7   8   1   -0.06    0.13
  -8  -8  -1    0.03    0.11
  -9  -8  -1    0.11    0.13
   6   9  -1    0.52    0.22
   5   9  -1   -0.06    0.16
   4   9  -1    0.07    0.16
   3   9  -1    0.17    0.19
   2   9  -1    0.64    0.23
  -2   9   1    0.84    0.24
   1   9  -1   -0.08    0.12
  -1   9   1   -0.22    0.10
   0   9   1    0.27    0.18
   0   9  -1    0.05    0.15
  -1   9  -1   -0.02    0.15
   1   9   1   -0.07    0.12
  -2   9  -1    0.08    0.17
   2   9   1    0.23    0.17
   3   9   1    0.29    0.18
  -3   9  -1   -0.02    0.16
  -4   9  -1    0.09    0.18
   4   9   1    0.14    0.17
   5   9   1   -0.16    0.15
  -5   9  -1    0.08    0.17
 -16   0   2    0.11    0.14
 -15   0   2    0.05    0.12
 -14   0   2    2.79    0.31
 -13   0   2    0.11    0.11
 -12   0   2    0.26    0.12
  11   0  -2   -0.08    0.06
 -11   0   2   -0.01    0.07
 -11   0   2    0.04    0.08
  10   0  -2   -0.02    0.06
 -10   0   2   -0.10    0.06
 -10   0   2    0.03    0.07
  -9   0   2    0.07    0.07
  -9   0   2    0.14    0.07
   9   0  -2   -0.04    0.05
  -8   0   2    0.46    0.08
   8   0  -2    0.55    0.09
  -8   0   2    0.56    0.10
  -7   0   2    0.00    0.05
   7   0  -2    0.04    0.05
  -7   0   2   -0.03    0.05
  -6   0   2    8.21    0.27
  -6   0   2    8.04    0.29
   6   0  -2    8.34    0.27
  -5   0   2    0.08    0.05
  -5   0   2   -0.04    0.04
   5   0  -2    0.01    0.04
  -4   0   2  131.97    2.79
  -4   0   2  130.75    2.65
   4   0  -2  132.02    2.79
  -3   0   2    0.04    0.03
  -3   0   2   -0.03    0.03
   3   0  -2   -0.03    0.03
   3   0  -2    0.01    0.04
  -2   0   2   88.03    1.78
   2   0  -2   88.26    1.88
   2   0  -2   88.92    1.78
  -2   0   2   90.51    1.88
  -1   0   2    0.00    0.02
   1   0  -2   -0.01    0.02
   1   0  -2    0.02    0.02
  -1   0   2   -0.01    0.02
   0   0  -2   56.55    1.20
   0   0  -2   57.26    1.14
   0   0   2   58.16    1.14
   0   0   2   54.43    1.20
   1   0   2    0.06    0.02
  -1   0  -2   -0.02    0.02
   1   0   2    0.01    0.02
  -1   0  -2   -0.02    0.02
   2   0   2   60.02    1.30
  -2   0  -2   60.02    1.30
   2   0   2   61.52    1.25
  -2   0  -2   59.80    1.25
  -3   0  -2    0.00    0.03
   3   0   2   -0.01    0.03
   3   0   2    0.04    0.03
  -3   0  -2    0.04    0.03
  -3   0  -2    0.00    0.03
   4   0   2   54.89    1.25
  -4   0  -2   56.78    1.25
  -4   0  -2   55.84    1.22
  -4   0  -2   57.08    1.25
  -5   0  -2   -0.01    0.04
  -5   0  -2   -0.04    0.04
  -5   0  -2   -0.02    0.04
  -6   0  -2    0.01    0.04
  -6   0  -2    0.03    0.05
  -6   0  -2   -0.04    0.05
  -7   0  -2   -0.02    0.06
  -7   0  -2    0.08    0.05
  -7   0  -2   -0.06    0.04
  -8   0  -2    3.05    0.18
  -8   0  -2    3.32    0.19
  -8   0  -2    3.27    0.22
  -9   0  -2    0.11    0.08
  -9   0  -2    0.05    0.07
  -9   0  -2   -0.03    0.06
 -10   0  -2   -0.10    0.07
 -10   0  -2   -0.02    0.08
 -11   0  -2   -0.06    0.07
 -11   0  -2   -0.05    0.08
 -12   0  -2    1.66    0.23
 -13   0  -2   -0.03    0.10
 -14   0  -2    0.46    0.16
 -15   0  -2   -0.22    0.12
 -16  -1   2   -0.09    0.12
 -15  -1   2    0.30    0.15
 -15   1   2    0.25    0.14
 -14  -1   2    0.18    0.14
 -14   1   2    0.04    0.12
 -13  -1   2    0.14    0.12
 -13   1   2    0.24    0.12
 -12  -1   2   -0.01    0.10
 -12   1   2    0.00    0.09
 -12   1   2    0.13    0.09
 -11  -1   2    0.72    0.12
 -11  -1   2    0.57    0.14
 -11   1   2    0.61    0.12
 -11   1   2    0.62    0.14
  10  -1  -2    0.02    0.07
 -10  -1   2    0.06    0.07
 -10  -1   2   -0.05    0.08
  10   1  -2    0.02    0.04
 -10   1   2   -0.01    0.07
 -10   1   2   -0.01    0.07
  10   1  -2    0.01    0.07
   9  -1  -2    4.01    0.18
  -9  -1   2    4.10    0.25
   9  -1  -2    4.00    0.20
   9   1  -2    3.83    0.18
  -9   1   2    4.02    0.20
   9   1  -2    4.09    0.21
  -9   1   2    3.82    0.23
  -8  -1   2    9.63    0.38
  -8  -1   2    9.96    0.34
   8  -1  -2    9.63    0.31
   8  -1  -2    9.84    0.32
  -8   1   2    8.86    0.32
   8   1  -2    9.54    0.32
  -8   1   2   10.36    0.36
   8   1  -2    9.51    0.33
   7  -1  -2    3.65    0.17
  -7  -1   2    4.03    0.22
  -7  -1   2    3.96    0.18
   7  -1  -2    3.89    0.17
   7   1  -2    3.56    0.18
  -7   1   2    4.03    0.20
  -7   1   2    4.06    0.18
  -6  -1   2    8.41    0.28
  -6  -1   2    7.92    0.31
   6  -1  -2    8.37    0.26
  -6   1   2    7.82    0.26
  -6   1   2    8.04    0.28
   6   1  -2    7.71    0.27
  -5  -1   2    0.02    0.04
   5  -1  -2   -0.07    0.03
  -5  -1   2    0.02    0.05
   5   1  -2   -0.01    0.04
  -5   1   2    0.05    0.04
  -5   1   2    0.06    0.04
  -4  -1   2    4.19    0.18
  -4  -1   2    4.15    0.16
   4  -1  -2    4.16    0.15
   4  -1  -2    4.60    0.17
  -4   1   2    4.41    0.16
  -4   1   2    4.24    0.15
   4   1  -2    4.35    0.16
   3  -1  -2    5.37    0.17
  -3  -1   2    5.16    0.16
  -3  -1   2    5.05    0.18
   3  -1  -2    5.09    0.15
  -3   1   2    5.11    0.16
  -3   1   2    5.16    0.16
   3   1  -2    5.09    0.16
   2  -1  -2    3.70    0.11
  -2  -1   2    3.90    0.14
   2  -1  -2    4.00    0.13
  -2  -1   2    4.00    0.13
  -2   1   2    3.87    0.12
   2   1  -2    3.62    0.14
  -1  -1   2   37.55    0.81
  -1  -1   2   37.07    0.78
   1  -1  -2   36.08    0.80
  -1   1   2   37.67    0.80
   1   1  -2   38.15    0.78
   1   1  -2   37.42    0.78
   1   1  -2   37.68    0.81
   0  -1  -2   14.14    0.32
   0  -1   2   13.93    0.32
   0  -1   2   14.33    0.32
   0  -1   2   14.16    0.33
   0  -1  -2   14.24    0.32
   0   1  -2   14.06    0.32
   0   1   2   13.98    0.31
   0   1  -2   14.25    0.32
   0   1  -2   14.06    0.33
   0   1   2   14.18    0.32
   1  -1   2    1.71    0.08
  -1  -1  -2    1.62    0.08
  -1  -1  -2    1.53    0.07
   1  -1   2    1.59    0.07
  -1   1  -2    1.51    0.07
  -1   1  -2    1.54    0.07
   1   1   2    1.50    0.07
   1   1   2    1.49    0.08
   2  -1   2    4.07    0.14
   2  -1   2    4.06    0.13
  -2  -1  -2    4.03    0.13
  -2  -1  -2    3.92    0.13
  -2  -1  -2    3.73    0.14
  -2   1  -2    4.04    0.13
   2   1   2    4.00    0.15
  -2   1  -2    4.13    0.14
  -2   1  -2    4.03    0.17
   2   1   2    3.81    0.13
  -3  -1  -2   20.06    0.49
  -3  -1  -2   19.94    0.50
  -3  -1  -2   20.24    0.49
   3  -1   2   20.37    0.49
  -3  -1  -2   20.32    0.50
   3  -1   2   21.23    0.49
  -3   1  -2   20.75    0.49
  -3   1  -2   19.91    0.53
  -3   1  -2   20.55    0.48
   3   1   2   20.52    0.50
  -4  -1  -2    2.00    0.13
  -4  -1  -2    2.21    0.11
   4  -1   2    2.03    0.11
  -4  -1  -2    2.14    0.11
  -4  -1  -2    2.29    0.11
  -4   1  -2    1.98    0.11
   4   1   2    2.14    0.11
  -4   1  -2    2.37    0.13
  -4   1  -2    2.04    0.11
  -4   1  -2    2.13    0.13
  -5  -1  -2   25.80    0.64
  -5  -1  -2   25.25    0.66
  -5  -1  -2   25.93    0.61
  -5  -1  -2   25.60    0.65
  -5   1  -2   26.40    0.64
  -5   1  -2   25.44    0.64
  -5   1  -2   25.90    0.64
  -5   1  -2   26.67    0.63
  -6  -1  -2    0.22    0.08
  -6  -1  -2    0.21    0.06
  -6  -1  -2    0.23    0.06
  -6   1  -2    0.15    0.07
  -6   1  -2    0.20    0.06
   6   1   2    0.21    0.06
  -6   1  -2    0.18    0.05
  -6   1  -2    0.21    0.04
  -7  -1  -2   10.58    0.35
  -7  -1  -2   10.49    0.39
  -7  -1  -2   10.27    0.35
  -7   1  -2   10.45    0.37
  -7   1  -2   10.83    0.35
   7   1   2   10.56    0.35
  -8  -1  -2    0.24    0.08
  -8  -1  -2    0.26    0.08
  -8  -1  -2    0.17    0.09
  -8   1  -2    0.29    0.09
  -8   1  -2    0.34    0.08
  -9  -1  -2    2.07    0.22
  -9  -1  -2    1.87    0.17
  -9  -1  -2    2.31    0.18
  -9   1  -2    2.34    0.17
  -9   1  -2    2.30    0.21
 -10  -1  -2    0.19    0.10
 -10  -1  -2   -0.12    0.09
 -10   1  -2    0.07    0.10
 -10   1  -2    0.02    0.08
 -11  -1  -2   -0.19    0.07
 -11   1  -2   -0.09    0.07
 -11   1  -2    0.04    0.09
 -12  -1  -2    0.72    0.17
 -12   1  -2    0.65    0.15
 -13  -1  -2    0.53    0.17
 -13   1  -2    0.39    0.15
 -14  -1  -2    0.10    0.13
 -14   1  -2    0.11    0.12
 -15  -1  -2    0.20    0.15
 -15   1  -2    0.33    0.16
 -15  -2   2    0.05    0.13
 -14  -2   2    0.77    0.19
 -13  -2   2    0.15    0.12
 -13   2   2    0.02    0.09
 -13   2   2    0.11    0.11
 -12  -2   2   -0.06    0.09
 -12   2   2   -0.04    0.08
 -12   2   2   -0.05    0.08
 -11  -2   2    0.07    0.09
 -11   2   2   -0.04    0.07
 -11   2   2    0.17    0.09
 -10  -2   2    0.11    0.09
 -10  -2   2    0.07    0.08
  10   2  -2    0.22    0.09
  10   2  -2    0.18    0.07
 -10   2   2   -0.01    0.07
 -10   2   2    0.21    0.08
   9  -2  -2    0.21    0.08
  -9  -2   2    0.17    0.08
   9  -2  -2    0.32    0.08
  -9  -2   2    0.41    0.12
  -9   2   2    0.19    0.07
   9   2  -2    0.17    0.08
  -9   2   2    0.20    0.08
   9   2  -2    0.28    0.08
   8  -2  -2    1.87    0.17
   8  -2  -2    1.54    0.13
  -8  -2   2    1.53    0.14
  -8  -2   2    1.61    0.18
  -8   2   2    1.80    0.15
   8   2  -2    1.72    0.17
   8   2  -2    1.80    0.15
  -8   2   2    1.52    0.13
   7  -2  -2    0.20    0.07
  -7  -2   2    0.01    0.05
   7  -2  -2    0.14    0.05
  -7  -2   2    0.11    0.07
   7   2  -2    0.11    0.07
  -7   2   2    0.14    0.06
  -7   2   2    0.08    0.05
   7   2  -2    0.17    0.06
  -6  -2   2    0.33    0.09
   6  -2  -2    0.52    0.07
  -6  -2   2    0.33    0.07
   6  -2  -2    0.33    0.08
  -6   2   2    0.46    0.07
   6   2  -2    0.48    0.10
   6   2  -2    0.41    0.07
  -6   2   2    0.49    0.07
   5  -2  -2    6.68    0.20
   5  -2  -2    6.59    0.27
  -5  -2   2    6.88    0.26
  -5  -2   2    6.42    0.22
   5   2  -2    6.29    0.28
  -5   2   2    6.61    0.20
  -5   2   2    6.71    0.21
   4  -2  -2    0.15    0.06
   4  -2  -2    0.10    0.04
  -4  -2   2    0.10    0.04
   4  -2  -2    0.15    0.04
  -4  -2   2    0.17    0.06
   4   2  -2    0.15    0.05
  -4   2   2    0.10    0.03
  -4   2   2    0.07    0.04
   4   2  -2    0.08    0.07
   3  -2  -2    1.91    0.08
   3  -2  -2    1.93    0.09
  -3  -2   2    2.10    0.12
   3  -2  -2    1.90    0.14
  -3  -2   2    1.87    0.10
   3   2  -2    1.91    0.11
   3   2  -2    1.97    0.10
  -3   2   2    1.90    0.08
   3   2  -2    2.02    0.16
   2  -2  -2    6.58    0.16
   2  -2  -2    6.71    0.26
  -2  -2   2    6.55    0.19
  -2  -2   2    6.55    0.21
   2   2  -2    6.45    0.20
   2   2  -2    6.48    0.28
   2   2  -2    6.53    0.19
  -2   2   2    6.70    0.17
   1  -2  -2    0.71    0.04
  -1  -2   2    0.59    0.05
  -1  -2   2    0.67    0.06
  -1  -2   2    0.74    0.06
   1  -2  -2    0.57    0.09
  -1   2   2    0.75    0.04
   1   2  -2    0.70    0.05
   1   2  -2    0.78    0.05
   1   2  -2    0.72    0.05
   1   2  -2    0.55    0.10
   0  -2   2    1.34    0.07
   0  -2  -2    1.51    0.07
   0  -2  -2    1.43    0.13
   0  -2   2    1.50    0.06
   0  -2  -2    1.49    0.06
   0  -2   2    1.57    0.07
   0   2  -2    1.54    0.07
   0   2  -2    1.53    0.06
   0   2  -2    1.48    0.06
   0   2  -2    1.34    0.15
   0   2   2    1.65    0.06
  -1  -2  -2   10.18    0.33
   1  -2   2    9.73    0.24
  -1  -2  -2    9.49    0.24
   1  -2   2    9.71    0.24
  -1  -2  -2    9.78    0.24
  -1  -2  -2    9.71    0.25
   1  -2   2    9.99    0.24
   1   2   2    9.87    0.25
  -1   2  -2    9.22    0.35
   1   2   2    9.79    0.23
  -1   2  -2    9.71    0.21
  -1   2  -2    9.88    0.24
  -1   2  -2    9.51    0.21
  -2  -2  -2   20.43    0.57
  -2  -2  -2   20.14    0.48
  -2  -2  -2   20.22    0.48
   2  -2   2   20.76    0.47
   2  -2   2   20.93    0.60
   2  -2   2   20.94    0.47
  -2  -2  -2   20.05    0.48
   2   2   2   21.10    0.49
  -2   2  -2   20.20    0.44
  -2   2  -2   20.42    0.47
  -2   2  -2   20.15    0.59
  -2   2  -2   20.75    0.44
   2   2   2   20.95    0.47
  -3  -2  -2    0.18    0.04
   3  -2   2    0.23    0.05
   3  -2   2    0.15    0.04
  -3  -2  -2    0.20    0.05
  -3  -2  -2    0.24    0.05
  -3  -2  -2    0.15    0.06
  -3   2  -2    0.30    0.05
  -3   2  -2    0.14    0.04
  -3   2  -2    0.24    0.08
   3   2   2    0.26    0.05
   4  -2   2   19.18    0.47
  -4  -2  -2   19.57    0.51
  -4  -2  -2   19.89    0.55
  -4  -2  -2   19.21    0.49
  -4  -2  -2   19.22    0.49
  -4   2  -2   18.93    0.56
   4   2   2   18.96    0.49
  -4   2  -2   19.34    0.48
  -4   2  -2   19.13    0.46
  -4   2  -2   19.57    0.48
   4   2   2   18.49    0.49
  -5  -2  -2    0.30    0.08
  -5  -2  -2    0.50    0.09
  -5  -2  -2    0.48    0.07
  -5  -2  -2    0.32    0.06
  -5   2  -2    0.41    0.06
  -5   2  -2    0.41    0.07
  -5   2  -2    0.43    0.06
  -5   2  -2    0.33    0.08
   5   2   2    0.20    0.05
  -6  -2  -2    0.14    0.07
  -6  -2  -2    0.06    0.05
  -6  -2  -2    0.14    0.06
  -6  -2  -2    0.14    0.06
  -6   2  -2    0.04    0.05
   6   2   2    0.08    0.06
  -6   2  -2    0.07    0.05
  -6   2  -2    0.04    0.05
  -6   2  -2    0.09    0.06
  -7  -2  -2    0.17    0.08
  -7  -2  -2    0.20    0.07
  -7  -2  -2    0.19    0.06
  -7   2  -2    0.23    0.06
  -7   2  -2    0.13    0.06
  -7   2  -2    0.30    0.08
  -7   2  -2    0.33    0.07
   7   2   2    0.13    0.07
  -8  -2  -2    0.47    0.10
  -8  -2  -2    0.62    0.10
  -8  -2  -2    0.35    0.11
  -8   2  -2    0.67    0.11
  -8   2  -2    0.58    0.09
  -8   2  -2    0.46    0.09
   8   2   2    0.62    0.10
  -9  -2  -2    0.52    0.11
  -9  -2  -2    0.52    0.13
  -9  -2  -2    0.63    0.11
   9   2   2    0.57    0.11
  -9   2  -2    0.58    0.10
  -9   2  -2    0.62    0.10
  -9   2  -2    0.53    0.12
 -10  -2  -2    0.00    0.09
 -10   2  -2    0.10    0.08
 -10   2  -2    0.07    0.08
 -11  -2  -2    0.52    0.15
 -11   2  -2    0.36    0.11
 -11   2  -2    0.54    0.14
 -12  -2  -2    0.75    0.17
 -12   2  -2    0.94    0.17
 -12   2  -2    0.63    0.13
 -13  -2  -2    0.52    0.16
 -13   2  -2    0.35    0.14
 -14  -2  -2    0.99    0.21
 -15  -2  -2    0.06    0.14
 -15  -3   2    0.55    0.20
 -14  -3   2    0.03    0.13
 -13  -3   2    0.01    0.11
 -13   3   2    0.10    0.09
 -12  -3   2   -0.10    0.10
 -12   3   2    0.08    0.09
 -11  -3   2   -0.01    0.09
 -11   3   2    0.17    0.08
 -11   3   2    0.01    0.07
 -10  -3   2    6.44    0.31
 -10  -3   2    5.79    0.33
 -10   3   2    5.98    0.27
 -10   3   2    5.85    0.26
 -10   3   2    5.95    0.27
  10   3  -2    5.82    0.29
  -9  -3   2    0.95    0.16
  -9  -3   2    1.25    0.14
  -9   3   2    1.05    0.12
   9   3  -2    1.61    0.19
  -9   3   2    1.32    0.12
   9   3  -2    1.40    0.15
  -8  -3   2   11.13    0.44
  -8  -3   2   11.92    0.39
   8   3  -2   10.49    0.38
   8   3  -2   10.84    0.44
  -8   3   2   10.86    0.32
  -8   3   2   11.09    0.35
  -7  -3   2    2.13    0.20
   7  -3  -2    2.30    0.12
  -7  -3   2    2.33    0.15
   7   3  -2    2.24    0.22
  -7   3   2    2.57    0.14
  -7   3   2    2.33    0.12
   6  -3  -2    2.77    0.12
  -6  -3   2    2.59    0.18
  -6  -3   2    2.80    0.15
   6   3  -2    2.83    0.16
   6   3  -2    3.06    0.23
  -6   3   2    2.71    0.13
  -5  -3   2    0.10    0.05
   5  -3  -2    0.12    0.05
  -5  -3   2    0.04    0.06
   5  -3  -2    0.10    0.04
   5   3  -2    0.08    0.05
  -5   3   2    0.10    0.04
   5   3  -2    0.12    0.08
   4  -3  -2    2.31    0.12
  -4  -3   2    2.38    0.13
  -4  -3   2    2.25    0.16
   4  -3  -2    2.57    0.09
   4   3  -2    2.27    0.13
  -4   3   2    2.28    0.10
   4   3  -2    2.30    0.22
   3  -3  -2    3.41    0.11
  -3  -3   2    2.94    0.15
   3  -3  -2    3.17    0.09
  -3  -3   2    3.21    0.13
   3   3  -2    3.34    0.14
   3   3  -2    3.16    0.23
   3   3  -2    3.22    0.14
  -3   3   2    3.36    0.11
  -2  -3   2   21.06    0.49
  -2  -3   2   21.23    0.50
  -2   3   2   20.47    0.46
   2   3  -2   21.57    0.46
   2   3  -2   20.63    0.46
   2   3  -2   20.84    0.50
   2   3  -2   21.63    0.68
  -1  -3   2   11.94    0.31
  -1  -3   2   11.97    0.30
   1   3  -2   12.44    0.30
   1   3  -2   12.49    0.47
  -1   3   2   12.09    0.28
  -1   3   2   13.06    0.43
   0  -3   2   11.95    0.28
   0  -3   2   12.04    0.29
   0  -3   2   12.09    0.28
   0  -3  -2   11.99    0.27
   0  -3  -2   11.97    0.27
   0  -3  -2   11.76    0.27
   0   3   2   11.83    0.28
   0   3   2   12.40    0.42
   0   3  -2   12.08    0.29
   0   3  -2   11.26    0.45
  -1  -3  -2    3.28    0.11
   1  -3   2    3.28    0.11
  -1  -3  -2    3.17    0.11
  -1  -3  -2    3.27    0.12
   1  -3   2    3.39    0.10
   1  -3   2    3.30    0.11
  -1   3  -2    3.35    0.11
   1   3   2    3.33    0.12
   1   3   2    3.40    0.20
  -1   3  -2    2.96    0.22
  -2  -3  -2    7.25    0.23
   2  -3   2    7.29    0.19
  -2  -3  -2    7.03    0.21
   2  -3   2    7.62    0.20
  -2  -3  -2    6.83    0.20
   2   3   2    8.25    0.32
   2   3   2    7.00    0.21
  -2   3  -2    7.03    0.19
   2   3   2    6.86    0.19
  -2   3  -2    7.20    0.34
  -3  -3  -2    8.22    0.27
   3  -3   2    8.64    0.25
  -3  -3  -2    8.51    0.25
  -3  -3  -2    8.50    0.25
   3   3   2    8.49    0.26
  -3   3  -2    8.78    0.37
   3   3   2    8.53    0.26
  -3   3  -2    8.51    0.23
   3   3   2    8.63    0.33
   4  -3   2    0.84    0.09
  -4  -3  -2    0.77    0.08
  -4  -3  -2    0.77    0.10
  -4  -3  -2    0.58    0.07
  -4   3  -2    0.78    0.07
  -4   3  -2    0.82    0.07
   4   3   2    0.69    0.11
  -4   3  -2    0.64    0.12
  -4   3  -2    0.78    0.04
   4   3   2    0.69    0.08
  -5  -3  -2   10.46    0.37
  -5  -3  -2   11.24    0.34
  -5  -3  -2   11.14    0.34
  -5   3  -2   11.65    0.29
   5   3   2   11.48    0.35
  -5   3  -2   11.33    0.32
   5   3   2   11.25    0.39
  -5   3  -2   10.77    0.42
  -5   3  -2   11.18    0.32
  -6  -3  -2    0.66    0.09
  -6  -3  -2    0.95    0.13
  -6  -3  -2    0.87    0.11
  -6   3  -2    0.96    0.10
   6   3   2    0.97    0.11
  -6   3  -2    0.87    0.09
  -6   3  -2    0.88    0.14
  -6   3  -2    0.98    0.10
  -7  -3  -2    0.83    0.13
  -7  -3  -2    0.77    0.11
  -7  -3  -2    0.77    0.10
  -7   3  -2    0.86    0.10
  -7   3  -2    0.74    0.09
  -7   3  -2    1.00    0.14
  -7   3  -2    0.76    0.09
  -8  -3  -2    0.39    0.10
  -8  -3  -2    0.13    0.08
  -8  -3  -2    0.27    0.11
  -8   3  -2    0.26    0.08
   8   3   2    0.42    0.09
  -8   3  -2    0.32    0.08
  -8   3  -2    0.21    0.08
  -9  -3  -2    0.06    0.10
  -9  -3  -2    0.51    0.11
  -9   3  -2    0.48    0.10
  -9   3  -2    0.44    0.10
  -9   3  -2    0.45    0.09
 -10  -3  -2    0.33    0.13
 -10   3  -2    0.30    0.10
 -10   3  -2    0.50    0.11
 -11  -3  -2    1.91    0.25
 -11   3  -2    2.51    0.21
 -12  -3  -2    0.40    0.15
 -12   3  -2    0.45    0.12
 -13  -3  -2    0.17    0.14
 -13   3  -2    0.20    0.12
 -14  -3  -2    0.24    0.14
 -14  -4   2    0.31    0.15
 -13  -4   2   -0.06    0.11
 -12  -4   2    0.36    0.15
 -12   4   2    0.34    0.10
 -11  -4   2    0.07    0.10
 -11   4   2    0.00    0.07
 -10  -4   2    0.27    0.12
  10   4  -2   -0.13    0.08
 -10   4   2    0.01    0.06
  -9  -4   2    0.38    0.12
   9   4  -2    0.54    0.14
  -9   4   2    0.41    0.09
  -9   4   2    0.40    0.09
  -8  -4   2    0.04    0.08
  -8  -4   2    0.04    0.08
  -8  -4   2   -0.01    0.07
  -8   4   2    0.06    0.06
   8   4  -2   -0.01    0.07
  -8   4   2    0.10    0.06
   8   4  -2   -0.04    0.08
  -7  -4   2    0.42    0.11
  -7  -4   2    0.61    0.10
   7   4  -2    0.36    0.12
  -7   4   2    0.60    0.08
   7   4  -2    0.47    0.09
  -6  -4   2    0.49    0.11
  -6  -4   2    0.55    0.09
   6   4  -2    0.61    0.14
  -6   4   2    0.38    0.06
   6   4  -2    0.41    0.08
  -5  -4   2    2.73    0.18
   5  -4  -2    2.67    0.14
  -5  -4   2    2.64    0.15
  -5   4   2    2.82    0.12
   5   4  -2    2.83    0.28
   5   4  -2    2.79    0.15
   4  -4  -2   11.06    0.28
  -4  -4   2   10.75    0.31
  -4  -4   2   10.09    0.35
   4   4  -2   10.45    0.32
   4   4  -2   11.02    0.48
  -4   4   2   10.41    0.27
  -3  -4   2    0.31    0.07
  -3  -4   2    0.39    0.06
   3   4  -2    0.37    0.05
   3   4  -2    0.36    0.06
  -3   4   2    0.40    0.11
   3   4  -2    0.36    0.05
   3   4  -2    0.34    0.12
  -3   4   2    0.27    0.03
  -2  -4   2   25.05    0.58
  -2  -4   2   25.00    0.59
   2   4  -2   25.11    0.81
  -2   4   2   24.75    0.54
  -2   4   2   25.15    0.76
   2   4  -2   25.16    0.59
  -1  -4   2    3.32    0.11
  -1  -4   2    3.58    0.14
  -1   4   2    3.37    0.23
   1   4  -2    3.39    0.12
   1   4  -2    3.41    0.26
  -1   4   2    3.53    0.10
   0  -4   2   11.29    0.29
   0  -4  -2   11.56    0.27
   0  -4   2   11.69    0.27
   0  -4   2   11.87    0.29
   0   4   2   11.82    0.46
   0   4   2   11.58    0.28
   0   4  -2   10.24    0.47
   0   4  -2   11.85    0.29
  -1  -4  -2    0.57    0.05
   1  -4   2    0.43    0.05
  -1  -4  -2    0.53    0.06
   1  -4   2    0.53    0.05
  -1  -4  -2    0.51    0.04
   1   4   2    0.32    0.10
   1   4   2    0.53    0.05
  -1   4  -2    0.57    0.05
  -1   4  -2    0.65    0.14
  -2  -4  -2    2.27    0.10
  -2  -4  -2    2.44    0.13
  -2  -4  -2    2.53    0.10
   2  -4   2    2.42    0.10
  -2   4  -2    2.34    0.24
  -2   4  -2    2.32    0.09
   2   4   2    2.11    0.22
   3  -4   2    0.97    0.08
  -3  -4  -2    0.88    0.08
  -3  -4  -2    0.94    0.07
  -3  -4  -2    0.89    0.10
  -3   4  -2    1.06    0.07
  -3   4  -2    0.88    0.16
   3   4   2    0.97    0.07
   3   4   2    0.58    0.13
  -4  -4  -2    1.79    0.11
  -4  -4  -2    1.61    0.15
  -4  -4  -2    1.90    0.11
   4  -4   2    2.08    0.12
  -4   4  -2    1.75    0.09
  -4   4  -2    1.91    0.22
   4   4   2    1.76    0.19
  -4   4  -2    1.83    0.10
   4   4   2    1.82    0.12
  -5  -4  -2   -0.04    0.05
  -5  -4  -2   -0.02    0.05
  -5  -4  -2   -0.04    0.05
   5   4   2    0.02    0.05
   5   4   2   -0.04    0.06
  -5   4  -2    0.04    0.04
  -5   4  -2    0.01    0.04
  -5   4  -2    0.10    0.09
  -6  -4  -2    0.19    0.07
  -6  -4  -2    0.24    0.07
  -6  -4  -2    0.25    0.09
   6   4   2    0.27    0.07
  -6   4  -2    0.19    0.06
  -6   4  -2    0.20    0.06
   6   4   2    0.26    0.09
  -6   4  -2    0.17    0.10
  -7  -4  -2    0.01    0.08
  -7  -4  -2    0.11    0.07
  -7   4  -2    0.08    0.06
   7   4   2    0.00    0.06
  -7   4  -2    0.08    0.06
  -7   4  -2    0.17    0.10
  -8  -4  -2   -0.10    0.07
  -8   4  -2    0.07    0.09
  -8   4  -2   -0.05    0.06
  -8   4  -2   -0.07    0.05
  -9  -4  -2    0.39    0.12
  -9   4  -2    0.46    0.10
 -10  -4  -2    0.00    0.09
 -10   4  -2    0.05    0.07
 -11  -4  -2    0.21    0.13
 -11   4  -2    0.26    0.09
 -12  -4  -2   -0.02    0.11
 -13  -4  -2   -0.01    0.12
 -14  -4  -2    0.79    0.21
 -13  -5   2    0.11    0.13
 -12  -5   2    0.09    0.13
 -11  -5   2    0.21    0.13
 -10  -5   2    7.31    0.40
  10   5  -2    6.79    0.40
 -10   5   2    6.78    0.28
  -9  -5   2    0.20    0.11
  -9   5   2    0.12    0.07
   9   5  -2    0.28    0.14
  -9   5   2    0.20    0.08
  -8  -5   2    2.64    0.25
  -8   5   2    2.91    0.15
  -8   5   2    2.84    0.16
   8   5  -2    2.51    0.29
  -7  -5   2    0.02    0.08
   7   5  -2    0.07    0.07
  -7   5   2    0.02    0.05
   7   5  -2    0.04    0.10
  -7   5   2   -0.05    0.05
  -6  -5   2    4.25    0.20
  -6  -5   2    3.98    0.25
   6   5  -2    4.10    0.32
  -6   5   2    4.28    0.16
  -6   5   2    4.19    0.16
   6   5  -2    4.23    0.21
  -5  -5   2    0.62    0.12
  -5  -5   2    0.53    0.08
   5   5  -2    0.57    0.08
   5   5  -2    0.53    0.16
   5   5  -2    0.57    0.09
  -5   5   2    0.51    0.05
  -5   5   2    0.50    0.06
  -4  -5   2    2.97    0.20
   4  -5  -2    2.67    0.12
  -4  -5   2    2.81    0.15
  -4   5   2    2.81    0.10
   4   5  -2    3.05    0.17
  -4   5   2    3.08    0.10
   4   5  -2    2.64    0.29
   4   5  -2    2.74    0.10
  -3  -5   2    3.08    0.13
  -3  -5   2    2.74    0.16
  -3   5   2    2.89    0.28
   3   5  -2    3.35    0.33
   3   5  -2    3.17    0.15
  -2  -5   2    7.97    0.27
  -2  -5   2    8.14    0.22
  -2   5   2    7.98    0.40
   2   5  -2    8.69    0.25
   2   5  -2    8.11    0.44
  -1  -5   2    0.79    0.05
  -1  -5   2    0.85    0.05
  -1  -5   2    1.01    0.09
  -1   5   2    0.95    0.17
   1   5  -2    0.94    0.18
   1   5  -2    0.91    0.07
   0  -5   2    0.27    0.05
   0  -5   2    0.25    0.05
   0  -5  -2    0.22    0.04
   0   5  -2    0.24    0.11
   0   5   2    0.16    0.09
   0   5  -2    0.26    0.04
   1  -5   2    0.48    0.05
  -1  -5  -2    0.53    0.07
  -1   5  -2    0.28    0.12
  -1   5  -2    0.55    0.05
   1   5   2    0.43    0.13
   2  -5   2    0.06    0.03
  -2  -5  -2    0.03    0.04
  -2  -5  -2    0.03    0.03
   2  -5   2    0.05    0.03
  -2   5  -2    0.09    0.10
   2   5   2    0.07    0.08
  -2   5  -2    0.05    0.03
   3  -5   2    0.90    0.08
  -3  -5  -2    0.99    0.08
  -3  -5  -2    0.79    0.10
  -3   5  -2    0.92    0.06
   3   5   2    0.65    0.15
  -3   5  -2    0.83    0.18
  -4  -5  -2    0.97    0.12
   4  -5   2    1.07    0.10
  -4  -5  -2    1.13    0.10
  -4   5  -2    1.01    0.07
  -4   5  -2    1.26    0.20
   4   5   2    1.04    0.17
  -4   5  -2    1.15    0.08
  -5  -5  -2    2.01    0.19
  -5  -5  -2    2.10    0.14
   5   5   2    2.28    0.24
  -5   5  -2    2.20    0.11
  -5   5  -2    1.83    0.24
  -5   5  -2    2.02    0.11
  -6  -5  -2    0.58    0.12
  -6  -5  -2    0.71    0.10
  -6   5  -2    0.89    0.18
   6   5   2    0.59    0.14
   6   5   2    0.74    0.10
  -6   5  -2    0.67    0.08
  -6   5  -2    0.71    0.08
  -7  -5  -2    0.21    0.10
  -7   5  -2    0.01    0.05
  -7   5  -2    0.09    0.10
  -7   5  -2    0.10    0.06
  -8  -5  -2    0.40    0.13
  -8   5  -2    0.35    0.14
  -8   5  -2    0.31    0.08
  -8   5  -2    0.34    0.08
  -9  -5  -2    0.15    0.11
  -9   5  -2    0.02    0.07
 -10  -5  -2    0.05    0.11
 -11  -5  -2    0.30    0.14
 -12  -5  -2   -0.19    0.11
 -13  -5  -2   -0.03    0.11
 -12  -6   2    0.08    0.14
 -11  -6   2   -0.12    0.10
 -10  -6   2    0.47    0.16
  -9  -6   2   -0.05    0.09
   9   6  -2   -0.03    0.12
  -8  -6   2    1.55    0.21
   8   6  -2    1.27    0.24
  -8   6   2    1.64    0.12
  -7  -6   2    1.36    0.19
  -7   6   2    1.30    0.10
  -7   6   2    1.45    0.10
   7   6  -2    0.99    0.22
  -6  -6   2    2.28    0.22
  -6   6   2    2.27    0.10
   6   6  -2    1.81    0.27
  -6   6   2    2.18    0.11
   6   6  -2    2.27    0.17
  -5  -6   2    0.25    0.09
  -5  -6   2    0.37    0.08
  -5   6   2    0.28    0.03
   5   6  -2    0.16    0.13
   5   6  -2    0.34    0.08
  -4  -6   2    0.35    0.07
  -4  -6   2    0.22    0.10
   4   6  -2    0.24    0.14
   4   6  -2    0.30    0.09
  -3  -6   2    0.06    0.06
   3   6  -2    0.21    0.13
  -3   6   2    0.12    0.11
   3   6  -2    0.00    0.05
  -2  -6   2    0.04    0.06
   2   6  -2    0.05    0.11
   2   6  -2    0.04    0.05
  -2   6   2    0.10    0.11
  -1  -6   2    0.60    0.08
   1   6  -2    0.63    0.07
  -1   6   2    0.42    0.14
   1   6  -2    0.50    0.16
   0  -6  -2    0.04    0.04
   0  -6   2    0.06    0.04
   0   6   2    0.01    0.09
   0   6  -2    0.08    0.04
   0   6  -2    0.03    0.12
   1  -6   2    0.35    0.06
  -1  -6  -2    0.39    0.06
  -1   6  -2    0.47    0.05
   1   6   2    0.37    0.14
  -1   6  -2    0.20    0.13
  -2  -6  -2    0.44    0.08
   2  -6   2    0.48    0.06
  -2   6  -2    0.46    0.16
  -2   6  -2    0.40    0.04
   2   6   2    0.41    0.15
  -3  -6  -2    0.09    0.07
  -3   6  -2    0.13    0.04
   3   6   2    0.31    0.14
  -3   6  -2    0.20    0.04
  -3   6  -2    0.14    0.12
  -4  -6  -2    0.01    0.07
  -4   6  -2    0.07    0.04
  -4   6  -2    0.07    0.04
   4   6   2    0.04    0.10
  -4   6  -2    0.08    0.11
  -5  -6  -2    0.15    0.06
  -5  -6  -2   -0.07    0.07
  -5   6  -2   -0.12    0.09
  -5   6  -2    0.12    0.04
  -5   6  -2    0.10    0.05
   5   6   2   -0.03    0.09
  -6  -6  -2    0.24    0.11
   6   6   2    0.26    0.12
  -6   6  -2    0.26    0.14
  -6   6  -2    0.12    0.05
  -6   6  -2    0.18    0.05
  -7  -6  -2    0.02    0.09
  -7   6  -2    0.13    0.06
  -7   6  -2    0.12    0.06
  -7   6  -2    0.06    0.13
  -8  -6  -2    0.04    0.09
  -8   6  -2    0.01    0.11
  -8   6  -2    0.05    0.06
  -9  -6  -2    0.05    0.11
 -10  -6  -2   -0.01    0.11
 -11  -6  -2    0.22    0.14
 -12  -6  -2   -0.09    0.13
 -11  -7   2    0.08    0.13
 -10  -7   2    0.44    0.17
  -9  -7   2    0.01    0.11
   9   7  -2    0.05    0.15
  -8  -7   2    3.97    0.34
   8   7  -2    4.47    0.45
  -7  -7   2   -0.02    0.10
  -7   7   2    0.00    0.04
   7   7  -2    0.00    0.13
  -6  -7   2    2.25    0.23
   6   7  -2    2.86    0.37
  -5  -7   2    0.16    0.09
   5   7  -2   -0.03    0.13
   5   7  -2    0.03    0.07
  -4  -7   2    3.15    0.21
   4   7  -2    2.78    0.37
   4   7  -2    3.12    0.17
  -3  -7   2    0.00    0.07
   3   7  -2    0.00    0.05
   3   7  -2   -0.02    0.12
  -2  -7   2    0.70    0.11
   2   7  -2    0.72    0.08
  -2   7   2    0.44    0.17
   2   7  -2    0.41    0.18
  -1  -7   2    0.15    0.07
  -1   7   2    0.15    0.13
   1   7  -2    0.14    0.12
   1   7  -2    0.05    0.05
   0   7  -2    0.22    0.04
   0   7   2    0.09    0.11
   0   7  -2    0.19    0.14
   1   7   2    0.06    0.12
  -1   7  -2    0.01    0.11
  -2  -7  -2    0.01    0.06
   2   7   2   -0.02    0.10
  -2   7  -2    0.13    0.14
  -3  -7  -2    0.04    0.06
   3   7   2    0.23    0.13
  -3   7  -2   -0.03    0.11
  -4  -7  -2    0.38    0.11
  -4   7  -2    0.33    0.16
   4   7   2    0.61    0.17
  -5  -7  -2    0.07    0.09
  -5   7  -2    0.00    0.12
   5   7   2    0.03    0.12
  -5   7  -2    0.05    0.04
  -6  -7  -2    0.08    0.10
  -6   7  -2    0.10    0.14
  -6   7  -2    0.16    0.05
  -7  -7  -2    0.08    0.11
  -7   7  -2    0.04    0.05
  -7   7  -2    0.32    0.17
  -8  -7  -2   -0.08    0.10
  -8   7  -2    0.19    0.15
  -8   7  -2    0.08    0.06
  -9  -7  -2    0.08    0.13
 -10  -7  -2   -0.16    0.11
  -9  -8   2   -0.03    0.12
   9   8  -2    0.06    0.16
  -8  -8   2    0.24    0.13
   8   8  -2   -0.10    0.15
  -7  -8   2    0.46    0.15
   7   8  -2    0.07    0.17
  -6  -8   2    0.07    0.11
   6   8  -2   -0.10    0.15
  -5  -8   2    0.03    0.09
   5   8  -2    0.18    0.16
   4   8  -2    0.16    0.16
   4   8  -2    0.38    0.08
   3   8  -2   -0.07    0.13
   3   8  -2   -0.01    0.05
   2   8  -2    0.23    0.17
   2   8  -2    0.37    0.06
   1   8  -2    0.00    0.12
   1   8  -2    0.02    0.04
  -1   8   2   -0.04    0.12
   0   8   2    0.24    0.15
   0   8  -2    0.39    0.19
   1   8   2    0.11    0.13
  -1   8  -2   -0.05    0.14
   2   8   2    0.00    0.12
  -2   8  -2    0.07    0.13
   3   8   2    0.09    0.14
  -3   8  -2    0.22    0.16
  -4   8  -2    0.01    0.13
   4   8   2   -0.03    0.13
  -5  -8  -2    0.08    0.10
  -5   8  -2   -0.04    0.14
  -6  -8  -2   -0.04    0.10
  -6   8  -2    0.20    0.17
  -7  -8  -2   -0.09    0.11
  -7   8  -2    0.18    0.16
  -8  -8  -2   -0.01    0.12
   6   9  -2    0.30    0.20
   5   9  -2    0.21    0.19
   4   9  -2    0.14    0.19
   3   9  -2   -0.02    0.14
   2   9  -2    0.15    0.19
   1   9  -2    0.04    0.15
   0   9  -2    0.10    0.16
  -1   9  -2   -0.07    0.15
  -2   9  -2   -0.10    0.13
  -3   9  -2    0.03    0.16
  -4   9  -2   -0.13    0.15
  -5   9  -2   -0.15    0.16
 -16   0   3   -0.17    0.11
 -15   0   3    0.07    0.13
 -14   0   3   -0.15    0.10
 -13   0   3    0.12    0.11
 -12   0   3    0.00    0.10
 -12   0   3    0.02    0.08
  11   0  -3    2.42    0.21
 -11   0   3    2.14    0.23
 -11   0   3    2.77    0.20
 -10   0   3    0.04    0.08
 -10   0   3    0.04    0.07
  10   0  -3   -0.08    0.06
  -9   0   3    0.18    0.09
   9   0  -3    0.10    0.07
  -9   0   3    0.13    0.06
  -8   0   3   -0.01    0.05
  -8   0   3    0.17    0.07
   8   0  -3    0.06    0.06
  -7   0   3    9.97    0.32
  -7   0   3    9.78    0.35
   7   0  -3    9.81    0.32
  -6   0   3   -0.01    0.04
  -6   0   3    0.01    0.04
   6   0  -3   -0.05    0.04
  -5   0   3    5.66    0.20
  -5   0   3    5.30    0.22
   5   0  -3    5.41    0.19
  -4   0   3   -0.03    0.04
  -4   0   3   -0.02    0.04
   4   0  -3    0.00    0.04
  -3   0   3    5.12    0.18
  -3   0   3    4.90    0.16
   3   0  -3    4.90    0.18
   2   0  -3   -0.04    0.02
  -2   0   3   -0.02    0.02
  -2   0   3   -0.05    0.03
   2   0  -3   -0.01    0.03
   1   0  -3   56.19    1.22
   1   0  -3   58.01    1.17
   1   0  -3   55.84    1.17
  -1   0   3   57.53    1.22
   0   0  -3   -0.01    0.02
   0   0  -3   -0.05    0.02
   0   0   3   -0.04    0.03
   0   0   3   -0.02    0.02
   1   0   3   31.90    0.71
   1   0   3   31.19    0.69
  -1   0  -3   31.61    0.70
  -1   0  -3   30.85    0.69
  -2   0  -3    0.00    0.03
   2   0   3    0.00    0.03
  -2   0  -3    0.02    0.03
   2   0   3    0.03    0.03
   3   0   3   46.30    1.04
  -3   0  -3   46.54    1.04
  -3   0  -3   45.58    1.01
  -4   0  -3   -0.04    0.03
  -4   0  -3    0.06    0.04
   4   0   3    0.05    0.04
  -4   0  -3    0.06    0.04
  -5   0  -3    2.10    0.12
  -5   0  -3    1.91    0.16
  -5   0  -3    2.25    0.13
   5   0   3    2.15    0.13
  -6   0  -3    0.06    0.06
  -6   0  -3    0.01    0.04
  -6   0  -3    0.02    0.05
   6   0   3    0.01    0.04
  -7   0  -3   28.65    0.75
  -7   0  -3   28.18    0.77
  -7   0  -3   29.42    0.75
  -8   0  -3    0.01    0.07
  -8   0  -3    0.04    0.06
  -8   0  -3    0.10    0.08
  -9   0  -3    1.32    0.15
  -9   0  -3    1.62    0.20
  -9   0  -3    1.77    0.17
 -10   0  -3   -0.04    0.08
 -10   0  -3    0.19    0.11
 -11   0  -3   12.64    0.52
 -12   0  -3    0.04    0.10
 -13   0  -3    1.22    0.22
 -14   0  -3   -0.07    0.12
 -15   0  -3    2.47    0.32
 -16  -1   3    0.43    0.17
 -15  -1   3   -0.04    0.12
 -15   1   3   -0.13    0.10
 -14  -1   3    3.43    0.35
 -14   1   3    3.12    0.31
 -13  -1   3    0.13    0.12
 -13   1   3   -0.01    0.09
 -12  -1   3    5.63    0.35
 -12   1   3    5.66    0.33
 -12   1   3    6.10    0.31
 -11  -1   3    0.52    0.11
 -11  -1   3    0.65    0.15
 -11   1   3    0.52    0.13
 -11   1   3    0.43    0.10
 -10  -1   3    0.13    0.08
 -10  -1   3    0.02    0.08
  10  -1  -3    0.08    0.07
 -10   1   3    0.44    0.09
 -10   1   3    0.12    0.09
  10   1  -3    0.07    0.07
  10   1  -3    0.11    0.08
   9  -1  -3   -0.01    0.04
  -9  -1   3    0.03    0.08
  -9  -1   3   -0.04    0.05
   9  -1  -3    0.06    0.06
  -9   1   3   -0.06    0.06
  -9   1   3    0.06    0.06
   9   1  -3   -0.04    0.05
   8  -1  -3    8.18    0.29
  -8  -1   3    8.27    0.34
  -8   1   3    8.21    0.30
  -8   1   3    8.15    0.32
   8   1  -3    7.96    0.30
   7  -1  -3    0.04    0.05
  -7  -1   3    0.04    0.06
  -7  -1   3    0.01    0.05
  -7   1   3    0.00    0.05
   7   1  -3    0.10    0.06
  -7   1   3    0.19    0.07
  -6  -1   3    8.21    0.28
   6  -1  -3    8.71    0.28
  -6  -1   3    9.17    0.32
  -6   1   3    8.60    0.29
  -6   1   3    8.67    0.27
   6   1  -3    8.96    0.29
   5  -1  -3    0.19    0.05
  -5  -1   3    0.29    0.07
  -5  -1   3    0.22    0.06
   5   1  -3    0.34    0.06
  -5   1   3    0.17    0.06
  -5   1   3    0.26    0.05
   4  -1  -3   31.06    0.70
  -4  -1   3   30.19    0.71
   4  -1  -3   31.63    0.70
  -4  -1   3   30.03    0.72
  -4   1   3   30.94    0.70
  -4   1   3   29.29    0.68
   4   1  -3   30.58    0.72
   3  -1  -3    0.69    0.07
  -3  -1   3    0.55    0.07
   3  -1  -3    0.70    0.06
  -3  -1   3    0.55    0.06
  -3   1   3    0.68    0.07
  -3   1   3    0.58    0.05
   3   1  -3    0.64    0.06
   2  -1  -3   20.20    0.46
  -2  -1   3   19.88    0.47
   2  -1  -3   19.69    0.46
  -2  -1   3   19.80    0.47
  -2   1   3   19.60    0.46
   2   1  -3   20.41    0.47
  -1  -1   3    0.29    0.04
  -1  -1   3    0.30    0.05
  -1  -1   3    0.25    0.05
   1  -1  -3    0.25    0.04
   1   1  -3    0.18    0.04
   1   1  -3    0.22    0.04
  -1   1   3    0.26    0.04
   0  -1   3    1.73    0.09
   0  -1  -3    1.70    0.07
   0  -1  -3    1.85    0.09
   0  -1   3    1.57    0.07
   0   1  -3    1.62    0.09
   0   1   3    1.76    0.07
   0   1  -3    1.82    0.09
   0   1   3    1.99    0.09
   0   1  -3    1.65    0.08
   1  -1   3    1.03    0.07
  -1  -1  -3    1.18    0.08
   1  -1   3    1.13    0.06
  -1  -1  -3    1.09    0.06
  -1   1  -3    1.12    0.08
   1   1   3    1.18    0.07
   1   1   3    1.20    0.08
  -1   1  -3    1.28    0.07
   2  -1   3   33.93    0.78
  -2  -1  -3   33.76    0.78
   2  -1   3   35.85    0.76
  -2  -1  -3   34.72    0.77
   2   1   3   34.96    0.77
   2   1   3   34.56    0.79
  -2   1  -3   34.73    0.76
  -2   1  -3   34.87    0.78
  -3  -1  -3    0.08    0.05
  -3  -1  -3    0.12    0.04
  -3  -1  -3    0.07    0.04
   3  -1   3    0.03    0.03
   3   1   3    0.03    0.04
  -3   1  -3   -0.01    0.04
  -3   1  -3    0.08    0.04
  -4  -1  -3    1.90    0.10
  -4  -1  -3    1.89    0.11
  -4  -1  -3    2.02    0.14
  -4  -1  -3    2.14    0.12
   4  -1   3    1.99    0.11
  -4   1  -3    1.97    0.13
   4   1   3    2.06    0.12
  -4   1  -3    1.91    0.11
  -4   1  -3    2.10    0.13
  -5  -1  -3    3.89    0.17
   5  -1   3    3.97    0.17
  -5  -1  -3    3.85    0.15
  -5  -1  -3    3.93    0.20
  -5  -1  -3    4.00    0.17
  -5   1  -3    3.93    0.17
  -5   1  -3    4.27    0.18
  -5   1  -3    2.99    0.15
   5   1   3    3.95    0.17
  -5   1  -3    3.98    0.19
  -6  -1  -3   -0.06    0.05
  -6  -1  -3    0.05    0.05
  -6  -1  -3   -0.01    0.03
  -6  -1  -3    0.10    0.07
  -6   1  -3   -0.01    0.02
  -6   1  -3    0.05    0.05
  -6   1  -3    0.01    0.06
  -6   1  -3   -0.02    0.04
  -7  -1  -3    4.32    0.21
  -7  -1  -3    4.78    0.22
  -7  -1  -3    5.20    0.26
  -7   1  -3    4.68    0.24
  -7   1  -3    4.74    0.22
  -7   1  -3    4.94    0.15
  -8  -1  -3    5.37    0.29
  -8  -1  -3    5.70    0.26
  -8  -1  -3    5.32    0.25
  -8   1  -3    5.57    0.28
  -8   1  -3    5.28    0.25
  -9  -1  -3    5.19    0.26
  -9  -1  -3    5.43    0.31
  -9  -1  -3    4.66    0.25
  -9   1  -3    4.77    0.24
  -9   1  -3    4.78    0.25
  -9   1  -3    4.70    0.28
 -10  -1  -3   23.09    0.73
 -10   1  -3   21.10    0.68
 -10   1  -3   21.52    0.66
 -11  -1  -3    2.41    0.26
 -11   1  -3    3.04    0.28
 -11   1  -3    2.82    0.21
 -12   1  -3    0.87    0.17
 -13  -1  -3    0.16    0.13
 -13   1  -3    0.08    0.11
 -14  -1  -3    0.49    0.18
 -14   1  -3    0.72    0.19
 -15  -1  -3    0.17    0.15
 -15   1  -3   -0.01    0.12
 -15  -2   3   -0.18    0.11
 -14  -2   3    0.29    0.15
 -13  -2   3    0.13    0.12
 -13   2   3    0.00    0.07
 -13   2   3    0.11    0.11
 -12  -2   3    1.70    0.23
 -12   2   3    1.95    0.19
 -12   2   3    1.67    0.20
 -11  -2   3    0.95    0.17
 -11   2   3    0.92    0.13
 -11   2   3    1.30    0.17
 -10  -2   3    0.12    0.09
 -10  -2   3    0.18    0.09
  10   2  -3    0.02    0.07
 -10   2   3    0.10    0.07
  10   2  -3    0.13    0.08
 -10   2   3    0.02    0.07
  -9  -2   3    0.90    0.15
   9  -2  -3    1.32    0.12
  -9  -2   3    1.56    0.15
  -9   2   3    1.34    0.13
   9   2  -3    1.48    0.15
   9   2  -3    1.12    0.15
  -9   2   3    1.24    0.14
  -8  -2   3    0.35    0.08
  -8  -2   3    0.33    0.10
   8  -2  -3    0.25    0.07
   8   2  -3    0.34    0.08
  -8   2   3    0.30    0.08
  -8   2   3    0.19    0.06
   8   2  -3    0.44    0.11
   7  -2  -3    1.50    0.11
  -7  -2   3    1.60    0.17
  -7  -2   3    1.41    0.13
  -7   2   3    1.43    0.13
  -7   2   3    1.55    0.11
   7   2  -3    1.46    0.17
   7   2  -3    1.32    0.13
  -6  -2   3    5.38    0.25
  -6  -2   3    5.87    0.22
   6  -2  -3    5.73    0.20
   6   2  -3    6.04    0.23
   6   2  -3    5.77    0.29
  -6   2   3    5.68    0.21
  -6   2   3    5.72    0.21
   5  -2  -3    0.03    0.03
  -5  -2   3    0.03    0.05
  -5  -2   3    0.06    0.04
  -5   2   3   -0.01    0.03
   5   2  -3   -0.01    0.04
  -5   2   3   -0.01    0.03
   4  -2  -3    1.38    0.10
   4  -2  -3    1.50    0.08
  -4  -2   3    1.33    0.09
  -4  -2   3    1.52    0.13
  -4   2   3    1.18    0.08
   4   2  -3    0.90    0.08
  -3  -2   3   10.98    0.30
   3  -2  -3   10.78    0.27
   3  -2  -3   11.19    0.29
  -3  -2   3   11.52    0.33
  -3   2   3   10.90    0.28
   3   2  -3   11.34    0.30
  -2  -2   3    3.28    0.14
   2  -2  -3    3.08    0.10
  -2  -2   3    3.03    0.12
   2   2  -3    3.23    0.13
  -2   2   3    2.94    0.10
   2   2  -3    3.00    0.12
   2   2  -3    3.02    0.13
  -1  -2   3   26.50    0.59
  -1  -2   3   25.58    0.59
   1  -2  -3   25.59    0.57
  -1  -2   3   26.32    0.59
   1   2  -3   26.19    0.57
   1   2  -3   25.74    0.57
  -1   2   3   26.07    0.58
   1   2  -3   26.44    0.59
   0  -2  -3    0.16    0.04
   0  -2   3    0.19    0.04
   0  -2  -3    0.22    0.03
   0  -2   3    0.16    0.04
   0  -2  -3    0.13    0.05
   0  -2   3    0.17    0.03
   0   2  -3    0.20    0.04
   0   2  -3    0.20    0.04
   0   2  -3    0.12    0.07
   0   2  -3    0.19    0.04
   0   2   3    0.27    0.04
   1  -2   3    7.98    0.21
  -1  -2  -3    7.65    0.23
  -1  -2  -3    7.68    0.21
   1  -2   3    7.82    0.22
  -1  -2  -3    7.83    0.29
  -1   2  -3    7.57    0.32
  -1   2  -3    7.63    0.21
  -1   2  -3    7.97    0.21
   1   2   3    7.63    0.21
  -1   2  -3    7.95    0.22
   1   2   3    7.79    0.22
  -2  -2  -3    4.82    0.18
   2  -2   3    5.37    0.18
   2  -2   3    5.10    0.16
  -2  -2  -3    4.71    0.16
  -2  -2  -3    5.20    0.17
  -2  -2  -3    5.01    0.22
   2   2   3    4.82    0.17
  -2   2  -3    5.08    0.16
   2   2   3    4.93    0.18
  -2   2  -3    5.13    0.16
  -2   2  -3    5.29    0.17
  -2   2  -3    4.77    0.25
  -3  -2  -3    2.01    0.13
   3  -2   3    2.16    0.12
  -3  -2  -3    1.79    0.15
  -3  -2  -3    2.07    0.11
   3  -2   3    2.02    0.10
  -3  -2  -3    2.01    0.11
   3   2   3    1.87    0.11
  -3   2  -3    1.98    0.10
  -3   2  -3    1.99    0.16
  -3   2  -3    1.95    0.11
  -4  -2  -3    0.04    0.05
  -4  -2  -3    0.04    0.04
  -4  -2  -3    0.11    0.05
  -4  -2  -3    0.07    0.05
   4  -2   3    0.09    0.04
  -4   2  -3    0.06    0.07
  -4   2  -3    0.04    0.04
   4   2   3   -0.03    0.04
  -4   2  -3    0.03    0.04
  -5  -2  -3   16.87    0.46
  -5  -2  -3   16.74    0.49
   5  -2   3   16.20    0.44
  -5  -2  -3   17.10    0.50
  -5  -2  -3   16.90    0.47
   5   2   3   16.72    0.47
  -5   2  -3   17.00    0.45
  -5   2  -3   16.57    0.52
  -5   2  -3   17.20    0.45
  -5   2  -3   16.38    0.45
  -6  -2  -3    4.36    0.20
  -6  -2  -3    4.04    0.23
  -6  -2  -3    4.40    0.21
  -6  -2  -3    4.48    0.20
  -6   2  -3    4.68    0.22
  -6   2  -3    4.44    0.19
  -6   2  -3    4.50    0.19
  -6   2  -3    4.76    0.23
  -7  -2  -3    8.28    0.29
  -7  -2  -3    7.81    0.30
  -7  -2  -3    7.64    0.30
  -7  -2  -3    8.11    0.35
  -7   2  -3    7.71    0.29
  -7   2  -3    8.15    0.30
  -7   2  -3    7.89    0.31
  -7   2  -3    7.93    0.29
  -8  -2  -3    1.22    0.14
  -8  -2  -3    1.29    0.17
  -8  -2  -3    1.17    0.13
  -8   2  -3    1.07    0.12
  -8   2  -3    1.35    0.16
  -8   2  -3    1.33    0.12
  -8   2  -3    1.38    0.14
  -9  -2  -3    0.97    0.16
  -9  -2  -3    1.32    0.15
  -9  -2  -3    1.84    0.17
  -9   2  -3    1.13    0.16
  -9   2  -3    1.53    0.15
  -9   2  -3    1.32    0.14
 -10  -2  -3    0.04    0.10
 -10   2  -3   -0.10    0.07
 -10   2  -3   -0.07    0.08
 -11  -2  -3    4.57    0.33
 -11   2  -3    5.30    0.28
 -11   2  -3    5.57    0.32
 -12  -2  -3    0.62    0.17
 -12   2  -3    0.60    0.14
 -12   2  -3    0.42    0.13
 -13  -2  -3    4.26    0.39
 -13   2  -3    4.62    0.33
 -14  -2  -3    0.38    0.16
 -15  -3   3    0.09    0.14
 -14  -3   3    0.51    0.18
 -13  -3   3    0.11    0.12
 -13   3   3    0.08    0.09
 -12  -3   3    3.20    0.32
 -12   3   3    3.19    0.22
 -11  -3   3    0.93    0.18
 -11   3   3    0.69    0.12
 -10  -3   3    0.02    0.10
 -10   3   3    0.05    0.07
  10   3  -3   -0.01    0.08
 -10   3   3    0.02    0.07
  -9  -3   3    0.89    0.16
  -9  -3   3    0.56    0.11
   9   3  -3    0.64    0.11
  -9   3   3    0.48    0.09
  -9   3   3    0.59    0.09
   9   3  -3    0.49    0.13
  -8  -3   3    0.59    0.10
  -8  -3   3    0.51    0.12
   8   3  -3    0.67    0.11
  -8   3   3    0.59    0.09
   8   3  -3    0.78    0.15
  -8   3   3    0.64    0.09
  -7  -3   3    1.00    0.11
   7  -3  -3    1.19    0.09
  -7  -3   3    1.01    0.14
   7   3  -3    1.19    0.17
  -7   3   3    1.02    0.10
  -7   3   3    1.03    0.09
   6  -3  -3    6.72    0.21
  -6  -3   3    6.63    0.25
  -6  -3   3    6.94    0.29
   6   3  -3    6.54    0.34
  -6   3   3    6.65    0.22
   6   3  -3    6.61    0.25
  -5  -3   3    0.23    0.08
   5  -3  -3    0.17    0.04
  -5  -3   3    0.16    0.05
   5  -3  -3    0.20    0.05
   5   3  -3    0.31    0.10
   5   3  -3    0.21    0.06
  -5   3   3    0.19    0.05
   4  -3  -3    9.36    0.24
   4  -3  -3    9.67    0.27
  -4  -3   3    9.38    0.28
  -4  -3   3    9.33    0.32
   4   3  -3    9.64    0.29
   4   3  -3    9.05    0.41
  -4   3   3    9.39    0.25
  -3  -3   3    2.75    0.12
   3  -3  -3    2.64    0.09
  -3  -3   3    2.67    0.15
  -3   3   3    2.71    0.10
   3   3  -3    2.68    0.21
   3   3  -3    2.58    0.12
   3   3  -3    2.70    0.13
  -2  -3   3    0.74    0.08
  -2  -3   3    0.64    0.06
   2  -3  -3    0.64    0.04
  -2   3   3    0.70    0.05
   2   3  -3    0.65    0.07
   2   3  -3    0.55    0.12
   2   3  -3    0.74    0.07
   2   3  -3    0.59    0.06
   1  -3  -3    1.66    0.06
  -1  -3   3    1.62    0.10
  -1  -3   3    1.70    0.08
  -1  -3   3    1.69    0.10
   1   3  -3    1.74    0.07
   1   3  -3    1.78    0.08
   1   3  -3    1.77    0.09
   1   3  -3    1.73    0.20
  -1   3   3    1.65    0.07
   0  -3  -3   -0.03    0.02
   0  -3  -3    0.02    0.02
   0  -3   3   -0.01    0.03
   0  -3   3    0.00    0.02
   0  -3  -3   -0.03    0.02
   0  -3   3    0.07    0.04
   0   3   3    0.00    0.03
   0   3  -3    0.01    0.07
   0   3  -3   -0.02    0.03
  -1  -3  -3    0.49    0.05
  -1  -3  -3    0.38    0.04
   1  -3   3    0.43    0.06
  -1  -3  -3    0.34    0.05
   1  -3   3    0.38    0.05
   1  -3   3    0.45    0.05
  -1   3  -3    0.35    0.05
   1   3   3    0.41    0.05
  -1   3  -3    0.38    0.12
  -2  -3  -3    0.35    0.05
  -2  -3  -3    0.35    0.06
   2  -3   3    0.29    0.04
  -2  -3  -3    0.31    0.05
   2  -3   3    0.42    0.06
   2   3   3    0.44    0.06
   2   3   3    0.25    0.05
  -2   3  -3    0.39    0.05
  -2   3  -3    0.29    0.11
   3  -3   3    2.77    0.11
  -3  -3  -3    2.52    0.14
   3  -3   3    2.73    0.14
  -3  -3  -3    2.75    0.13
  -3  -3  -3    2.57    0.12
   3   3   3    2.52    0.13
  -3   3  -3    2.81    0.09
  -3   3  -3    2.64    0.09
  -3   3  -3    2.50    0.23
  -3   3  -3    2.77    0.12
  -4  -3  -3    9.34    0.30
  -4  -3  -3    9.47    0.33
   4  -3   3    9.70    0.28
  -4  -3  -3    9.75    0.30
  -4   3  -3    9.60    0.28
  -4   3  -3   10.33    0.42
  -4   3  -3    9.52    0.25
  -4   3  -3   10.18    0.26
   4   3   3    9.88    0.31
  -5  -3  -3    0.97    0.10
  -5  -3  -3    1.15    0.11
  -5  -3  -3    1.10    0.13
  -5   3  -3    1.06    0.10
  -5   3  -3    1.27    0.17
  -5   3  -3    1.05    0.09
  -5   3  -3    1.25    0.10
  -6  -3  -3    0.63    0.11
  -6  -3  -3    0.62    0.09
  -6  -3  -3    0.54    0.09
  -6   3  -3    0.80    0.09
  -6   3  -3    0.74    0.09
  -6   3  -3    0.77    0.14
  -6   3  -3    0.64    0.09
  -7  -3  -3    0.99    0.15
  -7  -3  -3    1.23    0.13
  -7  -3  -3    1.28    0.13
  -7   3  -3    1.14    0.12
  -7   3  -3    1.29    0.16
  -7   3  -3    1.06    0.12
  -7   3  -3    1.13    0.12
  -8  -3  -3    8.36    0.40
  -8  -3  -3    8.87    0.35
  -8  -3  -3    9.82    0.36
  -8   3  -3    8.93    0.33
  -8   3  -3    9.05    0.33
  -8   3  -3    9.01    0.33
  -8   3  -3    9.14    0.36
  -9  -3  -3    2.57    0.26
  -9  -3  -3    2.78    0.21
  -9   3  -3    2.67    0.20
  -9   3  -3    2.94    0.19
 -10  -3  -3    2.11    0.25
 -10   3  -3    2.38    0.19
 -10   3  -3    2.81    0.23
 -11  -3  -3    2.47    0.28
 -11   3  -3    2.82    0.21
 -12  -3  -3    4.32    0.38
 -12   3  -3    4.93    0.29
 -13  -3  -3   -0.02    0.11
 -14  -3  -3   -0.08    0.11
 -14  -4   3    0.24    0.15
 -13  -4   3    0.02    0.11
 -12  -4   3    0.12    0.12
 -12   4   3    0.49    0.11
 -11  -4   3    0.11    0.11
 -11   4   3   -0.01    0.07
 -10  -4   3    1.59    0.21
 -10   4   3    1.61    0.15
  10   4  -3    1.81    0.23
  -9  -4   3    2.12    0.23
   9   4  -3    2.41    0.27
  -9   4   3    2.82    0.17
  -8  -4   3    4.15    0.27
  -8  -4   3    3.92    0.21
   8   4  -3    3.62    0.21
   8   4  -3    3.59    0.32
  -8   4   3    3.53    0.17
  -7  -4   3    0.07    0.06
  -7  -4   3    0.06    0.08
  -7   4   3    0.01    0.04
   7   4  -3    0.04    0.09
   7   4  -3    0.07    0.06
  -6  -4   3    0.17    0.08
  -6  -4   3    0.25    0.07
   6   4  -3    0.30    0.07
  -6   4   3    0.17    0.05
   6   4  -3    0.29    0.12
  -5  -4   3    0.01    0.06
   5  -4  -3    0.06    0.05
  -5  -4   3    0.12    0.06
   5  -4  -3    0.14    0.03
  -5   4   3    0.11    0.04
   5   4  -3    0.06    0.09
   5   4  -3    0.15    0.06
  -4  -4   3    0.41    0.09
   4  -4  -3    0.32    0.05
  -4  -4   3    0.28    0.06
   4   4  -3    0.31    0.06
  -4   4   3    0.27    0.04
   4   4  -3    0.18    0.06
   4   4  -3    0.19    0.11
  -3  -4   3    2.77    0.16
  -3  -4   3    2.97    0.13
   3   4  -3    3.31    0.13
   3   4  -3    2.71    0.28
   3   4  -3    3.02    0.14
   3   4  -3    2.79    0.12
  -3   4   3    3.03    0.10
  -2  -4   3    3.51    0.13
  -2  -4   3    3.49    0.16
  -2   4   3    3.49    0.11
   2   4  -3    3.10    0.30
   2   4  -3    3.80    0.15
  -1  -4   3    6.50    0.21
  -1  -4   3    5.92    0.17
   1  -4  -3    5.80    0.16
  -1  -4   3    5.49    0.20
   1   4  -3    5.84    0.18
  -1   4   3    5.83    0.16
   1   4  -3    5.27    0.34
   0  -4   3    2.74    0.12
   0  -4  -3    2.68    0.09
   0  -4  -3    2.77    0.11
   0  -4  -3    2.79    0.09
   0  -4   3    2.87    0.10
   0  -4   3    2.75    0.12
   0   4  -3    2.71    0.11
   0   4  -3    3.17    0.30
   0   4   3    2.65    0.10
   1  -4   3    1.18    0.08
  -1  -4  -3    1.29    0.07
  -1  -4  -3    1.12    0.09
   1  -4   3    1.18    0.08
  -1  -4  -3    1.09    0.07
   1  -4   3    1.14    0.06
   1   4   3    1.13    0.08
  -1   4  -3    1.16    0.07
  -1   4  -3    1.16    0.18
  -2  -4  -3    0.16    0.04
   2  -4   3    0.24    0.05
   2  -4   3    0.19    0.03
  -2  -4  -3    0.11    0.05
  -2  -4  -3    0.18    0.04
  -2   4  -3    0.25    0.04
   2   4   3    0.17    0.05
  -2   4  -3    0.06    0.09
   3  -4   3    0.65    0.06
  -3  -4  -3    0.70    0.07
  -3  -4  -3    0.62    0.07
  -3  -4  -3    0.62    0.09
   3  -4   3    0.75    0.08
   3   4   3    0.72    0.07
  -3   4  -3    0.59    0.14
  -3   4  -3    0.72    0.07
   3   4   3    0.78    0.08
  -4  -4  -3    0.40    0.09
  -4  -4  -3    0.34    0.06
  -4  -4  -3    0.22    0.06
  -4   4  -3    0.36    0.12
  -4   4  -3    0.34    0.06
  -5  -4  -3   14.07    0.42
  -5  -4  -3   14.29    0.47
  -5  -4  -3   15.30    0.43
  -5   4  -3   14.30    0.40
  -5   4  -3   14.79    0.40
  -5   4  -3   15.47    0.59
  -6  -4  -3    0.03    0.06
  -6  -4  -3    0.02    0.07
  -6  -4  -3   -0.04    0.07
  -6   4  -3    0.09    0.10
  -6   4  -3    0.07    0.05
  -6   4  -3    0.09    0.06
  -7  -4  -3    0.01    0.07
  -7  -4  -3    0.00    0.08
  -7   4  -3   -0.10    0.05
  -7   4  -3   -0.08    0.06
  -7   4  -3   -0.04    0.08
  -8  -4  -3    0.07    0.09
  -8   4  -3    0.06    0.07
  -8   4  -3    0.02    0.06
  -8   4  -3    0.07    0.09
  -9  -4  -3    0.04    0.09
  -9   4  -3   -0.03    0.08
  -9   4  -3    0.02    0.07
 -10  -4  -3   -0.05    0.09
 -10   4  -3    0.08    0.07
 -11  -4  -3    0.85    0.18
 -11   4  -3    1.36    0.16
 -12  -4  -3    0.01    0.11
 -13  -4  -3    3.55    0.37
 -13  -5   3    0.28    0.14
 -12  -5   3    0.09    0.12
 -11  -5   3    0.37    0.15
 -10  -5   3    0.88    0.18
 -10   5   3    0.60    0.11
  10   5  -3    0.83    0.20
  -9  -5   3    0.55    0.15
  -9   5   3    0.54    0.10
  -9   5   3    0.57    0.09
   9   5  -3    0.63    0.18
  -8  -5   3    0.09    0.10
  -8   5   3    0.03    0.06
  -8   5   3    0.15    0.06
   8   5  -3    0.04    0.11
  -7  -5   3    0.09    0.09
   7   5  -3    0.00    0.10
   7   5  -3    0.03    0.07
  -7   5   3   -0.02    0.04
  -6  -5   3    2.97    0.17
  -6  -5   3    2.48    0.22
   6   5  -3    3.01    0.18
   6   5  -3    2.75    0.32
  -6   5   3    2.70    0.12
   6   5  -3    2.93    0.17
  -5  -5   3    1.05    0.11
  -5  -5   3    0.84    0.13
   5   5  -3    1.18    0.12
   5   5  -3    1.25    0.10
  -5   5   3    1.10    0.07
   5   5  -3    1.36    0.23
   4  -5  -3    0.04    0.04
  -4  -5   3   -0.01    0.06
  -4  -5   3   -0.02    0.05
   4   5  -3   -0.04    0.03
   4   5  -3    0.00    0.10
   4   5  -3   -0.03    0.06
  -4   5   3   -0.03    0.02
   4   5  -3   -0.04    0.03
  -3  -5   3    0.18    0.05
  -3  -5   3    0.24    0.08
   3   5  -3    0.07    0.10
  -3   5   3    0.24    0.03
   3   5  -3    0.19    0.06
  -2  -5   3    0.51    0.08
  -2  -5   3    0.60    0.06
  -2   5   3    0.63    0.04
   2   5  -3    0.49    0.07
   2   5  -3    0.47    0.15
  -1  -5   3    0.08    0.05
   1  -5  -3    0.07    0.03
  -1  -5   3    0.06    0.03
   1   5  -3   -0.10    0.07
  -1   5   3    0.06    0.03
   1   5  -3    0.07    0.04
   0  -5  -3    0.00    0.03
   0  -5   3    0.16    0.05
   0  -5   3    0.06    0.02
   0  -5   3    0.09    0.04
   0   5   3    0.00    0.03
   0   5  -3   -0.12    0.07
   0   5  -3    0.09    0.04
   1  -5   3    0.94    0.08
  -1  -5  -3    0.85    0.08
  -1  -5  -3    0.84    0.06
   1  -5   3    0.99    0.09
  -1   5  -3    0.82    0.06
   1   5   3    0.87    0.07
  -1   5  -3    0.98    0.20
   2  -5   3   -0.01    0.03
  -2  -5  -3    0.03    0.04
  -2  -5  -3    0.00    0.04
  -2   5  -3    0.04    0.10
  -2   5  -3    0.04    0.03
  -3  -5  -3    1.67    0.10
   3  -5   3    1.97    0.12
  -3  -5  -3    1.62    0.15
  -3   5  -3    1.66    0.23
  -3   5  -3    1.78    0.10
  -4  -5  -3    1.33    0.11
  -4  -5  -3    1.26    0.14
  -4   5  -3    1.23    0.21
  -4   5  -3    1.24    0.09
  -5  -5  -3    0.28    0.09
  -5  -5  -3    0.37    0.08
  -5   5  -3    0.28    0.06
  -5   5  -3    0.31    0.14
  -5   5  -3    0.38    0.06
  -6  -5  -3    0.20    0.08
  -6  -5  -3    0.23    0.10
  -6   5  -3    0.20    0.06
  -6   5  -3    0.10    0.06
  -6   5  -3    0.36    0.14
  -7  -5  -3    2.14    0.23
  -7   5  -3    2.28    0.27
  -7   5  -3    2.40    0.15
  -7   5  -3    2.40    0.15
  -8  -5  -3    2.87    0.28
  -8   5  -3    3.20    0.19
  -8   5  -3    3.18    0.19
  -8   5  -3    3.56    0.32
  -9  -5  -3    0.82    0.17
  -9   5  -3    1.24    0.14
  -9   5  -3    1.43    0.22
 -10  -5  -3    0.74    0.18
 -11  -5  -3    0.07    0.13
 -12  -5  -3    1.39    0.25
 -12  -6   3    0.23    0.15
 -11  -6   3    0.11    0.13
 -10  -6   3    0.20    0.14
  10   6  -3    0.39    0.16
  -9  -6   3    0.16    0.12
  -9   6   3    0.24    0.07
   9   6  -3    0.57    0.19
  -8  -6   3    0.13    0.11
   8   6  -3    0.12    0.14
  -8   6   3    0.13    0.06
  -7  -6   3   -0.18    0.07
  -7   6   3    0.04    0.04
   7   6  -3    0.18    0.14
  -7   6   3    0.02    0.05
  -6  -6   3    0.29    0.12
  -6   6   3    0.43    0.06
  -6   6   3    0.51    0.06
   6   6  -3    0.25    0.15
   6   6  -3    0.46    0.10
  -5  -6   3   -0.07    0.07
  -5  -6   3   -0.05    0.05
  -5   6   3    0.08    0.03
   5   6  -3    0.00    0.06
  -5   6   3    0.02    0.03
   5   6  -3    0.00    0.11
  -4  -6   3    0.14    0.09
  -4  -6   3    0.25    0.06
   4   6  -3    0.22    0.07
   4   6  -3    0.15    0.12
  -3  -6   3    0.18    0.08
   3   6  -3    0.14    0.06
   3   6  -3    0.26    0.15
  -2  -6   3    2.21    0.15
   2   6  -3    2.10    0.12
   2   6  -3    1.70    0.27
  -1  -6   3    0.38    0.08
   1  -6  -3    0.39    0.05
   1   6  -3    0.43    0.06
   1   6  -3    0.17    0.13
   0  -6  -3    1.60    0.10
   0  -6   3    1.48    0.12
   0   6  -3    1.67    0.09
   0   6  -3    1.24    0.24
   1  -6   3    0.63    0.08
  -1  -6  -3    0.69    0.09
  -1   6  -3    0.35    0.15
  -1   6  -3    0.59    0.06
  -2  -6  -3    0.06    0.05
  -2   6  -3   -0.03    0.11
  -2   6  -3   -0.02    0.03
  -3  -6  -3    0.11    0.07
  -3   6  -3    0.13    0.04
  -3   6  -3    0.04    0.11
  -4  -6  -3    0.05    0.07
  -4   6  -3    0.29    0.14
  -4   6  -3    0.06    0.04
  -4   6  -3    0.12    0.04
  -5  -6  -3    0.85    0.14
  -5  -6  -3    0.83    0.11
  -5   6  -3    0.77    0.08
  -5   6  -3    1.01    0.22
  -5   6  -3    0.71    0.08
  -6  -6  -3    0.24    0.11
  -6   6  -3    0.28    0.15
  -6   6  -3    0.34    0.07
  -6   6  -3    0.27    0.07
  -7  -6  -3    0.08    0.10
  -7   6  -3   -0.04    0.05
  -7   6  -3    0.02    0.11
  -7   6  -3    0.03    0.06
  -8  -6  -3   -0.10    0.09
  -8   6  -3    0.07    0.11
  -8   6  -3   -0.02    0.06
  -9  -6  -3   -0.03    0.10
  -9   6  -3   -0.08    0.11
 -10  -6  -3   -0.06    0.11
 -11  -6  -3    0.48    0.18
 -11  -7   3    0.43    0.17
 -10  -7   3    0.03    0.12
  -9  -7   3    0.18    0.13
   9   7  -3   -0.12    0.13
  -8  -7   3    0.06    0.12
   8   7  -3   -0.18    0.12
  -7  -7   3    0.20    0.11
   7   7  -3    0.25    0.17
  -7   7   3    0.22    0.05
  -6  -7   3    0.03    0.10
   6   7  -3    0.03    0.14
  -5  -7   3    0.63    0.13
   5   7  -3    0.64    0.11
   5   7  -3    0.35    0.17
  -4  -7   3   -0.10    0.06
   4   7  -3    0.12    0.14
   4   7  -3   -0.08    0.06
  -3  -7   3   -0.10    0.06
   3   7  -3   -0.08    0.12
   3   7  -3   -0.01    0.05
  -2  -7   3    0.08    0.07
   2   7  -3    0.05    0.05
   2   7  -3   -0.13    0.10
  -1  -7   3   -0.05    0.06
   1   7  -3   -0.03    0.04
   1   7  -3    0.02    0.13
   0   7  -3    0.19    0.15
   0   7  -3   -0.04    0.04
  -1  -7  -3    0.58    0.09
  -1   7  -3    0.39    0.18
  -1   7  -3    0.61    0.06
  -2  -7  -3    0.04    0.06
  -2   7  -3    0.00    0.04
  -2   7  -3    0.07    0.13
  -3  -7  -3   -0.01    0.07
  -3   7  -3    0.03    0.13
  -3   7  -3    0.05    0.04
  -3   7  -3    0.02    0.03
  -4  -7  -3   -0.05    0.07
  -4   7  -3    0.04    0.12
  -4   7  -3    0.02    0.04
  -4   7  -3    0.06    0.04
  -5  -7  -3    0.08    0.09
  -5   7  -3    0.12    0.05
  -5   7  -3    0.03    0.13
  -6  -7  -3    0.06    0.10
  -6   7  -3    0.28    0.17
  -6   7  -3    0.19    0.06
  -7  -7  -3    0.28    0.12
  -7   7  -3    0.15    0.15
  -7   7  -3    0.28    0.07
  -8  -7  -3    0.19    0.13
  -8   7  -3   -0.02    0.14
  -9  -7  -3    0.42    0.16
 -10  -7  -3    0.79    0.20
  -9  -8   3    0.11    0.12
   9   8  -3   -0.03    0.16
  -8  -8   3    0.24    0.13
   8   8  -3    0.39    0.22
  -7  -8   3    0.23    0.12
   7   8  -3    0.06    0.17
  -6  -8   3    0.68    0.16
   6   8  -3    0.81    0.26
  -5  -8   3    0.05    0.09
   5   8  -3   -0.05    0.13
   4   8  -3    0.09    0.16
   4   8  -3    0.11    0.07
   3   8  -3   -0.10    0.05
   3   8  -3   -0.13    0.14
   2   8  -3    0.21    0.06
   2   8  -3   -0.02    0.14
   1   8  -3   -0.05    0.04
   1   8  -3   -0.23    0.10
   0   8  -3    0.48    0.20
   0   8  -3    0.33    0.05
  -1   8  -3   -0.07    0.12
  -2   8  -3    0.05    0.14
  -3   8  -3   -0.02    0.15
  -4   8  -3   -0.14    0.12
  -5  -8  -3    0.08    0.11
  -5   8  -3    0.14    0.17
  -6  -8  -3    0.08    0.11
  -6   8  -3    0.00    0.14
  -7  -8  -3    0.23    0.14
  -7   8  -3    0.12    0.17
  -8  -8  -3   -0.10    0.11
  -8   8  -3    0.10    0.16
   6   9  -3    0.08    0.19
   5   9  -3    0.03    0.19
   4   9  -3   -0.02    0.17
   3   9  -3    0.07    0.17
   2   9  -3   -0.24    0.15
   1   9  -3   -0.16    0.14
   0   9  -3    0.11    0.17
  -1   9  -3   -0.02    0.15
  -2   9  -3   -0.16    0.14
  -3   9  -3    0.28    0.19
  -4   9  -3    0.14    0.17
  -5   9  -3    0.14    0.17
 -16   0   4   -0.20    0.12
 -15   0   4    0.08    0.12
 -14   0   4    1.17    0.21
 -13   0   4    0.06    0.10
 -12   0   4    3.73    0.32
 -11   0   4    0.09    0.08
  11   0  -4    0.00    0.08
 -11   0   4   -0.04    0.08
 -10   0   4    1.54    0.15
 -10   0   4    1.27    0.17
  10   0  -4    1.71    0.16
  -9   0   4    0.00    0.07
  -9   0   4   -0.04    0.05
   9   0  -4    0.00    0.06
   8   0  -4    0.26    0.07
  -8   0   4    0.21    0.08
  -8   0   4    0.24    0.07
   7   0  -4   -0.09    0.04
  -7   0   4   -0.06    0.04
  -7   0   4    0.04    0.06
  -6   0   4    4.10    0.20
  -6   0   4    3.73    0.17
   6   0  -4    3.51    0.16
   5   0  -4   -0.01    0.04
  -5   0   4    0.01    0.04
  -5   0   4   -0.05    0.04
  -4   0   4   68.53    1.54
   4   0  -4   71.45    1.54
  -4   0   4   70.93    1.49
   3   0  -4   -0.02    0.03
  -3   0   4    0.02    0.04
  -3   0   4    0.03    0.03
   2   0  -4    6.85    0.20
  -2   0   4    6.77    0.20
  -2   0   4    6.59    0.21
   1   0  -4   -0.02    0.03
   1   0  -4    0.03    0.04
   1   0  -4    0.04    0.03
  -1   0   4    0.00    0.03
  -1   0   4   -0.05    0.03
   0   0  -4   27.99    0.65
   0   0  -4   28.51    0.64
   0   0   4   28.64    0.65
   1   0   4    0.00    0.03
   1   0   4    0.04    0.03
  -1   0  -4   -0.04    0.03
  -1   0  -4   -0.01    0.03
  -2   0  -4   12.64    0.35
  -2   0  -4   12.43    0.34
   2   0   4   13.01    0.34
  -3   0  -4    0.04    0.04
   3   0   4    0.02    0.04
  -3   0  -4   -0.06    0.03
  -4   0  -4  105.78    2.23
   4   0   4  108.41    2.33
  -4   0  -4  107.14    2.32
  -5   0  -4   -0.04    0.04
   5   0   4    0.00    0.04
  -5   0  -4    0.00    0.05
  -5   0  -4    0.05    0.05
  -6   0  -4    3.61    0.18
  -6   0  -4    3.87    0.18
  -6   0  -4    4.33    0.23
   6   0   4    3.36    0.18
   7   0   4   -0.04    0.05
  -7   0  -4   -0.02    0.06
  -7   0  -4   -0.03    0.05
  -7   0  -4    0.01    0.05
  -8   0  -4    9.09    0.39
  -8   0  -4    9.51    0.35
  -8   0  -4    9.03    0.35
  -9   0  -4    0.15    0.10
  -9   0  -4    0.20    0.09
  -9   0  -4    0.12    0.08
 -10   0  -4    0.70    0.15
 -10   0  -4    0.59    0.12
 -11   0  -4    0.07    0.10
 -12   0  -4    1.50    0.23
 -13   0  -4    0.07    0.12
 -14   0  -4    0.71    0.19
 -15  -1   4    0.69    0.19
 -15   1   4    0.91    0.20
 -14  -1   4   -0.14    0.10
 -14   1   4   -0.01    0.10
 -13  -1   4    2.09    0.26
 -13   1   4    1.97    0.24
 -12  -1   4    0.04    0.11
 -12   1   4   -0.07    0.07
 -12   1   4   -0.03    0.09
 -11  -1   4    0.02    0.07
 -11  -1   4   -0.08    0.07
 -11   1   4   -0.03    0.08
 -11   1   4   -0.04    0.07
  10  -1  -4    0.06    0.07
 -10  -1   4   -0.02    0.08
 -10  -1   4    0.09    0.08
  10   1  -4    0.03    0.07
 -10   1   4    0.14    0.07
 -10   1   4   -0.02    0.07
  -9  -1   4    3.62    0.24
  -9  -1   4    3.58    0.20
   9  -1  -4    4.19    0.21
  -9   1   4    4.30    0.24
  -9   1   4    4.12    0.21
   9   1  -4    4.54    0.23
  -8  -1   4    0.61    0.12
  -8  -1   4    0.68    0.10
   8  -1  -4    0.87    0.10
  -8   1   4    0.78    0.12
   8   1  -4    0.85    0.11
  -8   1   4    0.52    0.09
   7  -1  -4    2.94    0.16
  -7  -1   4    2.68    0.19
  -7  -1   4    2.97    0.16
   7   1  -4    2.94    0.16
  -7   1   4    3.29    0.18
  -7   1   4    2.99    0.16
  -6  -1   4    0.22    0.06
  -6  -1   4    0.22    0.07
   6   1  -4    0.21    0.06
  -6   1   4    0.17    0.05
  -6   1   4    0.21    0.06
   5  -1  -4    0.44    0.06
  -5  -1   4    0.40    0.06
  -5  -1   4    0.58    0.09
   5   1  -4    0.51    0.07
  -5   1   4    0.54    0.08
  -5   1   4    0.43    0.06
  -4  -1   4    3.51    0.15
   4  -1  -4    3.81    0.14
  -4  -1   4    3.87    0.18
   4   1  -4    3.79    0.15
  -4   1   4    3.94    0.15
  -4   1   4    3.78    0.16
  -3  -1   4    2.62    0.12
  -3  -1   4    2.82    0.14
   3  -1  -4    2.60    0.11
   3  -1  -4    2.86    0.14
  -3   1   4    2.84    0.11
   3   1  -4    2.66    0.12
  -2  -1   4    0.30    0.05
  -2  -1   4    0.32    0.06
   2  -1  -4    0.37    0.05
   2  -1  -4    0.47    0.06
   2   1  -4    0.33    0.06
   2   1  -4    0.40    0.05
  -2   1   4    0.40    0.05
  -1  -1   4   42.99    0.96
  -1  -1   4   43.51    0.94
   1  -1  -4   43.62    0.93
   1  -1  -4   42.35    0.95
  -1  -1   4   42.47    0.93
  -1   1   4   42.93    0.95
   1   1  -4   42.85    0.93
   1   1  -4   44.97    0.93
   0  -1   4   11.33    0.31
   0  -1   4   10.55    0.29
   0  -1  -4   10.89    0.29
   0  -1  -4   11.12    0.30
   0   1  -4   11.26    0.30
   0   1   4   10.94    0.30
   0   1  -4   10.76    0.30
   0   1   4   11.14    0.29
   1  -1   4   37.24    0.84
  -1  -1  -4   36.60    0.84
  -1  -1  -4   36.75    0.82
   1  -1   4   37.62    0.82
   1   1   4   38.00    0.82
  -1   1  -4   37.08    0.81
   1   1   4   37.12    0.84
  -2  -1  -4    5.32    0.20
   2  -1   4    5.48    0.18
  -2  -1  -4    5.21    0.18
  -2   1  -4    5.33    0.20
   2   1   4    5.25    0.18
  -3  -1  -4    0.39    0.06
   3  -1   4    0.36    0.06
  -3  -1  -4    0.37    0.07
  -3   1  -4    0.30    0.06
  -3   1  -4    0.17    0.04
   3   1   4    0.39    0.06
   4  -1   4   -0.03    0.04
  -4  -1  -4    0.04    0.04
  -4  -1  -4    0.04    0.05
  -4  -1  -4    0.00    0.04
  -4   1  -4    0.01    0.02
  -4   1  -4    0.00    0.05
   4   1   4    0.00    0.04
  -5  -1  -4   60.11    1.37
  -5  -1  -4   60.81    1.39
   5  -1   4   62.57    1.38
  -5  -1  -4   60.68    1.39
   5   1   4   59.83    1.39
  -5   1  -4   60.82    1.42
  -5   1  -4   61.87    1.35
  -5   1  -4   59.97    1.38
  -6  -1  -4    0.22    0.06
  -6  -1  -4    0.22    0.08
   6  -1   4    0.24    0.06
  -6  -1  -4    0.32    0.06
  -6  -1  -4    0.18    0.07
  -6   1  -4    0.14    0.06
   6   1   4    0.24    0.07
  -6   1  -4    0.21    0.08
  -6   1  -4    0.19    0.07
  -7  -1  -4   23.60    0.69
  -7  -1  -4   23.50    0.65
  -7  -1  -4   23.85    0.65
  -7   1  -4   23.68    0.67
  -7   1  -4   23.49    0.64
  -7   1  -4   24.00    0.59
  -8  -1  -4    5.07    0.25
  -8  -1  -4    5.74    0.30
  -8  -1  -4    6.00    0.27
  -8   1  -4    5.48    0.26
  -8   1  -4    5.58    0.25
  -8   1  -4    4.96    0.28
  -9  -1  -4   67.41    1.60
  -9  -1  -4   68.87    1.60
  -9  -1  -4   64.18    1.60
  -9   1  -4   66.55    1.56
  -9   1  -4   64.87    1.58
 -10  -1  -4    1.73    0.22
 -10   1  -4    2.18    0.20
 -10   1  -4    2.34    0.24
 -11  -1  -4    0.11    0.11
 -11   1  -4    0.23    0.12
 -11   1  -4    0.26    0.11
 -12  -1  -4    0.41    0.14
 -12   1  -4    0.48    0.15
 -13  -1  -4    0.03    0.12
 -13   1  -4    0.04    0.12
 -14  -1  -4    0.07    0.13
 -14   1  -4    0.09    0.12
 -15  -2   4   -0.09    0.13
 -14  -2   4   -0.01    0.12
 -13  -2   4    0.00    0.11
 -13   2   4    0.08    0.10
 -13   2   4    0.09    0.09
 -12  -2   4    0.72    0.16
 -12   2   4    0.46    0.11
 -12   2   4    0.52    0.13
 -11  -2   4    0.58    0.14
 -11   2   4    0.76    0.12
  11   2  -4    0.60    0.13
 -11   2   4    0.66    0.13
 -10  -2   4    2.35    0.24
 -10  -2   4    2.40    0.19
  10   2  -4    2.25    0.22
 -10   2   4    2.27    0.17
 -10   2   4    2.06    0.19
   9  -2  -4    1.02    0.12
  -9  -2   4    0.80    0.11
  -9  -2   4    0.64    0.13
  -9   2   4    0.79    0.11
   9   2  -4    0.79    0.15
  -9   2   4    0.77    0.12
   9   2  -4    0.92    0.12
  -8  -2   4    0.71    0.10
   8  -2  -4    0.50    0.09
  -8  -2   4    0.77    0.13
  -8   2   4    0.47    0.09
   8   2  -4    0.58    0.10
  -8   2   4    0.61    0.09
  -7  -2   4    0.11    0.07
   7  -2  -4    0.29    0.06
  -7  -2   4    0.44    0.08
  -7   2   4    0.34    0.07
   7   2  -4    0.47    0.08
  -7   2   4    0.28    0.07
   6  -2  -4    5.43    0.20
  -6  -2   4    5.52    0.22
  -6  -2   4    5.88    0.27
   6   2  -4    5.81    0.23
  -6   2   4    6.08    0.22
  -6   2   4    5.95    0.21
   5  -2  -4    2.74    0.12
  -5  -2   4    2.70    0.14
  -5  -2   4    2.75    0.17
   5   2  -4    2.80    0.14
  -5   2   4    2.98    0.13
  -4  -2   4   12.26    0.34
  -4  -2   4   12.36    0.38
   4  -2  -4   12.08    0.34
   4  -2  -4   11.95    0.32
  -4   2   4   12.05    0.32
   3  -2  -4    0.28    0.05
   3  -2  -4    0.25    0.04
  -3  -2   4    0.33    0.05
  -3  -2   4    0.24    0.06
   3   2  -4    0.37    0.07
  -3   2   4    0.31    0.05
   3   2  -4    0.17    0.05
  -2  -2   4    3.06    0.15
   2  -2  -4    2.83    0.10
  -2  -2   4    2.82    0.12
   2   2  -4    2.85    0.12
   2   2  -4    2.97    0.14
  -2   2   4    2.77    0.11
  -1  -2   4    0.81    0.08
  -1  -2   4    1.06    0.09
   1  -2  -4    0.83    0.06
  -1  -2   4    0.90    0.06
   1  -2  -4    0.80    0.07
   1   2  -4    0.86    0.08
   1   2  -4    0.92    0.08
  -1   2   4    0.96    0.06
   1   2  -4    0.79    0.07
   0  -2  -4    0.17    0.04
   0  -2   4    0.11    0.04
   0  -2   4    0.17    0.04
   0  -2   4    0.19    0.05
   0   2  -4    0.16    0.04
   0   2   4    0.18    0.04
   0   2  -4    0.11    0.04
   0   2  -4    0.12    0.04
   1  -2   4   25.96    0.60
  -1  -2  -4   25.46    0.60
  -1  -2  -4   25.24    0.60
   1  -2   4   26.50    0.60
  -1   2  -4   25.37    0.58
   1   2   4   25.98    0.61
   1   2   4   25.98    0.59
  -1   2  -4   26.09    0.59
  -1   2  -4   25.70    0.61
  -2  -2  -4   12.32    0.33
   2  -2   4   12.19    0.33
  -2  -2  -4   12.59    0.35
   2   2   4   12.28    0.34
  -2   2  -4   12.33    0.33
  -2   2  -4   12.44    0.33
  -2   2  -4   11.79    0.44
  -3  -2  -4   17.12    0.50
  -3  -2  -4   16.41    0.46
   3  -2   4   17.44    0.44
  -3  -2  -4   16.73    0.44
  -3  -2  -4   17.22    0.44
   3   2   4   16.27    0.45
  -3   2  -4   17.68    0.44
  -3   2  -4   16.96    0.55
  -3   2  -4   17.10    0.43
  -4  -2  -4   26.43    0.68
  -4  -2  -4   26.28    0.66
   4  -2   4   26.54    0.65
  -4  -2  -4   26.78    0.71
  -4  -2  -4   25.95    0.66
  -4   2  -4   26.63    0.75
   4   2   4   26.26    0.66
  -4   2  -4   27.20    0.64
  -4   2  -4   26.17    0.65
  -5  -2  -4   16.70    0.47
   5  -2   4   16.33    0.46
  -5  -2  -4   17.58    0.48
  -5  -2  -4   16.53    0.50
  -5  -2  -4   17.14    0.51
  -5   2  -4   16.51    0.46
  -5   2  -4   17.24    0.54
  -5   2  -4   17.06    0.47
   5   2   4   17.12    0.48
   6  -2   4   14.36    0.43
  -6  -2  -4   15.60    0.47
  -6  -2  -4   15.10    0.45
  -6  -2  -4   16.22    0.46
  -6  -2  -4   14.76    0.49
   6   2   4   14.30    0.45
  -6   2  -4   15.08    0.45
  -6   2  -4   15.15    0.44
  -6   2  -4   14.78    0.44
  -6   2  -4   15.37    0.49
  -7  -2  -4    6.84    0.28
  -7  -2  -4    7.56    0.29
  -7  -2  -4    6.44    0.32
  -7  -2  -4    7.44    0.29
  -7   2  -4    6.51    0.29
  -7   2  -4    6.70    0.27
  -7   2  -4    7.16    0.28
  -7   2  -4    7.29    0.29
  -8  -2  -4    4.06    0.23
  -8  -2  -4    3.85    0.26
  -8  -2  -4    3.90    0.22
  -8   2  -4    4.01    0.22
  -8   2  -4    4.18    0.25
  -8   2  -4    4.08    0.22
  -8   2  -4    4.05    0.20
  -9  -2  -4   -0.01    0.09
  -9  -2  -4    0.09    0.08
  -9   2  -4    0.19    0.09
  -9   2  -4    0.13    0.09
 -10  -2  -4    0.16    0.12
 -10   2  -4    0.14    0.09
 -10   2  -4    0.19    0.11
 -11  -2  -4    0.89    0.18
 -11   2  -4    1.25    0.16
 -11   2  -4    1.05    0.17
 -12  -2  -4   -0.01    0.11
 -12   2  -4    0.11    0.11
 -13  -2  -4    0.80    0.20
 -13   2  -4    0.95    0.19
 -14  -2  -4    0.02    0.14
 -15  -3   4    1.13    0.24
 -14  -3   4   -0.03    0.13
 -13  -3   4    0.53    0.16
 -13   3   4    0.35    0.11
 -12  -3   4    0.42    0.15
 -12   3   4    0.34    0.10
 -11  -3   4    0.06    0.11
 -11   3   4    0.14    0.08
 -10  -3   4    0.00    0.08
 -10   3   4   -0.02    0.06
 -10   3   4    0.05    0.07
  10   3  -4    0.09    0.09
  -9  -3   4    0.82    0.15
  -9  -3   4    0.93    0.13
  -9   3   4    0.85    0.11
  -9   3   4    0.90    0.11
   9   3  -4    1.10    0.14
   9   3  -4    0.91    0.16
  -8  -3   4    0.58    0.13
  -8  -3   4    0.73    0.11
  -8   3   4    0.79    0.09
   8   3  -4    0.82    0.12
   8   3  -4    1.05    0.18
  -8   3   4    0.89    0.10
  -7  -3   4    2.54    0.16
  -7  -3   4    2.84    0.20
   7   3  -4    2.88    0.27
  -7   3   4    2.63    0.14
   6  -3  -4    1.61    0.10
  -6  -3   4    1.46    0.16
  -6  -3   4    1.84    0.13
   6   3  -4    1.60    0.12
  -6   3   4    1.72    0.10
   6   3  -4    1.40    0.19
  -5  -3   4    0.02    0.04
  -5  -3   4   -0.05    0.04
   5  -3  -4    0.02    0.03
   5   3  -4    0.01    0.04
   5   3  -4    0.06    0.09
  -5   3   4    0.01    0.04
  -4  -3   4    1.25    0.13
   4  -3  -4    1.16    0.07
  -4  -3   4    1.25    0.10
   4  -3  -4    1.39    0.10
  -4   3   4    1.35    0.08
   4   3  -4    1.30    0.18
   4   3  -4    1.20    0.10
  -3  -3   4    1.58    0.10
   3  -3  -4    1.56    0.07
  -3  -3   4    1.58    0.13
   3   3  -4    1.57    0.20
   3   3  -4    1.75    0.11
   3   3  -4    1.43    0.10
  -3   3   4    1.45    0.08
  -2  -3   4    0.60    0.08
  -2  -3   4    0.55    0.06
   2  -3  -4    0.54    0.05
   2   3  -4    0.40    0.12
   2   3  -4    0.54    0.07
  -2   3   4    0.59    0.05
   2   3  -4    0.47    0.06
  -1  -3   4    7.79    0.22
   1  -3  -4    7.50    0.20
  -1  -3   4    8.11    0.25
  -1  -3   4    7.66    0.25
   1  -3  -4    7.58    0.22
   1   3  -4    7.49    0.37
   1   3  -4    7.68    0.23
   1   3  -4    7.72    0.22
  -1   3   4    7.82    0.21
   1   3  -4    7.56    0.22
   0  -3  -4   17.29    0.42
   0  -3  -4   16.56    0.41
   0  -3   4   17.06    0.43
   0  -3   4   17.56    0.43
   0  -3   4   16.96    0.42
   0   3   4   17.09    0.42
   0   3  -4   17.72    0.40
   0   3  -4   17.34    0.40
   0   3  -4   17.57    0.43
   0   3  -4   16.53    0.60
  -1  -3  -4   19.66    0.49
   1  -3   4   20.56    0.49
   1  -3   4   20.22    0.48
  -1  -3  -4   19.70    0.48
  -1  -3  -4   19.65    0.48
  -1   3  -4   19.59    0.45
   1   3   4   19.96    0.49
  -1   3  -4   20.11    0.45
  -1   3  -4   20.72    0.67
   1   3   4   19.74    0.45
  -1   3  -4   19.96    0.49
  -2  -3  -4    3.67    0.15
   2  -3   4    3.86    0.14
  -2  -3  -4    3.80    0.17
  -2  -3  -4    3.91    0.15
  -2   3  -4    3.73    0.13
  -2   3  -4    3.97    0.14
   2   3   4    3.91    0.16
  -2   3  -4    4.16    0.26
  -2   3  -4    3.93    0.15
  -3  -3  -4    3.17    0.17
  -3  -3  -4    3.02    0.14
   3  -3   4    2.87    0.13
  -3  -3  -4    2.85    0.13
  -3   3  -4    3.08    0.13
   3   3   4    3.04    0.15
  -3   3  -4    2.46    0.24
  -3   3  -4    2.76    0.12
  -3   3  -4    3.11    0.13
  -4  -3  -4    0.26    0.06
   4  -3   4    0.34    0.06
  -4  -3  -4    0.27    0.08
  -4  -3  -4    0.33    0.06
  -4   3  -4    0.33    0.06
   4   3   4    0.45    0.07
  -4   3  -4    0.34    0.06
  -4   3  -4    0.32    0.11
  -5  -3  -4    2.43    0.15
  -5  -3  -4    2.57    0.18
  -5  -3  -4    2.55    0.15
   5  -3   4    2.87    0.14
   5   3   4    2.62    0.16
  -5   3  -4    2.52    0.24
  -5   3  -4    2.57    0.14
  -5   3  -4    2.76    0.15
  -6  -3  -4    0.84    0.11
  -6  -3  -4    0.80    0.13
  -6  -3  -4    0.78    0.11
  -6   3  -4    0.66    0.09
  -6   3  -4    0.74    0.10
  -6   3  -4    0.84    0.15
  -6   3  -4    0.82    0.10
  -7  -3  -4   64.34    1.57
  -7  -3  -4   66.58    1.57
  -7  -3  -4   69.53    1.57
  -7   3  -4   68.42    1.47
  -7   3  -4   67.11    1.66
  -7   3  -4   67.79    1.55
  -7   3  -4   64.92    1.54
  -8  -3  -4    5.64    0.27
  -8  -3  -4    4.57    0.30
  -8   3  -4    5.56    0.25
  -8   3  -4    5.44    0.25
  -8   3  -4    5.22    0.29
  -8   3  -4    5.38    0.26
  -9  -3  -4    6.03    0.35
  -9  -3  -4    5.66    0.29
  -9   3  -4    5.15    0.27
  -9   3  -4    5.55    0.27
 -10  -3  -4    1.03    0.19
 -10   3  -4    1.20    0.16
 -10   3  -4    1.33    0.16
 -11  -3  -4    6.95    0.41
 -11   3  -4    7.35    0.35
 -12  -3  -4    0.17    0.13
 -12   3  -4    0.09    0.10
 -13  -3  -4    0.03    0.13
 -14  -3  -4    0.16    0.15
 -14  -4   4    0.23    0.15
 -13  -4   4    0.02    0.11
 -12  -4   4   -0.03    0.11
 -11  -4   4    0.02    0.10
 -11   4   4    0.01    0.07
 -10  -4   4    0.31    0.12
  10   4  -4    0.46    0.15
 -10   4   4    0.21    0.08
  -9  -4   4   -0.08    0.07
  -9   4   4   -0.04    0.05
   9   4  -4   -0.11    0.09
  -8  -4   4    0.34    0.11
  -8   4   4    0.20    0.07
   8   4  -4    0.21    0.08
   8   4  -4    0.35    0.13
  -7  -4   4   -0.06    0.06
  -7  -4   4    0.00    0.05
   7   4  -4    0.08    0.10
  -7   4   4    0.03    0.05
   7   4  -4   -0.01    0.05
  -6  -4   4    3.27    0.17
  -6  -4   4    2.97    0.21
  -6   4   4    3.52    0.15
   6   4  -4    3.48    0.18
   6   4  -4    3.04    0.31
  -5  -4   4    2.00    0.18
  -5  -4   4    1.92    0.13
   5   4  -4    2.53    0.28
   5   4  -4    2.17    0.14
   5   4  -4    1.91    0.13
  -5   4   4    1.83    0.10
  -4  -4   4    0.15    0.07
   4  -4  -4    0.19    0.03
  -4  -4   4    0.15    0.05
   4  -4  -4    0.27    0.06
   4   4  -4    0.16    0.06
   4   4  -4    0.20    0.10
   4   4  -4    0.17    0.06
  -4   4   4    0.11    0.04
  -3  -4   4    3.24    0.18
   3  -4  -4    2.86    0.09
  -3  -4   4    3.29    0.14
   3   4  -4    3.41    0.32
   3   4  -4    3.01    0.13
   3   4  -4    3.11    0.15
  -3   4   4    3.09    0.11
  -2  -4   4    5.82    0.19
   2  -4  -4    5.69    0.15
  -2  -4   4    5.85    0.23
   2   4  -4    6.02    0.20
  -2   4   4    5.89    0.17
   2   4  -4    5.94    0.17
   2   4  -4    5.82    0.36
   2   4  -4    5.86    0.17
   1  -4  -4    3.62    0.11
   1  -4  -4    3.85    0.14
   1  -4  -4    3.77    0.11
  -1  -4   4    3.58    0.14
  -1  -4   4    3.47    0.17
  -1   4   4    3.74    0.13
   1   4  -4    3.87    0.29
   1   4  -4    3.63    0.15
   0  -4  -4    5.41    0.16
   0  -4   4    5.25    0.20
   0  -4   4    4.96    0.16
   0  -4  -4    4.99    0.18
   0  -4  -4    4.94    0.15
   0  -4   4    5.37    0.20
   0   4   4    5.07    0.17
   0   4  -4    4.96    0.33
   0   4  -4    5.08    0.17
   1  -4   4    0.11    0.05
  -1  -4  -4    0.02    0.04
  -1  -4  -4    0.05    0.04
  -1  -4  -4    0.30    0.05
   1  -4   4    0.09    0.04
   1  -4   4    0.14    0.04
   1   4   4    0.10    0.04
  -1   4  -4    0.13    0.11
  -1   4  -4    0.09    0.04
  -2  -4  -4    3.60    0.15
  -2  -4  -4    3.46    0.17
  -2  -4  -4    3.33    0.14
   2  -4   4    3.47    0.13
   2   4   4    3.36    0.12
  -2   4  -4    4.26    0.30
  -2   4  -4    3.30    0.14
   2   4   4    3.55    0.15
  -3  -4  -4    0.97    0.09
  -3  -4  -4    0.94    0.11
   3  -4   4    0.80    0.07
  -3  -4  -4    0.81    0.08
  -3   4  -4    0.89    0.18
  -3   4  -4    1.06    0.09
   3   4   4    1.03    0.10
   4  -4   4    1.28    0.09
  -4  -4  -4    1.35    0.11
  -4  -4  -4    1.41    0.11
  -4  -4  -4    1.40    0.15
  -4   4  -4    1.39    0.10
   4   4   4    1.13    0.11
  -4   4  -4    1.40    0.21
  -5  -4  -4    0.13    0.08
  -5  -4  -4    0.17    0.07
  -5  -4  -4    0.17    0.07
  -5   4  -4    0.15    0.11
  -5   4  -4    0.21    0.06
  -6  -4  -4   14.64    0.51
  -6  -4  -4   15.18    0.46
  -6   4  -4   14.72    0.43
  -6   4  -4   14.82    0.59
  -6   4  -4   14.26    0.43
  -6   4  -4   14.86    0.35
  -7  -4  -4    2.67    0.25
  -7   4  -4    2.74    0.28
  -7   4  -4    3.10    0.18
  -7   4  -4    3.23    0.18
  -8  -4  -4    0.65    0.15
  -8   4  -4    0.46    0.10
  -8   4  -4    0.56    0.14
  -8   4  -4    0.52    0.10
  -9  -4  -4    0.05    0.10
  -9   4  -4    0.18    0.08
  -9   4  -4    0.03    0.09
 -10  -4  -4   -0.05    0.10
 -10   4  -4    0.05    0.08
 -11  -4  -4    0.09    0.12
 -11   4  -4    0.11    0.10
 -12  -4  -4    0.50    0.17
 -13  -4  -4   -0.03    0.13
 -13  -5   4    0.32    0.15
 -12  -5   4   -0.03    0.11
 -11  -5   4   -0.05    0.10
 -10  -5   4   -0.06    0.10
  10   5  -4    0.04    0.11
 -10   5   4   -0.04    0.06
  -9  -5   4    0.10    0.10
   9   5  -4    0.06    0.12
  -9   5   4    0.03    0.06
  -8  -5   4    0.14    0.10
   8   5  -4    0.25    0.14
  -8   5   4    0.29    0.07
  -7  -5   4    0.70    0.13
   7   5  -4    0.40    0.16
   7   5  -4    0.40    0.10
  -7   5   4    0.60    0.08
  -6  -5   4    2.20    0.21
  -6  -5   4    2.33    0.16
   6   5  -4    2.16    0.16
  -6   5   4    2.34    0.12
   6   5  -4    2.02    0.16
   6   5  -4    2.46    0.31
  -5  -5   4    0.06    0.06
  -5  -5   4    0.15    0.08
  -5   5   4    0.03    0.04
   5   5  -4    0.08    0.06
   5   5  -4    0.07    0.05
   5   5  -4   -0.13    0.09
  -4  -5   4    0.06    0.07
  -4  -5   4    0.09    0.05
   4   5  -4    0.05    0.04
   4   5  -4    0.10    0.11
   4   5  -4    0.10    0.06
  -4   5   4    0.11    0.03
  -3  -5   4    0.71    0.08
  -3  -5   4    0.87    0.12
   3   5  -4    0.85    0.09
   3   5  -4    0.71    0.18
  -3   5   4    0.79    0.05
  -2  -5   4    0.97    0.08
  -2  -5   4    1.08    0.12
   2   5  -4    1.03    0.09
  -2   5   4    0.91    0.06
   2   5  -4    1.18    0.22
   1  -5  -4    2.05    0.11
  -1  -5   4    2.17    0.10
  -1  -5   4    2.08    0.14
  -1   5   4    2.13    0.09
   1   5  -4    2.31    0.12
   1   5  -4    2.08    0.27
   0  -5  -4    1.82    0.07
   0  -5   4    1.90    0.12
   0  -5   4    1.75    0.09
   0  -5  -4    1.87    0.11
   0   5  -4    1.92    0.27
   0   5  -4    1.96    0.11
   0   5   4    1.97    0.10
  -1  -5  -4   -0.03    0.03
   1  -5   4    0.05    0.05
   1  -5   4    0.06    0.03
  -1  -5  -4   -0.05    0.04
   1   5   4   -0.02    0.04
  -1   5  -4    0.05    0.11
  -1   5  -4   -0.01    0.04
  -2  -5  -4    0.20    0.07
   2  -5   4    0.23    0.04
  -2  -5  -4    0.24    0.05
  -2   5  -4    0.27    0.05
  -2   5  -4    0.13    0.12
   2   5   4    0.15    0.05
   3  -5   4    0.43    0.05
  -3  -5  -4    0.45    0.09
  -3  -5  -4    0.54    0.07
   3   5   4    0.41    0.08
  -3   5  -4    0.57    0.07
  -3   5  -4    0.78    0.19
  -4  -5  -4    1.53    0.12
  -4  -5  -4    1.77    0.17
  -4   5  -4    1.76    0.25
  -4   5  -4    1.41    0.10
  -5  -5  -4    4.59    0.21
  -5  -5  -4    4.29    0.25
  -5   5  -4    4.51    0.19
  -5   5  -4    4.43    0.34
  -5   5  -4    4.79    0.19
  -6  -5  -4    4.87    0.28
  -6   5  -4    4.46    0.21
  -6   5  -4    4.97    0.21
  -6   5  -4    5.07    0.36
  -7  -5  -4   18.77    0.63
  -7   5  -4   17.92    0.71
  -7   5  -4   17.76    0.52
  -7   5  -4   18.65    0.53
  -8  -5  -4   -0.07    0.09
  -8   5  -4   -0.02    0.06
  -8   5  -4    0.00    0.10
  -9  -5  -4    1.09    0.19
  -9   5  -4    0.89    0.13
  -9   5  -4    1.16    0.21
 -10  -5  -4    0.92    0.20
 -11  -5  -4    3.67    0.36
 -12  -5  -4    0.37    0.17
 -12  -6   4    0.19    0.14
 -11  -6   4    0.05    0.12
 -10  -6   4    0.35    0.15
  10   6  -4    0.17    0.16
  -9  -6   4    0.17    0.11
   9   6  -4   -0.02    0.14
  -9   6   4    0.26    0.08
  -8  -6   4   -0.07    0.08
  -8   6   4    0.07    0.06
   8   6  -4   -0.02    0.13
  -7  -6   4    0.17    0.10
   7   6  -4    0.10    0.14
  -7   6   4    0.14    0.05
  -6  -6   4    1.01    0.16
  -6   6   4    0.97    0.07
   6   6  -4    0.98    0.23
   6   6  -4    0.89    0.13
  -5  -6   4    0.28    0.09
  -5  -6   4    0.11    0.06
   5   6  -4    0.06    0.14
   5   6  -4    0.29    0.08
  -5   6   4    0.14    0.04
  -4  -6   4    0.10    0.05
  -4  -6   4    0.01    0.07
  -4   6   4    0.05    0.03
   4   6  -4    0.10    0.06
   4   6  -4    0.03    0.13
  -3  -6   4    0.70    0.11
   3   6  -4    0.50    0.09
  -3   6   4    0.46    0.04
   3   6  -4    0.58    0.20
   2  -6  -4    0.33    0.05
  -2  -6   4    0.24    0.08
   2   6  -4    0.27    0.07
  -2   6   4    0.29    0.04
   2   6  -4    0.22    0.15
  -1  -6   4    0.31    0.08
   1  -6  -4    0.39    0.06
  -1   6   4    0.38    0.05
   1   6  -4    0.43    0.18
   1   6  -4    0.52    0.07
   0  -6  -4    0.76    0.09
   0  -6   4    0.95    0.11
   0   6  -4    0.85    0.08
   0   6  -4    0.73    0.20
   0   6   4    0.68    0.07
   1  -6   4    0.19    0.06
  -1  -6  -4    0.11    0.06
  -1   6  -4    0.19    0.05
  -1   6  -4   -0.03    0.11
  -2  -6  -4    0.77    0.11
  -2   6  -4    0.54    0.07
  -2   6  -4    0.58    0.18
  -3  -6  -4    2.11    0.18
  -3   6  -4    2.18    0.12
  -3   6  -4    2.18    0.30
  -4  -6  -4    0.88    0.13
  -4   6  -4    0.76    0.08
  -4   6  -4    0.97    0.23
  -5  -6  -4    4.65    0.27
  -5   6  -4    3.22    0.36
  -5   6  -4    4.23    0.18
  -5   6  -4    3.99    0.18
  -6  -6  -4    2.19    0.23
  -6   6  -4    1.80    0.13
  -6   6  -4    1.79    0.28
  -6   6  -4    2.13    0.14
  -7  -6  -4    0.15    0.11
  -7   6  -4   -0.03    0.06
  -7   6  -4   -0.13    0.10
  -8  -6  -4    0.45    0.14
  -8   6  -4    0.45    0.17
  -9  -6  -4    0.00    0.11
 -10  -6  -4    0.38    0.15
 -11  -6  -4    0.11    0.12
 -11  -7   4   -0.15    0.11
 -10  -7   4    0.06    0.13
  10   7  -4   -0.01    0.15
  -9  -7   4    0.00    0.11
   9   7  -4   -0.07    0.15
  -8  -7   4   -0.02    0.10
   8   7  -4   -0.01    0.15
  -7  -7   4   -0.07    0.09
   7   7  -4   -0.03    0.14
  -7   7   4   -0.03    0.04
  -6  -7   4    0.22    0.11
   6   7  -4    0.51    0.20
  -5  -7   4   -0.07    0.08
   5   7  -4    0.25    0.16
  -4  -7   4    0.11    0.08
   4   7  -4    0.06    0.07
   4   7  -4    0.17    0.16
  -3  -7   4    0.00    0.07
   3   7  -4    0.00    0.14
   3   7  -4    0.01    0.06
  -2  -7   4    0.29    0.09
   2   7  -4    0.30    0.07
   2   7  -4    0.49    0.19
  -1  -7   4    0.16    0.08
   1   7  -4    0.34    0.17
   1   7  -4    0.30    0.06
   0  -7   4    0.18    0.07
   0   7  -4    0.13    0.05
   0   7  -4    0.03    0.12
  -1  -7  -4    0.41    0.09
  -1   7  -4    0.52    0.07
  -1   7  -4    0.48    0.19
  -2  -7  -4    0.43    0.10
  -2   7  -4    0.50    0.07
  -2   7  -4    0.84    0.22
  -3  -7  -4    0.04    0.08
  -3   7  -4    0.04    0.14
  -4  -7  -4    1.90    0.20
  -4   7  -4    1.68    0.11
  -4   7  -4    1.60    0.28
  -5  -7  -4    4.34    0.28
  -5   7  -4    3.89    0.17
  -5   7  -4    4.37    0.44
  -6  -7  -4    0.93    0.17
  -6   7  -4    1.49    0.28
  -6   7  -4    1.18    0.11
  -7  -7  -4    0.14    0.11
  -7   7  -4    0.16    0.16
  -7   7  -4    0.32    0.08
  -8  -7  -4    0.03    0.12
  -8   7  -4   -0.14    0.13
  -9  -7  -4    2.70    0.30
  -9  -8   4    0.14    0.14
   9   8  -4   -0.10    0.16
  -8  -8   4   -0.14    0.11
   8   8  -4    0.05    0.15
  -7  -8   4   -0.03    0.10
   7   8  -4    0.12    0.18
  -6  -8   4   -0.04    0.09
   6   8  -4    0.09    0.17
  -5  -8   4    0.11    0.10
   5   8  -4    0.02    0.14
  -4  -8   4    0.03    0.09
   4   8  -4    0.12    0.17
   3   8  -4    0.01    0.15
   3   8  -4    0.21    0.07
   2   8  -4    0.22    0.07
   2   8  -4   -0.01    0.14
   1   8  -4    0.19    0.17
   0   8  -4    0.03    0.14
   0   8  -4   -0.06    0.04
  -1   8  -4    0.78    0.24
  -1   8  -4    0.99    0.08
  -2   8  -4    0.27    0.17
  -3   8  -4    0.12    0.15
  -4   8  -4    0.70    0.22
  -5  -8  -4    1.45    0.20
  -5   8  -4    1.37    0.28
  -6  -8  -4    0.08    0.12
  -6   8  -4    0.01    0.14
  -7  -8  -4   -0.04    0.11
  -7   8  -4   -0.03    0.14
   6   9  -4   -0.02    0.19
   5   9  -4    0.00    0.18
   4   9  -4    0.11    0.20
   3   9  -4    0.07    0.18
   2   9  -4    0.18    0.18
   1   9  -4   -0.02    0.16
   0   9  -4    0.14    0.17
  -1   9  -4    0.09    0.17
  -2   9  -4    0.01    0.16
  -3   9  -4    0.21    0.19
  -4   9  -4    0.73    0.25
 -16   0   5    0.11    0.14
 -15   0   5    0.21    0.14
 -14   0   5   -0.15    0.10
 -13   0   5   -0.12    0.09
 -12   0   5    0.04    0.10
 -11   0   5    0.20    0.09
  11   0  -5    0.08    0.08
 -11   0   5    0.08    0.09
 -10   0   5   -0.02    0.08
  10   0  -5   -0.01    0.07
  -9   0   5    0.02    0.07
  -9   0   5    0.11    0.07
   9   0  -5   -0.03    0.06
  -8   0   5    0.00    0.06
  -8   0   5    0.00    0.05
   8   0  -5    0.05    0.06
   7   0  -5   16.11    0.46
  -7   0   5   16.63    0.50
  -7   0   5   15.48    0.46
   6   0  -5   -0.01    0.04
  -6   0   5    0.07    0.06
  -6   0   5   -0.01    0.04
   5   0  -5    6.24    0.22
  -5   0   5    6.03    0.24
  -5   0   5    6.49    0.22
   4   0  -5    0.01    0.04
  -4   0   5    0.03    0.05
  -4   0   5    0.00    0.04
  -3   0   5    1.61    0.11
  -3   0   5    1.65    0.10
   3   0  -5    1.55    0.10
   2   0  -5    0.00    0.03
  -2   0   5    0.01    0.03
   2   0  -5    0.06    0.04
  -1   0   5   79.29    1.71
   1   0  -5   79.56    1.71
   1   0  -5   78.53    1.64
   0   0  -5    0.09    0.04
   0   0  -5    0.02    0.04
   0   0   5   -0.03    0.03
   1   0   5   25.84    0.62
  -1   0  -5   26.18    0.62
  -1   0  -5   25.50    0.62
  -2   0  -5    0.01    0.04
  -2   0  -5    0.00    0.04
   2   0   5    0.13    0.04
   3   0   5  275.68    5.88
  -3   0  -5  278.23    5.49
  -3   0  -5  274.59    5.81
   4   0   5    0.16    0.05
  -4   0  -5    0.15    0.05
  -4   0  -5    0.13    0.06
   5   0   5    1.46    0.13
  -5   0  -5    1.04    0.13
  -5   0  -5    1.36    0.12
  -5   0  -5    1.80    0.13
  -6   0  -5    0.00    0.05
  -6   0  -5   -0.03    0.06
  -6   0  -5    0.00    0.05
   6   0   5    0.02    0.05
  -7   0  -5    6.21    0.27
  -7   0  -5    6.17    0.30
   7   0   5    6.31    0.27
  -7   0  -5    6.02    0.26
  -8   0  -5   -0.02    0.07
  -8   0  -5    0.15    0.10
  -8   0  -5    0.01    0.07
  -9   0  -5    1.00    0.17
  -9   0  -5    0.98    0.14
 -10   0  -5    0.15    0.10
 -11   0  -5    6.30    0.37
 -12   0  -5   -0.16    0.09
 -13   0  -5   -0.02    0.12
 -14   0  -5    0.09    0.14
 -15  -1   5    0.11    0.14
 -15   1   5   -0.11    0.11
 -14  -1   5    0.08    0.12
 -14   1   5    0.35    0.14
 -13  -1   5    0.00    0.11
 -13   1   5    0.03    0.11
 -12  -1   5    2.24    0.25
 -12   1   5    1.95    0.19
 -12   1   5    1.86    0.23
 -11  -1   5    0.35    0.10
 -11  -1   5    0.28    0.12
 -11   1   5    0.41    0.10
 -11   1   5    0.36    0.12
 -10  -1   5    8.65    0.34
  10  -1  -5    8.42    0.32
 -10  -1   5    7.43    0.37
  10   1  -5    7.85    0.33
 -10   1   5    8.15    0.32
 -10   1   5    7.19    0.34
  -9  -1   5    0.12    0.09
   9  -1  -5    0.11    0.07
  -9  -1   5    0.03    0.07
  -9   1   5    0.07    0.06
  -9   1   5    0.05    0.07
   9   1  -5    0.10    0.07
  -8  -1   5    0.09    0.07
  -8  -1   5    0.02    0.06
   8  -1  -5   -0.04    0.05
  -8   1   5    0.07    0.05
  -8   1   5    0.06    0.07
   8   1  -5    0.05    0.06
   7  -1  -5    0.00    0.05
  -7  -1   5    0.04    0.05
  -7  -1   5    0.01    0.06
   7   1  -5    0.02    0.05
  -7   1   5    0.03    0.05
  -7   1   5    0.05    0.06
  -6  -1   5    3.48    0.17
  -6  -1   5    3.85    0.21
   6  -1  -5    3.72    0.17
  -6   1   5    3.73    0.19
  -6   1   5    3.73    0.17
   6   1  -5    3.28    0.17
  -5  -1   5    0.23    0.07
  -5  -1   5    0.20    0.05
   5  -1  -5    0.19    0.05
  -5   1   5    0.11    0.05
   5   1  -5    0.21    0.06
  -5   1   5    0.27    0.06
   4  -1  -5   59.43    1.30
  -4  -1   5   58.67    1.29
  -4  -1   5   58.80    1.32
  -4   1   5   59.13    1.26
   4   1  -5   58.47    1.32
  -4   1   5   58.67    1.31
   3  -1  -5   14.27    0.38
  -3  -1   5   14.72    0.39
  -3   1   5   14.33    0.38
   3   1  -5   15.23    0.39
  -2  -1   5   34.00    0.80
   2  -1  -5   34.43    0.79
   2  -1  -5   34.72    0.79
  -2  -1   5   34.64    0.80
  -2   1   5   35.35    0.80
   2   1  -5   34.92    0.80
   2   1  -5   35.97    0.80
   1  -1  -5    4.54    0.18
   1  -1  -5    4.53    0.16
  -1  -1   5    4.16    0.16
  -1   1   5    4.51    0.16
   1   1  -5    4.46    0.18
   1   1  -5    4.55    0.16
   0  -1  -5    0.06    0.04
   0  -1  -5    0.17    0.04
   0  -1   5    0.17    0.04
   0   1   5    0.17    0.05
   0   1  -5    0.18    0.05
   0   1  -5    0.18    0.05
  -1  -1  -5    0.02    0.03
  -1  -1  -5    0.08    0.05
   1  -1   5   -0.01    0.03
  -1   1  -5    0.02    0.04
   1   1   5    0.00    0.03
  -1   1  -5   -0.02    0.02
   2  -1   5    1.22    0.09
  -2  -1  -5    0.96    0.10
  -2  -1  -5    1.17    0.09
   2   1   5    1.11    0.09
  -2   1  -5    1.07    0.10
  -3  -1  -5   10.78    0.36
  -3  -1  -5   11.48    0.34
   3  -1   5   11.31    0.33
   3   1   5   11.82    0.34
  -3   1  -5   11.88    0.35
  -4  -1  -5    1.48    0.11
  -4  -1  -5    1.28    0.13
   4  -1   5    1.40    0.10
   4   1   5    1.48    0.11
  -4   1  -5    0.81    0.09
  -4   1  -5    1.37    0.13
  -5  -1  -5    3.17    0.20
   5  -1   5    3.16    0.16
  -5  -1  -5    3.55    0.17
  -5  -1  -5    3.13    0.16
  -5   1  -5    2.65    0.15
  -5   1  -5    3.30    0.19
   5   1   5    3.49    0.17
   6  -1   5    4.48    0.21
  -6  -1  -5    3.89    0.23
  -6  -1  -5    4.18    0.20
  -6  -1  -5    4.42    0.21
  -6   1  -5    4.04    0.20
  -6   1  -5    4.22    0.21
  -6   1  -5    4.23    0.20
  -6   1  -5    3.85    0.22
   6   1   5    4.05    0.21
  -7  -1  -5    6.08    0.27
  -7  -1  -5    6.35    0.31
   7  -1   5    6.91    0.28
  -7  -1  -5    6.57    0.28
  -7  -1  -5    6.69    0.23
  -7   1  -5    6.43    0.26
  -7   1  -5    6.75    0.31
   7   1   5    6.39    0.28
  -7   1  -5    6.53    0.27
  -7   1  -5    6.55    0.27
  -8  -1  -5    9.77    0.42
  -8  -1  -5    9.61    0.37
  -8  -1  -5   10.44    0.38
  -8   1  -5   10.78    0.38
  -8   1  -5   10.49    0.42
  -8   1  -5   10.13    0.30
  -8   1  -5   10.13    0.37
  -9  -1  -5    4.36    0.25
  -9  -1  -5    4.32    0.29
  -9   1  -5    4.44    0.27
  -9   1  -5    4.41    0.25
 -10  -1  -5    0.23    0.12
 -10   1  -5    0.31    0.12
 -10   1  -5    0.42    0.12
 -11  -1  -5    0.28    0.13
 -11   1  -5    0.27    0.12
 -12  -1  -5    1.99    0.26
 -12   1  -5    2.00    0.25
 -13  -1  -5    0.24    0.14
 -13   1  -5    0.22    0.13
 -14  -1  -5    0.10    0.15
 -14   1  -5    0.05    0.14
 -15  -2   5    0.00    0.13
 -14  -2   5    0.32    0.14
 -13  -2   5    0.00    0.10
 -13   2   5    0.10    0.10
 -13   2   5   -0.02    0.08
 -12  -2   5    0.06    0.11
 -12   2   5    0.09    0.09
 -12   2   5   -0.03    0.07
 -11  -2   5   -0.09    0.09
 -11   2   5   -0.10    0.06
  11   2  -5   -0.03    0.09
 -11   2   5   -0.04    0.08
 -10  -2   5    0.18    0.09
 -10  -2   5    0.32    0.11
 -10   2   5    0.15    0.08
 -10   2   5    0.18    0.09
  -9  -2   5    0.30    0.11
  -9  -2   5    0.26    0.08
  -9   2   5    0.26    0.08
   9   2  -5    0.53    0.10
  -9   2   5    0.28    0.09
  -8  -2   5    0.08    0.07
  -8  -2   5    0.12    0.07
   8  -2  -5    0.07    0.06
   8   2  -5    0.16    0.07
  -8   2   5    0.07    0.06
  -8   2   5    0.05    0.05
  -7  -2   5    2.63    0.22
   7  -2  -5    2.69    0.14
  -7  -2   5    2.55    0.16
  -7   2   5    2.51    0.14
   7   2  -5    2.58    0.16
  -7   2   5    2.58    0.15
  -6  -2   5    4.81    0.24
   6  -2  -5    4.29    0.18
  -6  -2   5    5.10    0.21
   6   2  -5    4.67    0.20
  -6   2   5    4.63    0.19
  -6   2   5    4.84    0.20
  -5  -2   5    0.16    0.05
   5  -2  -5    0.17    0.05
  -5  -2   5    0.17    0.07
   5   2  -5    0.19    0.06
  -5   2   5    0.09    0.04
   4  -2  -5    1.60    0.09
  -4  -2   5    1.73    0.11
  -4  -2   5    1.87    0.15
  -4   2   5    1.85    0.10
   3  -2  -5   13.48    0.35
  -3  -2   5   14.05    0.37
  -3  -2   5   13.65    0.40
  -3   2   5   13.35    0.35
   3   2  -5   13.46    0.38
   3   2  -5   12.50    0.36
   2  -2  -5    9.70    0.27
  -2  -2   5    9.77    0.28
  -2  -2   5   10.30    0.32
   2   2  -5   10.27    0.30
   2   2  -5   10.18    0.29
  -2   2   5    9.59    0.27
   1  -2  -5    6.76    0.21
   1  -2  -5    7.32    0.24
  -1  -2   5    8.27    0.23
  -1  -2   5    7.29    0.25
  -1   2   5    7.15    0.22
   1   2  -5    7.52    0.23
   1   2  -5    7.10    0.24
   0  -2   5    5.72    0.19
   0  -2  -5    6.12    0.22
   0  -2  -5    6.22    0.20
   0   2   5    6.01    0.20
   0   2  -5    5.92    0.20
   0   2  -5    6.37    0.21
   1  -2   5   73.54    1.62
  -1  -2  -5   73.12    1.62
  -1  -2  -5   74.63    1.57
  -1   2  -5   75.82    1.62
   1   2   5   72.86    1.62
  -1   2  -5   74.78    1.54
  -2  -2  -5   30.17    0.73
   2  -2   5   30.10    0.72
  -2  -2  -5   30.46    0.72
  -2   2  -5   31.44    0.73
  -2   2  -5   30.24    0.70
   2   2   5   30.06    0.73
  -3  -2  -5   67.05    1.47
   3  -2   5   67.12    1.46
  -3  -2  -5   64.90    1.44
  -3   2  -5   66.18    1.41
   3   2   5   64.24    1.48
  -3   2  -5   65.12    1.46
  -4  -2  -5    6.06    0.23
  -4  -2  -5    6.00    0.26
   4  -2   5    6.01    0.22
  -4  -2  -5    6.25    0.23
  -4   2  -5    5.85    0.23
   4   2   5    5.66    0.23
  -4   2  -5    4.89    0.28
  -4   2  -5    5.68    0.22
  -5  -2  -5   15.80    0.48
   5  -2   5   15.61    0.44
  -5  -2  -5   15.11    0.49
  -5  -2  -5   16.37    0.46
  -5  -2  -5   14.84    0.45
   5   2   5   15.23    0.46
  -5   2  -5   15.21    0.45
  -5   2  -5   15.73    0.45
  -5   2  -5   15.45    0.53
  -6  -2  -5    2.61    0.18
  -6  -2  -5    2.39    0.16
  -6  -2  -5    2.28    0.20
  -6  -2  -5    2.32    0.16
   6  -2   5    2.55    0.16
   6   2   5    2.30    0.16
  -6   2  -5    2.60    0.18
  -6   2  -5    2.43    0.16
  -6   2  -5    2.53    0.16
  -6   2  -5    2.51    0.22
  -7  -2  -5    2.71    0.18
  -7  -2  -5    2.30    0.22
  -7  -2  -5    2.49    0.18
  -7  -2  -5    2.90    0.18
   7  -2   5    2.74    0.17
  -7   2  -5    3.04    0.18
  -7   2  -5    2.74    0.20
  -7   2  -5    2.99    0.18
   7   2   5    2.97    0.19
  -7   2  -5    2.77    0.20
  -8  -2  -5    0.12    0.08
  -8  -2  -5    0.33    0.12
  -8  -2  -5    0.32    0.10
  -8   2  -5    0.30    0.09
  -8   2  -5    0.30    0.09
  -8   2  -5    0.34    0.10
  -8   2  -5    0.28    0.09
  -9  -2  -5    2.07    0.24
  -9   2  -5    1.70    0.17
  -9   2  -5    1.85    0.20
 -10  -2  -5    1.10    0.19
 -10   2  -5    1.03    0.15
 -10   2  -5    0.92    0.16
 -11  -2  -5    1.71    0.24
 -11   2  -5    2.10    0.24
 -11   2  -5    1.82    0.20
 -12  -2  -5    0.25    0.14
 -12   2  -5    0.42    0.14
 -13  -2  -5   -0.11    0.11
 -14  -2  -5   -0.04    0.13
 -15  -3   5    0.02    0.12
 -14  -3   5    0.17    0.14
 -13  -3   5    0.05    0.12
 -13   3   5    0.05    0.09
 -12  -3   5    1.38    0.22
 -12   3   5    1.65    0.18
 -11  -3   5    0.92    0.18
  11   3  -5    1.49    0.21
 -11   3   5    1.07    0.14
 -10  -3   5    1.56    0.21
 -10   3   5    1.89    0.15
 -10   3   5    1.57    0.15
  10   3  -5    1.50    0.22
  -9  -3   5   -0.02    0.09
  -9   3   5    0.03    0.06
   9   3  -5    0.07    0.10
  -9   3   5    0.02    0.06
  -8  -3   5    1.19    0.17
  -8  -3   5    1.03    0.12
   8   3  -5    0.91    0.12
  -8   3   5    0.90    0.10
   8   3  -5    1.07    0.18
  -7  -3   5    0.42    0.10
  -7  -3   5    0.44    0.08
  -7   3   5    0.33    0.07
   7   3  -5    0.09    0.05
   7   3  -5    0.38    0.13
   6  -3  -5    8.41    0.26
  -6  -3   5    8.99    0.30
  -6  -3   5    8.62    0.34
   6   3  -5    8.64    0.43
   6   3  -5    8.13    0.30
  -6   3   5    8.33    0.27
  -5  -3   5    0.06    0.06
   5  -3  -5    0.05    0.04
  -5  -3   5    0.06    0.05
   5   3  -5    0.05    0.05
  -5   3   5    0.03    0.04
   4  -3  -5   13.75    0.36
  -4  -3   5   13.89    0.39
  -4  -3   5   14.54    0.44
   4   3  -5   14.09    0.40
  -4   3   5   13.88    0.37
   4   3  -5   14.96    0.41
   3  -3  -5   15.86    0.39
  -3  -3   5   15.47    0.46
  -3  -3   5   16.37    0.43
  -3   3   5   16.40    0.41
   3   3  -5   16.02    0.43
   3   3  -5   16.70    0.43
   2  -3  -5    8.93    0.25
  -2  -3   5    9.09    0.30
  -2  -3   5    9.51    0.27
  -2   3   5    9.26    0.26
   2   3  -5    8.82    0.27
   2   3  -5    9.21    0.28
  -1  -3   5    0.63    0.08
   1  -3  -5    0.54    0.05
   1  -3  -5    0.58    0.07
  -1  -3   5    0.61    0.07
   1   3  -5    0.79    0.15
   1   3  -5    0.54    0.07
   1   3  -5    0.60    0.07
  -1   3   5    0.60    0.06
   0  -3   5    2.19    0.11
   0  -3  -5    1.75    0.11
   0  -3  -5    1.85    0.09
   0  -3   5    1.84    0.12
   0   3  -5    1.89    0.22
   0   3   5    1.98    0.10
   0   3  -5    1.92    0.10
   0   3  -5    1.91    0.11
  -1  -3  -5   24.05    0.59
   1  -3   5   23.41    0.57
  -1  -3  -5   24.11    0.58
  -1   3  -5   24.22    0.59
  -1   3  -5   24.25    0.78
   1   3   5   23.70    0.58
  -1   3  -5   23.57    0.55
  -2  -3  -5    0.40    0.07
   2  -3   5    0.38    0.06
  -2  -3  -5    0.41    0.06
  -2  -3  -5    0.38    0.06
  -2   3  -5    0.37    0.06
  -2   3  -5    0.34    0.06
  -2   3  -5    0.55    0.14
   2   3   5    0.37    0.06
  -3  -3  -5    6.23    0.23
   3  -3   5    6.38    0.22
  -3  -3  -5    6.32    0.26
  -3  -3  -5    6.68    0.23
  -3   3  -5    6.55    0.23
   3   3   5    6.71    0.24
  -3   3  -5    5.93    0.34
  -3   3  -5    6.48    0.22
  -4  -3  -5    1.99    0.17
  -4  -3  -5    2.12    0.13
  -4  -3  -5    1.87    0.13
   4  -3   5    2.11    0.12
  -4   3  -5    1.94    0.12
  -4   3  -5    2.25    0.24
  -4   3  -5    1.74    0.13
   4   3   5    2.13    0.14
  -5  -3  -5    0.53    0.09
  -5  -3  -5    0.48    0.10
   5  -3   5    0.50    0.08
  -5  -3  -5    0.64    0.09
  -5   3  -5    0.55    0.08
  -5   3  -5    0.53    0.13
   5   3   5    0.55    0.09
  -5   3  -5    0.56    0.09
  -6  -3  -5    4.85    0.23
  -6  -3  -5    4.72    0.27
   6  -3   5    5.10    0.22
  -6  -3  -5    5.38    0.24
   6   3   5    5.12    0.24
  -6   3  -5    5.36    0.23
  -6   3  -5    5.29    0.23
  -6   3  -5    5.01    0.30
  -6   3  -5    5.33    0.23
  -7  -3  -5    4.24    0.23
  -7  -3  -5    4.59    0.24
  -7  -3  -5    4.50    0.28
  -7   3  -5    4.91    0.24
  -7   3  -5    4.63    0.29
  -7   3  -5    4.34    0.22
  -7   3  -5    4.47    0.22
  -8  -3  -5    0.58    0.11
  -8  -3  -5    0.47    0.13
  -8   3  -5    0.65    0.13
  -8   3  -5    0.44    0.10
  -8   3  -5    0.39    0.10
  -9  -3  -5    6.11    0.36
  -9   3  -5    6.48    0.31
  -9   3  -5    6.75    0.30
 -10  -3  -5    4.42    0.32
 -10   3  -5    4.67    0.27
 -10   3  -5    4.46    0.27
 -11  -3  -5    0.13    0.13
 -11   3  -5    0.32    0.11
 -12  -3  -5    0.19    0.14
 -13  -3  -5    0.02    0.11
 -14  -4   5   -0.04    0.12
 -13  -4   5    0.34    0.15
 -12  -4   5    0.12    0.12
 -11  -4   5   -0.01    0.10
 -11   4   5    0.18    0.08
  11   4  -5   -0.02    0.11
 -10  -4   5    0.15    0.11
  10   4  -5    0.07    0.11
 -10   4   5   -0.07    0.06
  -9  -4   5    0.87    0.17
  -9   4   5    0.97    0.12
   9   4  -5    1.16    0.21
  -8  -4   5   -0.04    0.08
   8   4  -5   -0.12    0.09
  -8   4   5    0.03    0.05
  -7  -4   5    0.79    0.14
  -7  -4   5    0.61    0.10
  -7   4   5    0.83    0.09
   7   4  -5    0.93    0.19
   7   4  -5    0.86    0.12
  -6  -4   5    1.07    0.12
  -6  -4   5    1.22    0.15
   6   4  -5    1.21    0.21
  -6   4   5    1.20    0.09
   6   4  -5    1.08    0.12
  -5  -4   5    1.28    0.11
  -5  -4   5    1.11    0.15
  -5   4   5    1.19    0.09
   5   4  -5    1.38    0.12
   5   4  -5    1.34    0.13
   5   4  -5    1.17    0.20
   4  -4  -5    0.89    0.10
  -4  -4   5    0.83    0.12
  -4  -4   5    0.90    0.09
   4   4  -5    0.91    0.10
   4   4  -5    0.92    0.10
   4   4  -5    0.92    0.19
  -4   4   5    0.78    0.07
   3  -4  -5    2.86    0.10
  -3  -4   5    2.75    0.13
  -3  -4   5    2.72    0.17
  -3   4   5    2.67    0.11
   3   4  -5    2.83    0.30
   3   4  -5    2.94    0.14
   3   4  -5    2.76    0.14
   2  -4  -5    1.37    0.10
  -2  -4   5    1.24    0.13
  -2  -4   5    1.34    0.09
   2  -4  -5    1.12    0.06
   2   4  -5    1.59    0.23
  -2   4   5    1.33    0.08
   2   4  -5    1.28    0.10
   2   4  -5    1.31    0.09
  -1  -4   5    4.37    0.16
   1  -4  -5    4.67    0.18
  -1  -4   5    4.15    0.20
   1  -4  -5    4.34    0.14
  -1   4   5    4.34    0.16
   1   4  -5    4.41    0.15
   1   4  -5    3.89    0.31
   1   4  -5    4.30    0.17
   1   4  -5    4.57    0.15
   0  -4   5   10.71    0.30
   0  -4  -5   10.55    0.28
   0  -4  -5   10.35    0.31
   0  -4  -5   10.38    0.28
   0  -4   5   10.51    0.33
   0   4  -5   10.16    0.30
   0   4  -5   11.01    0.25
   0   4  -5   10.09    0.49
   0   4  -5   10.66    0.25
   0   4   5   10.62    0.30
  -1  -4  -5   25.62    0.63
  -1  -4  -5   25.19    0.61
   1  -4   5   26.51    0.61
  -1  -4  -5   25.89    0.61
  -1   4  -5   26.24    0.63
   1   4   5   26.09    0.63
  -1   4  -5   23.59    0.85
   2  -4   5    6.33    0.21
  -2  -4  -5    6.09    0.21
  -2  -4  -5    6.08    0.25
  -2  -4  -5    6.33    0.21
  -2   4  -5    6.04    0.37
  -2   4  -5    6.10    0.22
   2   4   5    6.19    0.22
  -3  -4  -5    2.14    0.16
  -3  -4  -5    1.87    0.12
  -3  -4  -5    2.27    0.13
   3  -4   5    2.14    0.12
   3   4   5    2.12    0.13
  -3   4  -5    2.14    0.08
  -3   4  -5    2.47    0.27
  -3   4  -5    2.19    0.13
  -4  -4  -5    0.87    0.10
  -4  -4  -5    0.86    0.12
   4  -4   5    0.89    0.09
  -4  -4  -5    0.77    0.10
  -4   4  -5    0.91    0.10
  -4   4  -5    1.00    0.07
  -4   4  -5    0.89    0.17
  -4   4  -5    1.09    0.07
   4   4   5    0.86    0.10
  -5  -4  -5   28.65    0.79
  -5  -4  -5   28.66    0.75
   5  -4   5   29.16    0.71
  -5   4  -5   29.96    0.94
   5   4   5   27.93    0.75
  -5   4  -5   29.75    0.64
  -5   4  -5   27.66    0.72
  -6  -4  -5    0.18    0.09
  -6  -4  -5    0.07    0.07
  -6   4  -5    0.09    0.07
  -6   4  -5    0.15    0.07
  -6   4  -5    0.13    0.05
  -6   4  -5   -0.06    0.10
  -7  -4  -5   -0.02    0.08
  -7   4  -5    0.10    0.07
  -7   4  -5    0.06    0.10
  -7   4  -5    0.05    0.06
  -8  -4  -5    0.60    0.14
  -8   4  -5    0.38    0.14
  -8   4  -5    0.47    0.10
  -9  -4  -5    0.45    0.14
  -9   4  -5    0.63    0.12
 -10  -4  -5    0.04    0.12
 -10   4  -5    0.02    0.08
 -11  -4  -5   -0.06    0.11
 -12  -4  -5    0.17    0.14
 -13  -4  -5    1.26    0.24
 -13  -5   5    0.02    0.12
 -12  -5   5    0.33    0.16
 -11  -5   5    0.25    0.13
 -10  -5   5    0.25    0.13
  10   5  -5    0.38    0.17
  -9  -5   5    0.30    0.12
   9   5  -5    0.30    0.15
  -9   5   5    0.41    0.08
  -8  -5   5    0.10    0.10
   8   5  -5   -0.04    0.12
  -8   5   5    0.31    0.07
  -7  -5   5    0.39    0.11
   7   5  -5    0.39    0.15
   7   5  -5    0.04    0.07
  -7   5   5    0.14    0.05
  -6  -5   5    3.67    0.19
  -6  -5   5    3.28    0.23
   6   5  -5    3.75    0.21
   6   5  -5    3.46    0.19
  -6   5   5    3.71    0.15
   6   5  -5    3.23    0.36
  -5  -5   5    2.03    0.14
  -5  -5   5    2.53    0.22
   5   5  -5    2.36    0.14
   5   5  -5    2.25    0.30
  -5   5   5    2.19    0.11
   5   5  -5    2.49    0.16
  -4  -5   5    1.32    0.11
  -4  -5   5    1.39    0.15
  -4   5   5    1.40    0.08
   4   5  -5    1.63    0.14
   4   5  -5    1.20    0.23
   4   5  -5    1.64    0.11
  -3  -5   5    1.56    0.16
  -3  -5   5    1.84    0.11
   3   5  -5    1.68    0.09
   3   5  -5    1.66    0.26
  -3   5   5    1.71    0.09
   3   5  -5    1.74    0.09
   3   5  -5    1.77    0.12
  -2  -5   5    1.50    0.14
   2  -5  -5    1.42    0.11
  -2  -5   5    1.40    0.10
   2   5  -5    1.37    0.11
   2   5  -5    1.51    0.25
  -2   5   5    1.69    0.09
   1  -5  -5    1.74    0.07
  -1  -5   5    1.72    0.10
   1  -5  -5    1.82    0.12
  -1  -5   5    1.62    0.14
   1   5  -5    1.62    0.26
   1   5  -5    1.74    0.12
  -1   5   5    1.90    0.10
   0  -5   5    3.51    0.18
   0  -5   5    3.31    0.13
   0  -5  -5    3.35    0.12
   0  -5  -5    3.33    0.16
   0   5  -5    3.06    0.15
   0   5  -5    4.00    0.39
   0   5   5    2.94    0.13
  -1  -5  -5   15.33    0.40
  -1  -5  -5   16.12    0.45
   1  -5   5   16.11    0.40
   1   5   5   15.85    0.43
  -1   5  -5   16.02    0.42
  -1   5  -5   15.35    0.68
  -2  -5  -5    0.85    0.08
  -2  -5  -5    0.81    0.11
   2  -5   5    0.70    0.07
   2   5   5    0.78    0.09
  -2   5  -5    0.67    0.18
  -2   5  -5    0.74    0.08
  -3  -5  -5    3.13    0.15
  -3  -5  -5    3.23    0.19
   3  -5   5    3.33    0.14
  -3   5  -5    3.17    0.15
  -3   5  -5    3.48    0.35
   3   5   5    3.28    0.17
  -4  -5  -5    0.25    0.09
  -4  -5  -5    0.22    0.07
   4  -5   5    0.22    0.06
  -4   5  -5    0.18    0.06
  -4   5  -5    0.27    0.14
   4   5   5    0.09    0.07
  -5  -5  -5   12.21    0.45
  -5   5  -5   11.78    0.37
  -5   5  -5   11.70    0.57
  -6  -5  -5    1.17    0.17
  -6   5  -5    1.27    0.13
  -6   5  -5    1.45    0.13
  -6   5  -5    0.79    0.19
  -7  -5  -5    1.14    0.18
  -7   5  -5    1.38    0.14
  -7   5  -5    1.29    0.14
  -7   5  -5    1.33    0.23
  -8  -5  -5   -0.12    0.09
  -8   5  -5    0.04    0.07
  -8   5  -5    0.06    0.12
  -9  -5  -5    0.07    0.10
 -10  -5  -5    1.57    0.24
 -11  -5  -5    0.40    0.17
 -12  -5  -5    0.16    0.15
 -12  -6   5   -0.13    0.11
 -11  -6   5   -0.10    0.11
 -10  -6   5   -0.10    0.10
  10   6  -5   -0.25    0.11
  -9  -6   5    0.08    0.12
   9   6  -5    0.27    0.17
  -8  -6   5   -0.03    0.09
   8   6  -5   -0.04    0.12
  -7  -6   5    0.04    0.09
  -7   6   5    0.03    0.04
   7   6  -5    0.02    0.13
  -6  -6   5    0.20    0.10
   6   6  -5    0.22    0.14
  -6   6   5    0.23    0.05
  -5  -6   5    0.85    0.14
   5   6  -5    1.06    0.24
   5   6  -5    0.79    0.11
  -5   6   5    0.88    0.07
  -4  -6   5    2.36    0.14
  -4  -6   5    2.29    0.21
   4   6  -5    2.01    0.15
   4   6  -5    2.49    0.34
  -4   6   5    2.29    0.10
   3  -6  -5    0.24    0.06
  -3  -6   5    0.42    0.10
  -3  -6   5    0.51    0.07
   3   6  -5    0.20    0.15
  -3   6   5    0.33    0.05
   3   6  -5    0.53    0.09
  -2  -6   5    0.69    0.11
   2  -6  -5    0.58    0.08
   2   6  -5    0.53    0.08
  -2   6   5    0.62    0.06
   2   6  -5    0.30    0.16
   1  -6  -5    8.22    0.27
  -1  -6   5    8.45    0.31
   1   6  -5    8.17    0.51
   1   6  -5    8.33    0.27
  -1   6   5    7.91    0.24
   0  -6   5    1.17    0.13
   0  -6  -5    1.11    0.11
   0   6   5    1.17    0.09
   0   6  -5    0.96    0.22
   0   6  -5    0.99    0.10
  -1  -6  -5    0.77    0.10
  -1   6  -5    0.72    0.19
   1   6   5    0.69    0.08
  -1   6  -5    0.87    0.09
  -2  -6  -5    3.12    0.19
  -2   6  -5    2.90    0.36
  -2   6  -5    2.78    0.14
   2   6   5    2.60    0.15
  -3  -6  -5    1.48    0.16
  -3   6  -5    1.92    0.29
  -3   6  -5    1.76    0.12
  -4  -6  -5    2.81    0.23
  -4   6  -5    2.33    0.32
  -4   6  -5    2.72    0.15
  -5  -6  -5    6.21    0.32
  -5   6  -5    6.13    0.24
  -5   6  -5    5.70    0.43
  -5   6  -5    6.00    0.23
  -6  -6  -5    0.19    0.11
  -6   6  -5    0.22    0.15
  -6   6  -5    0.08    0.07
  -6   6  -5    0.20    0.07
  -7  -6  -5   -0.02    0.09
  -7   6  -5   -0.13    0.11
  -8  -6  -5    0.05    0.11
  -8   6  -5    0.12    0.14
  -9  -6  -5    0.00    0.10
 -10  -6  -5    0.17    0.13
 -11  -6  -5   -0.15    0.11
 -11  -7   5   -0.01    0.13
 -10  -7   5    0.00    0.12
  10   7  -5    0.03    0.17
  -9  -7   5    0.12    0.12
   9   7  -5    0.18    0.18
  -8  -7   5    0.02    0.11
   8   7  -5    0.14    0.16
  -7  -7   5   -0.12    0.08
  -7   7   5    0.02    0.04
   7   7  -5    0.04    0.15
  -6  -7   5    0.16    0.11
  -6   7   5    0.08    0.04
   6   7  -5   -0.02    0.13
  -5  -7   5    2.83    0.25
   5   7  -5    2.65    0.38
  -4  -7   5    1.14    0.16
   4   7  -5    0.96    0.12
  -3  -7   5    0.61    0.12
   3   7  -5    0.31    0.18
   3   7  -5    0.52    0.09
  -2  -7   5   -0.07    0.07
   2   7  -5    0.07    0.06
   2   7  -5    0.04    0.14
  -1  -7   5    0.25    0.09
   1   7  -5    0.40    0.07
   1   7  -5    0.54    0.19
   0  -7   5    0.87    0.12
   0   7  -5    0.94    0.10
   0   7  -5    1.14    0.27
  -1  -7  -5    0.28    0.08
  -1   7  -5    0.37    0.18
  -1   7  -5    0.31    0.07
  -2  -7  -5   -0.02    0.07
  -2   7  -5    0.02    0.05
  -2   7  -5   -0.06    0.12
  -3  -7  -5   10.67    0.40
  -3   7  -5   11.11    0.32
  -3   7  -5    9.89    0.61
  -4  -7  -5    0.55    0.13
  -4   7  -5    0.39    0.18
  -4   7  -5    0.56    0.08
  -5  -7  -5    1.98    0.22
  -5   7  -5    1.87    0.13
  -5   7  -5    1.48    0.29
  -6  -7  -5   -0.06    0.09
  -6   7  -5   -0.04    0.06
  -6   7  -5   -0.09    0.13
  -7  -7  -5    0.65    0.16
  -7   7  -5    0.33    0.18
  -8  -7  -5    0.50    0.16
  -8   7  -5    0.52    0.20
  -9  -7  -5   -0.06    0.12
  -9  -8   5    0.12    0.13
   9   8  -5   -0.12    0.16
  -8  -8   5    0.17    0.12
   8   8  -5   -0.21    0.16
  -7  -8   5    0.07    0.11
   7   8  -5   -0.23    0.13
  -6  -8   5    0.04    0.11
   6   8  -5   -0.20    0.13
  -5  -8   5    0.36    0.12
   5   8  -5    0.48    0.22
  -4  -8   5    1.12    0.17
   4   8  -5    0.96    0.28
   3   8  -5    0.20    0.19
   2   8  -5    0.18    0.17
   2   8  -5    0.33    0.08
   1   8  -5    0.59    0.22
   1   8  -5    0.63    0.09
   0   8  -5   -0.11    0.14
   0   8  -5    0.19    0.06
  -1   8  -5    0.12    0.06
  -1   8  -5    0.17    0.17
  -2   8  -5    1.19    0.29
  -3   8  -5    1.49    0.32
  -4   8  -5    0.93    0.26
  -5  -8  -5    0.04    0.10
  -5   8  -5    0.02    0.15
  -6  -8  -5   -0.13    0.11
  -6   8  -5   -0.07    0.13
  -7  -8  -5    0.65    0.18
  -7   8  -5    0.30    0.19
   5   9  -5    0.89    0.29
   4   9  -5    0.06    0.18
   3   9  -5    0.18    0.19
   2   9  -5    0.12    0.20
   1   9  -5    0.11    0.20
   0   9  -5   -0.10    0.14
  -1   9  -5    0.32    0.20
  -2   9  -5    0.58    0.24
  -3   9  -5    2.83    0.42
 -15   0   6   -0.02    0.11
 -14   0   6   -0.22    0.09
 -13   0   6    0.21    0.12
 -12   0   6    0.08    0.11
 -11   0   6    0.00    0.08
 -11   0   6    0.11    0.10
  11   0  -6    0.03    0.08
  10   0  -6   16.50    0.51
 -10   0   6   15.47    0.55
 -10   0   6   14.80    0.50
   9   0  -6   -0.13    0.06
  -9   0   6   -0.08    0.06
  -9   0   6    0.03    0.08
   8   0  -6   13.58    0.43
  -8   0   6   13.60    0.43
  -8   0   6   14.99    0.48
  -7   0   6    0.01    0.05
  -7   0   6   -0.07    0.05
   7   0  -6   -0.05    0.05
   6   0  -6    1.48    0.12
  -6   0   6    1.52    0.11
  -6   0   6    1.49    0.15
   5   0  -6    0.06    0.05
  -5   0   6   -0.01    0.05
  -5   0   6   -0.01    0.04
  -4   0   6   11.09    0.32
  -4   0   6   10.99    0.35
   4   0  -6   10.81    0.32
   3   0  -6    0.06    0.05
  -3   0   6   -0.03    0.04
  -3   0   6   -0.01    0.04
   3   0  -6   -0.04    0.04
   2   0  -6   30.03    0.72
  -2   0   6   30.84    0.72
   2   0  -6   30.44    0.73
   1   0  -6   -0.03    0.04
  -1   0   6   -0.04    0.03
   1   0  -6   -0.06    0.03
   0   0  -6   25.22    0.62
   0   0  -6   25.40    0.62
   0   0   6   25.31    0.62
   1   0   6   -0.02    0.03
  -1   0  -6    0.04    0.04
  -1   0  -6    0.04    0.04
  -2   0  -6   52.41    1.19
  -2   0  -6   52.02    1.17
   2   0   6   51.84    1.19
   3   0   6    0.07    0.04
  -3   0  -6    0.00    0.04
  -3   0  -6   -0.01    0.04
  -4   0  -6    3.44    0.20
   4   0   6    3.73    0.18
  -4   0  -6    3.34    0.17
  -5   0  -6    0.00    0.06
   5   0   6   -0.01    0.04
  -5   0  -6    0.03    0.05
  -6   0  -6   17.85    0.51
  -6   0  -6   16.61    0.53
   6   0   6   17.05    0.51
  -6   0  -6   16.41    0.50
  -7   0  -6   -0.01    0.06
   7   0   6   -0.01    0.06
  -7   0  -6   -0.04    0.05
  -7   0  -6    0.03    0.07
   8   0   6    3.57    0.22
  -8   0  -6    3.71    0.16
  -8   0  -6    3.46    0.21
  -8   0  -6    3.72    0.26
  -9   0  -6   -0.04    0.07
  -9   0  -6    0.02    0.09
 -10   0  -6    0.75    0.17
 -11   0  -6    0.19    0.11
 -12   0  -6    0.61    0.17
 -13   0  -6    0.09    0.14
 -14   0  -6    0.24    0.16
 -15  -1   6   -0.06    0.12
 -15   1   6    0.02    0.11
 -14  -1   6   -0.08    0.10
 -14   1   6   -0.13    0.09
 -13  -1   6    0.56    0.17
 -13   1   6    0.31    0.13
 -12  -1   6    0.28    0.12
 -12   1   6    0.07    0.10
 -12   1   6    0.02    0.09
 -11  -1   6    2.15    0.24
 -11   1   6    2.40    0.21
 -11   1   6    2.44    0.24
  10  -1  -6    0.06    0.07
 -10  -1   6    0.07    0.10
 -10  -1   6    0.12    0.08
 -10   1   6    0.12    0.08
  10   1  -6    0.02    0.08
 -10   1   6    0.08    0.08
  -9  -1   6    6.49    0.28
   9  -1  -6    6.79    0.28
  -9  -1   6    6.23    0.32
  -9   1   6    6.28    0.30
  -9   1   6    5.89    0.27
   9   1  -6    6.63    0.29
  -8  -1   6    0.36    0.08
   8  -1  -6    0.42    0.08
  -8  -1   6    0.19    0.09
  -8   1   6    0.54    0.11
  -8   1   6    0.37    0.08
   8   1  -6    0.46    0.09
  -7  -1   6    2.48    0.15
   7  -1  -6    2.24    0.14
  -7  -1   6    2.62    0.19
  -7   1   6    2.42    0.17
  -7   1   6    2.43    0.15
   7   1  -6    2.47    0.16
   6  -1  -6    0.97    0.10
  -6  -1   6    0.99    0.13
  -6  -1   6    0.96    0.10
  -6   1   6    0.86    0.09
   6   1  -6    0.92    0.10
  -6   1   6    1.03    0.12
  -5  -1   6   20.49    0.54
   5  -1  -6   20.63    0.53
  -5   1   6   20.28    0.54
   5   1  -6   20.78    0.54
  -5   1   6   19.83    0.53
  -4  -1   6    0.40    0.09
  -4  -1   6    0.29    0.06
   4  -1  -6    0.41    0.06
  -4   1   6    0.35    0.06
   4   1  -6    0.35    0.06
   3  -1  -6   65.87    1.45
  -3  -1   6   64.70    1.43
  -3  -1   6   65.66    1.46
   3   1  -6   67.56    1.47
  -3   1   6   65.39    1.45
   3   1  -6   65.16    1.42
   2  -1  -6    3.08    0.16
   2  -1  -6    3.24    0.14
  -2  -1   6    2.81    0.14
  -2  -1   6    3.22    0.17
  -2   1   6    3.03    0.14
   2   1  -6    3.07    0.16
   2   1  -6    3.39    0.15
   1  -1  -6   39.24    0.90
  -1  -1   6   38.48    0.91
   1  -1  -6   38.62    0.90
   1   1  -6   39.35    0.91
   1   1  -6   40.08    0.90
  -1   1   6   40.17    0.91
   0  -1  -6    2.61    0.15
   0  -1   6    2.47    0.12
   0  -1  -6    2.64    0.13
   0   1  -6    2.72    0.15
   0   1   6    2.64    0.13
   0   1  -6    2.63    0.13
  -1  -1  -6    2.11    0.12
  -1  -1  -6    1.92    0.14
   1  -1   6    1.82    0.11
   1   1   6    1.83    0.11
  -1   1  -6    1.84    0.11
  -1   1  -6    1.81    0.13
   2  -1   6    4.03    0.17
  -2  -1  -6    3.84    0.20
  -2  -1  -6    4.59    0.18
  -2   1  -6    4.62    0.20
  -2   1  -6    4.57    0.18
   2   1   6    4.17    0.18
   3  -1   6    0.71    0.08
  -3  -1  -6    0.90    0.09
  -3  -1  -6    0.77    0.11
   3   1   6    0.76    0.09
  -3   1  -6    0.74    0.08
  -3   1  -6    0.87    0.11
  -4  -1  -6    9.03    0.30
  -4  -1  -6    8.96    0.34
   4  -1   6    9.18    0.30
  -4   1  -6    8.31    0.29
   4   1   6    8.78    0.30
  -4   1  -6    8.77    0.32
  -5  -1  -6    1.96    0.14
  -5  -1  -6    2.43    0.15
  -5  -1  -6    2.56    0.19
   5  -1   6    2.14    0.14
   5   1   6    2.34    0.16
  -5   1  -6    2.39    0.17
  -5   1  -6    2.31    0.15
  -6  -1  -6    5.20    0.23
   6  -1   6    4.77    0.22
  -6  -1  -6    4.23    0.25
  -6  -1  -6    5.38    0.24
   6   1   6    5.00    0.24
  -6   1  -6    5.11    0.26
  -6   1  -6    4.67    0.22
  -6   1  -6    4.67    0.22
  -7  -1  -6    1.95    0.17
  -7  -1  -6    1.63    0.16
   7  -1   6    2.07    0.16
  -7  -1  -6    1.43    0.18
  -7  -1  -6    1.96    0.14
  -7   1  -6    1.52    0.18
  -7   1  -6    2.21    0.18
  -7   1  -6    1.97    0.15
  -7   1  -6    1.81    0.16
   7   1   6    1.74    0.16
  -8  -1  -6    0.87    0.13
  -8  -1  -6    0.87    0.13
  -8  -1  -6    0.80    0.15
  -8   1  -6    0.91    0.15
  -8   1  -6    0.77    0.12
  -8   1  -6    0.71    0.10
   8   1   6    0.65    0.12
  -9  -1  -6    0.92    0.17
  -9   1  -6    0.71    0.13
  -9   1  -6    0.85    0.16
 -10  -1  -6    0.15    0.11
 -10   1  -6    0.17    0.11
 -11  -1  -6    0.12    0.11
 -11   1  -6    0.29    0.13
 -12  -1  -6    0.01    0.12
 -12   1  -6    0.01    0.11
 -13  -1  -6   -0.14    0.11
 -13   1  -6   -0.04    0.11
 -15  -2   6   -0.12    0.13
 -14  -2   6    0.17    0.14
 -13  -2   6   -0.06    0.10
 -13   2   6    0.11    0.09
 -13   2   6   -0.01    0.09
 -12  -2   6    0.51    0.15
 -12   2   6    0.81    0.14
 -12   2   6    0.75    0.15
 -11  -2   6    0.73    0.16
 -11   2   6    1.15    0.16
 -11   2   6    0.69    0.12
 -10  -2   6    8.69    0.42
 -10   2   6    9.46    0.37
 -10   2   6    9.35    0.35
  -9  -2   6   13.46    0.51
  -9   2   6   12.76    0.43
   9   2  -6   13.89    0.46
  -9   2   6   13.52    0.44
   8  -2  -6   10.35    0.34
  -8  -2   6   10.19    0.36
  -8  -2   6    9.94    0.41
  -8   2   6   11.00    0.36
  -8   2   6   10.09    0.36
   8   2  -6   10.30    0.37
   7  -2  -6    6.15    0.23
  -7  -2   6    5.72    0.29
  -7  -2   6    5.50    0.24
  -7   2   6    5.47    0.23
   7   2  -6    5.59    0.24
  -7   2   6    5.15    0.22
  -6  -2   6    0.72    0.10
   6  -2  -6    0.66    0.08
  -6  -2   6    0.66    0.11
   6   2  -6    0.65    0.09
  -6   2   6    0.80    0.09
   5  -2  -6    3.07    0.15
  -5  -2   6    3.04    0.19
  -5  -2   6    3.22    0.16
   5   2  -6    3.37    0.17
  -5   2   6    3.32    0.15
  -4  -2   6    5.30    0.24
  -4  -2   6    5.22    0.21
   4  -2  -6    5.35    0.19
  -4   2   6    5.30    0.19
   4   2  -6    6.01    0.24
   4   2  -6    6.01    0.22
   3  -2  -6    7.83    0.24
  -3  -2   6    8.18    0.30
  -3  -2   6    8.08    0.26
   3   2  -6    7.95    0.28
  -3   2   6    8.69    0.26
   2  -2  -6   33.17    0.76
   2  -2  -6   31.03    0.74
  -2  -2   6   32.14    0.76
  -2  -2   6   32.30    0.77
  -2   2   6   32.56    0.76
   2   2  -6   31.72    0.76
   2   2  -6   32.17    0.77
  -1  -2   6   32.84    0.78
  -1  -2   6   33.04    0.79
   1  -2  -6   33.53    0.77
   1  -2  -6   32.81    0.77
   1   2  -6   33.51    0.79
   1   2  -6   33.59    0.77
  -1   2   6   32.74    0.78
   0  -2  -6    0.12    0.05
   0  -2  -6    0.19    0.05
   0  -2   6    0.07    0.04
   0   2  -6    0.18    0.06
   0   2  -6    0.04    0.04
   0   2   6    0.15    0.05
  -1  -2  -6   27.90    0.70
  -1  -2  -6   28.39    0.68
   1  -2   6   28.28    0.68
  -1   2  -6   27.71    0.69
   1   2   6   28.74    0.69
  -1   2  -6   28.57    0.68
  -2  -2  -6    5.31    0.23
   2  -2   6    6.14    0.21
  -2  -2  -6    5.22    0.20
  -2   2  -6    5.02    0.21
  -2   2  -6    5.20    0.20
   2   2   6    5.41    0.21
  -3  -2  -6   10.33    0.33
   3  -2   6   10.99    0.33
  -3  -2  -6   10.06    0.36
  -3   2  -6   10.70    0.34
  -3   2  -6   10.68    0.33
   3   2   6   10.37    0.33
  -4  -2  -6   13.14    0.40
  -4  -2  -6   13.55    0.44
   4  -2   6   13.58    0.40
  -4  -2  -6   12.79    0.40
  -4   2  -6   13.56    0.41
   4   2   6   12.98    0.41
  -4   2  -6   13.39    0.40
  -5  -2  -6    0.69    0.12
  -5  -2  -6    0.63    0.09
   5  -2   6    0.84    0.10
  -5  -2  -6    0.70    0.10
  -5   2  -6    0.81    0.12
  -5   2  -6    0.81    0.10
  -5   2  -6    0.73    0.14
   5   2   6    0.69    0.10
  -6  -2  -6    8.52    0.37
  -6  -2  -6    9.05    0.33
   6  -2   6    9.45    0.33
  -6  -2  -6    8.88    0.33
  -6   2  -6    8.98    0.38
  -6   2  -6    8.80    0.34
  -6   2  -6    9.16    0.33
   6   2   6    8.74    0.33
  -7  -2  -6    1.80    0.20
  -7  -2  -6    2.12    0.16
  -7  -2  -6    2.10    0.18
   7  -2   6    2.31    0.16
  -7   2  -6    1.90    0.19
   7   2   6    2.15    0.18
  -7   2  -6    2.01    0.16
  -7   2  -6    2.14    0.16
  -7   2  -6    2.15    0.21
  -8  -2  -6    1.03    0.14
  -8  -2  -6    0.82    0.15
  -8   2  -6    1.12    0.16
   8   2   6    1.03    0.14
  -8   2  -6    0.96    0.13
  -8   2  -6    0.87    0.14
  -9  -2  -6    0.23    0.11
  -9   2  -6    0.12    0.10
  -9   2  -6    0.15    0.08
 -10  -2  -6   -0.10    0.09
 -10   2  -6    0.06    0.10
 -10   2  -6    0.10    0.08
 -11  -2  -6    1.14    0.19
 -11   2  -6    0.58    0.15
 -12  -2  -6    0.48    0.17
 -12   2  -6    0.56    0.16
 -13  -2  -6   -0.03    0.12
 -15  -3   6    0.10    0.13
 -14  -3   6   -0.01    0.11
 -13  -3   6    0.11    0.13
 -13   3   6    0.11    0.09
 -12   3   6    0.03    0.08
 -11  -3   6   -0.01    0.10
 -11   3   6    0.00    0.07
  11   3  -6    0.03    0.10
 -10  -3   6   -0.02    0.09
 -10   3   6    0.04    0.07
  10   3  -6    0.13    0.12
  -9  -3   6    4.71    0.30
  -9   3   6    5.45    0.24
   9   3  -6    4.73    0.34
  -8  -3   6    1.12    0.13
  -8  -3   6    0.86    0.15
   8   3  -6    0.96    0.13
  -8   3   6    1.01    0.11
  -7  -3   6    9.08    0.39
  -7  -3   6   10.06    0.34
  -7   3   6    9.30    0.31
   7   3  -6    9.49    0.34
  -6  -3   6    3.06    0.17
  -6  -3   6    2.85    0.20
   6  -3  -6    2.84    0.14
  -6   3   6    2.99    0.15
  -5  -3   6    1.50    0.16
  -5  -3   6    1.50    0.13
   5  -3  -6    1.35    0.10
  -5   3   6    1.63    0.10
   5   3  -6    1.45    0.13
   5   3  -6    1.32    0.14
   4  -3  -6    0.09    0.04
  -4  -3   6    0.14    0.05
  -4  -3   6    0.16    0.07
   4   3  -6    0.14    0.06
  -4   3   6    0.09    0.04
   4   3  -6    0.10    0.06
   3  -3  -6    0.02    0.03
  -3  -3   6   -0.01    0.05
  -3  -3   6   -0.07    0.04
  -3   3   6    0.07    0.04
   3   3  -6    0.02    0.05
   3   3  -6   -0.01    0.04
   2  -3  -6    1.36    0.09
  -2  -3   6    1.37    0.10
  -2  -3   6    1.24    0.13
   2  -3  -6    1.47    0.12
  -2   3   6    1.41    0.09
   2   3  -6    1.38    0.11
   2   3  -6    1.43    0.12
  -1  -3   6   32.45    0.78
   1  -3  -6   33.42    0.76
   1  -3  -6   32.00    0.75
  -1  -3   6   32.80    0.77
  -1   3   6   32.07    0.76
   1   3  -6   32.15    0.78
   1   3  -6   32.37    0.75
   0  -3   6    0.64    0.07
   0  -3  -6    0.63    0.07
   0  -3  -6    0.63    0.09
   0   3  -6    0.53    0.08
   0   3  -6    0.67    0.08
   0   3   6    0.89    0.08
   1  -3   6    0.24    0.06
  -1  -3  -6    0.23    0.05
  -1  -3  -6    0.20    0.07
   1   3   6    0.21    0.05
  -1   3  -6    0.16    0.05
  -1   3  -6    0.24    0.06
  -1   3  -6    0.32    0.12
  -2  -3  -6    0.44    0.08
  -2  -3  -6    0.47    0.07
   2  -3   6    0.44    0.07
  -2   3  -6    0.38    0.07
  -2   3  -6    0.43    0.13
   2   3   6    0.58    0.08
  -2   3  -6    0.46    0.07
   3  -3   6    3.64    0.16
  -3  -3  -6    4.02    0.21
  -3  -3  -6    3.20    0.16
  -3  -3  -6    3.81    0.17
  -3   3  -6    3.38    0.17
   3   3   6    3.68    0.18
  -3   3  -6    3.63    0.17
  -3   3  -6    3.52    0.27
   4  -3   6    1.91    0.13
  -4  -3  -6    1.97    0.13
  -4  -3  -6    1.99    0.14
  -4  -3  -6    1.68    0.17
  -4   3  -6    2.04    0.14
   4   3   6    1.99    0.14
  -4   3  -6    1.86    0.13
  -4   3  -6    1.69    0.22
  -5  -3  -6    0.54    0.09
  -5  -3  -6    0.66    0.12
  -5  -3  -6    0.53    0.09
   5  -3   6    0.49    0.08
  -5   3  -6    0.72    0.10
  -5   3  -6    0.56    0.14
  -5   3  -6    0.47    0.08
   5   3   6    0.52    0.09
  -6  -3  -6    2.53    0.18
  -6  -3  -6    2.69    0.24
  -6  -3  -6    2.38    0.17
   6  -3   6    2.59    0.17
   6   3   6    2.65    0.18
  -6   3  -6    2.90    0.18
  -6   3  -6    2.57    0.17
  -6   3  -6    2.58    0.26
  -7  -3  -6    1.69    0.16
  -7  -3  -6    1.63    0.20
   7   3   6    1.63    0.17
  -7   3  -6    1.96    0.22
  -7   3  -6    1.85    0.17
  -7   3  -6    1.74    0.16
  -7   3  -6    1.74    0.16
  -8  -3  -6    0.05    0.08
  -8  -3  -6    0.14    0.11
  -8   3  -6    0.08    0.08
  -8   3  -6    0.29    0.11
  -8   3  -6    0.16    0.09
  -9  -3  -6    0.13    0.10
  -9   3  -6    0.28    0.10
  -9   3  -6    0.05    0.08
 -10  -3  -6    0.00    0.11
 -10   3  -6    0.19    0.10
 -10   3  -6    0.18    0.10
 -11  -3  -6    0.05    0.11
 -11   3  -6   -0.04    0.08
 -12  -3  -6    0.07    0.11
 -13  -3  -6    0.06    0.13
 -14  -4   6   -0.07    0.11
 -13  -4   6    0.10    0.13
 -12  -4   6    1.03    0.20
 -11  -4   6    0.22    0.13
 -11   4   6    0.03    0.07
  11   4  -6    0.05    0.13
 -10  -4   6    1.77    0.23
 -10   4   6    1.37    0.14
  10   4  -6    2.01    0.28
  -9  -4   6    1.47    0.21
  -9   4   6    1.72    0.15
   9   4  -6    1.26    0.23
  -8  -4   6    4.84    0.30
  -8   4   6    5.34    0.23
   8   4  -6    5.71    0.39
  -7  -4   6    2.07    0.17
  -7  -4   6    1.87    0.21
   7   4  -6    1.51    0.15
   7   4  -6    1.52    0.25
  -7   4   6    1.52    0.12
  -6  -4   6    0.23    0.10
  -6  -4   6    0.30    0.08
   6   4  -6    0.08    0.07
   6   4  -6    0.23    0.13
   6   4  -6    0.26    0.08
  -6   4   6    0.17    0.06
  -5  -4   6    2.41    0.21
  -5  -4   6    2.56    0.15
  -5   4   6    2.47    0.13
   5   4  -6    2.47    0.16
   5   4  -6    2.30    0.16
   5   4  -6    2.84    0.31
  -4  -4   6    4.07    0.23
  -4  -4   6    4.18    0.19
   4   4  -6    4.63    0.35
   4   4  -6    4.71    0.20
  -4   4   6    4.27    0.17
   4   4  -6    4.28    0.20
  -3  -4   6    1.28    0.11
  -3  -4   6    1.49    0.15
   3   4  -6    1.34    0.12
  -3   4   6    1.17    0.09
   3   4  -6    1.47    0.11
   3   4  -6    1.37    0.22
  -2  -4   6    2.78    0.18
   2  -4  -6    2.63    0.11
   2  -4  -6    2.52    0.15
  -2  -4   6    3.21    0.15
   2   4  -6    2.47    0.29
   2   4  -6    2.83    0.15
  -2   4   6    2.53    0.12
   2   4  -6    2.54    0.14
   1  -4  -6   54.98    1.19
  -1  -4   6   56.56    1.23
   1  -4  -6   53.08    1.20
  -1  -4   6   54.00    1.22
  -1   4   6   53.81    1.22
   1   4  -6   55.13    1.24
   1   4  -6   54.14    1.54
   1   4  -6   53.81    1.15
   0  -4   6   -0.08    0.06
   0  -4   6    0.03    0.05
   0  -4  -6    0.07    0.04
   0  -4  -6   -0.03    0.05
   0   4   6    0.00    0.04
   0   4  -6    0.12    0.10
   0   4  -6   -0.05    0.05
   0   4  -6    0.04    0.04
  -1  -4  -6   11.67    0.32
  -1  -4  -6   11.35    0.32
   1  -4   6   11.35    0.32
  -1  -4  -6   10.79    0.35
  -1   4  -6   10.95    0.30
  -1   4  -6   10.86    0.33
   1   4   6   10.50    0.33
  -1   4  -6   10.37    0.52
  -1   4  -6   11.32    0.29
   2  -4   6    0.18    0.05
  -2  -4  -6    0.23    0.06
  -2  -4  -6    0.23    0.07
  -2  -4  -6    0.07    0.05
  -2   4  -6    0.23    0.12
   2   4   6    0.22    0.06
  -2   4  -6    0.19    0.05
  -2   4  -6    0.10    0.05
  -3  -4  -6    0.59    0.11
   3  -4   6    0.81    0.09
  -3  -4  -6    0.86    0.10
   3   4   6    0.77    0.10
  -3   4  -6    0.86    0.09
  -3   4  -6    0.78    0.08
  -3   4  -6    0.88    0.18
  -4  -4  -6    9.72    0.37
  -4  -4  -6    9.92    0.33
   4  -4   6    9.60    0.31
  -4   4  -6    9.28    0.32
   4   4   6    9.58    0.34
  -4   4  -6   10.15    0.29
  -4   4  -6    9.95    0.50
  -5  -4  -6    0.30    0.10
  -5  -4  -6    0.36    0.09
   5  -4   6    0.33    0.07
  -5   4  -6    0.42    0.15
   5   4   6    0.36    0.09
  -5   4  -6    0.32    0.08
  -5   4  -6    0.26    0.07
  -6  -4  -6    1.53    0.19
   6  -4   6    1.62    0.14
  -6   4  -6    1.84    0.14
  -6   4  -6    1.83    0.14
  -6   4  -6    1.75    0.24
   6   4   6    1.68    0.16
  -7  -4  -6    3.11    0.28
  -7   4  -6    3.64    0.33
  -7   4  -6    3.26    0.20
  -8  -4  -6    0.03    0.09
  -8   4  -6    0.19    0.13
  -8   4  -6    0.14    0.08
  -9  -4  -6    0.59    0.15
 -10  -4  -6    0.22    0.13
 -10   4  -6    0.01    0.08
 -11  -4  -6   -0.06    0.11
 -12  -4  -6    0.23    0.15
 -13  -5   6    0.50    0.18
 -12  -5   6   -0.03    0.12
 -11  -5   6    0.08    0.11
  11   5  -6    0.01    0.13
 -10  -5   6    0.02    0.11
  10   5  -6    0.07    0.13
  -9  -5   6    0.74    0.16
   9   5  -6    0.79    0.21
  -9   5   6    0.89    0.11
  -8  -5   6    0.10    0.10
  -8   5   6    0.01    0.05
   8   5  -6    0.12    0.12
   8   5  -6   -0.02    0.07
  -7  -5   6    6.86    0.35
   7   5  -6    6.87    0.47
   7   5  -6    6.96    0.30
  -7   5   6    7.16    0.25
  -6  -5   6    0.11    0.09
   6   5  -6    0.05    0.06
   6   5  -6    0.01    0.12
  -6   5   6    0.01    0.04
   6   5  -6    0.02    0.07
  -5  -5   6    2.58    0.23
  -5  -5   6    2.57    0.16
   5   5  -6    2.55    0.16
   5   5  -6    2.50    0.32
  -5   5   6    2.51    0.13
   5   5  -6    2.71    0.17
  -4  -5   6    1.21    0.11
  -4  -5   6    1.28    0.16
   4   5  -6    1.35    0.13
   4   5  -6    1.63    0.26
   4   5  -6    1.41    0.12
  -4   5   6    1.36    0.09
  -3  -5   6    0.05    0.05
  -3  -5   6    0.15    0.07
   3  -5  -6    0.01    0.05
  -3   5   6    0.10    0.04
   3   5  -6   -0.12    0.08
   3   5  -6    0.02    0.04
   3   5  -6    0.09    0.06
   2  -5  -6    0.01    0.05
  -2  -5   6   -0.03    0.06
  -2  -5   6    0.03    0.05
   2   5  -6    0.07    0.03
   2   5  -6   -0.05    0.09
  -2   5   6    0.03    0.04
   2   5  -6   -0.04    0.05
   1  -5  -6    0.02    0.05
  -1  -5   6    0.06    0.05
   1  -5  -6    0.05    0.04
  -1  -5   6    0.02    0.06
   1   5  -6    0.16    0.13
  -1   5   6    0.01    0.04
   1   5  -6    0.06    0.05
   0  -5   6    1.88    0.11
   0  -5  -6    2.15    0.10
   0  -5   6    2.03    0.17
   0  -5  -6    1.79    0.15
   0   5  -6    1.79    0.12
   0   5  -6    1.76    0.27
   0   5   6    1.73    0.11
  -1  -5  -6    8.88    0.32
   1  -5   6    9.48    0.28
  -1  -5  -6    9.18    0.27
  -1   5  -6    7.71    0.48
   1   5   6    8.48    0.29
  -1   5  -6    8.78    0.29
  -2  -5  -6    2.54    0.14
   2  -5   6    2.45    0.13
  -2  -5  -6    2.66    0.18
   2   5   6    2.77    0.15
  -2   5  -6    2.27    0.14
  -2   5  -6    2.60    0.32
   3  -5   6    0.26    0.06
  -3  -5  -6    0.23    0.07
  -3  -5  -6    0.20    0.09
  -3   5  -6    0.23    0.14
   3   5   6    0.22    0.07
  -3   5  -6    0.25    0.07
  -4  -5  -6    0.83    0.14
   4  -5   6    0.88    0.10
  -4  -5  -6    0.85    0.11
  -4   5  -6    1.03    0.11
   4   5   6    0.88    0.11
  -4   5  -6    0.75    0.19
  -5  -5  -6    0.04    0.08
   5  -5   6    0.06    0.06
  -5   5  -6   -0.21    0.08
   5   5   6   -0.03    0.06
  -5   5  -6    0.02    0.06
  -6  -5  -6    0.41    0.12
  -6   5  -6    0.46    0.09
  -6   5  -6    0.50    0.09
  -6   5  -6    0.39    0.16
  -7  -5  -6    1.98    0.24
  -7   5  -6    2.50    0.31
  -7   5  -6    2.15    0.16
  -8  -5  -6    0.99    0.19
  -8   5  -6    0.90    0.13
  -8   5  -6    1.08    0.22
  -9  -5  -6    0.36    0.14
 -10  -5  -6   -0.07    0.10
 -11  -5  -6   -0.03    0.11
 -12  -6   6    0.21    0.15
 -11  -6   6    0.41    0.16
 -10  -6   6    0.12    0.12
  10   6  -6   -0.14    0.14
  -9  -6   6    0.01    0.11
   9   6  -6    0.23    0.16
  -8  -6   6    0.72    0.16
   8   6  -6    0.79    0.24
  -7  -6   6    3.49    0.30
   7   6  -6    2.15    0.34
  -7   6   6    3.37    0.15
  -6  -6   6    0.45    0.13
   6   6  -6    0.62    0.21
  -6   6   6    0.47    0.07
  -5  -6   6    0.65    0.13
  -5   6   6    0.63    0.07
   5   6  -6    0.48    0.19
  -4  -6   6    1.91    0.20
  -4  -6   6    1.87    0.13
   4   6  -6    1.92    0.16
  -4   6   6    1.55    0.10
   4   6  -6    1.85    0.31
  -3  -6   6    7.42    0.26
  -3  -6   6    7.22    0.32
   3  -6  -6    7.53    0.26
  -3   6   6    7.42    0.23
   3   6  -6    6.73    0.49
   3   6  -6    7.29    0.28
  -2  -6   6    0.26    0.09
   2  -6  -6    0.29    0.07
   2   6  -6    0.21    0.16
   2   6  -6    0.35    0.08
  -2   6   6    0.26    0.05
  -1  -6   6   12.69    0.42
   1  -6  -6   12.69    0.38
   1   6  -6   12.37    0.66
   1   6  -6   12.79    0.38
  -1   6   6   13.08    0.35
   0  -6   6    0.18    0.08
   0  -6  -6    0.18    0.07
   0   6  -6    0.14    0.07
   0   6   6    0.21    0.06
   0   6  -6    0.03    0.14
  -1  -6  -6    3.99    0.21
  -1   6  -6    3.61    0.40
  -1   6  -6    4.66    0.19
   1   6   6    4.62    0.19
  -2  -6  -6    0.29    0.09
  -2   6  -6    0.43    0.18
   2   6   6    0.37    0.08
  -2   6  -6    0.35    0.07
  -3  -6  -6    2.08    0.20
  -3   6  -6    1.97    0.13
  -3   6  -6    1.52    0.27
   3   6   6    1.83    0.14
  -4  -6  -6    1.76    0.19
  -4   6  -6    1.59    0.13
  -4   6  -6    1.29    0.26
  -5  -6  -6    5.34    0.30
  -5   6  -6    4.81    0.22
  -5   6  -6    4.51    0.44
  -6  -6  -6    0.14    0.11
  -6   6  -6    0.25    0.16
  -7  -6  -6    0.26    0.13
  -7   6  -6    0.42    0.18
  -8  -6  -6    0.24    0.13
  -8   6  -6   -0.12    0.11
  -9  -6  -6   -0.11    0.11
 -10  -6  -6    0.04    0.13
 -10  -7   6   -0.02    0.12
  10   7  -6   -0.11    0.16
  -9  -7   6    0.27    0.14
   9   7  -6    0.10    0.17
  -8  -7   6    0.04    0.12
   8   7  -6    0.21    0.20
  -7  -7   6   -0.01    0.10
   7   7  -6    0.29    0.19
  -6  -7   6    0.61    0.15
   6   7  -6    0.49    0.22
  -5  -7   6    0.09    0.10
   5   7  -6    0.09    0.15
  -4  -7   6    0.79    0.15
   4   7  -6    0.61    0.23
  -3  -7   6    0.69    0.13
   3   7  -6    0.71    0.23
   3   7  -6    0.82    0.11
  -2  -7   6    0.35    0.11
   2   7  -6    0.43    0.20
  -2   7   6    0.42    0.06
   2   7  -6    0.41    0.09
  -1  -7   6    0.00    0.07
   1   7  -6    0.21    0.16
  -1   7   6    0.08    0.05
   1   7  -6    0.02    0.06
   0  -7   6    0.22    0.09
   0   7   6    0.02    0.05
   0   7  -6    0.18    0.15
   0   7  -6    0.00    0.06
  -1  -7  -6    1.65    0.16
  -1   7  -6    1.57    0.29
  -1   7  -6    1.59    0.13
  -2  -7  -6    0.09    0.08
  -2   7  -6    0.12    0.16
  -2   7  -6    0.19    0.07
  -3  -7  -6    0.29    0.10
  -3   7  -6    0.19    0.07
  -3   7  -6    0.24    0.16
  -4  -7  -6   -0.03    0.08
  -4   7  -6   -0.02    0.15
  -4   7  -6    0.01    0.06
  -5  -7  -6    0.65    0.15
  -5   7  -6    0.63    0.22
  -6  -7  -6   -0.01    0.10
  -6   7  -6    0.07    0.16
  -7  -7  -6    0.01    0.11
  -7   7  -6    0.14    0.16
  -8  -7  -6    0.16    0.15
  -8  -8   6    0.03    0.12
   8   8  -6    0.17    0.19
  -7  -8   6   -0.02    0.11
   7   8  -6    0.19    0.19
  -6  -8   6    0.09    0.12
   6   8  -6    0.00    0.17
  -5  -8   6    0.18    0.11
   5   8  -6    0.17    0.19
  -4  -8   6   -0.02    0.09
   4   8  -6    0.28    0.19
   3   8  -6    5.44    0.57
   2   8  -6    0.16    0.18
   1   8  -6    1.65    0.14
   1   8  -6    1.38    0.30
   0   8  -6    0.08    0.07
   0   8  -6    0.04    0.16
  -1   8  -6    3.47    0.45
  -1   8  -6    3.86    0.18
  -2   8  -6    0.37    0.20
  -2   8  -6    0.08    0.07
  -3   8  -6    0.42    0.21
  -4   8  -6    0.18    0.18
  -5  -8  -6    1.59    0.22
  -5   8  -6    1.32    0.29
  -6  -8  -6    0.12    0.13
  -6   8  -6    0.15    0.18
   4   9  -6    0.06    0.19
   3   9  -6   -0.02    0.18
   2   9  -6    0.43    0.22
   1   9  -6    0.33    0.21
   0   9  -6    0.16    0.18
  -1   9  -6    0.10    0.19
  -2   9  -6    0.25    0.20
 -15   0   7    0.69    0.19
 -14   0   7    0.02    0.12
 -13   0   7    0.02    0.10
 -12   0   7    0.14    0.10
 -11   0   7   14.10    0.50
 -11   0   7   13.95    0.54
 -10   0   7    0.08    0.10
 -10   0   7   -0.04    0.07
  10   0  -7    0.02    0.08
  -9   0   7   42.21    1.09
   9   0  -7   42.57    1.06
  -9   0   7   42.08    1.07
  -8   0   7    0.10    0.07
   8   0  -7    0.08    0.06
  -8   0   7    0.08    0.08
  -7   0   7   26.02    0.68
   7   0  -7   25.56    0.67
  -7   0   7   24.47    0.70
  -6   0   7   -0.05    0.04
   6   0  -7    0.00    0.05
  -6   0   7    0.04    0.06
   5   0  -7  151.29    3.25
  -5   0   7  154.53    3.11
  -5   0   7  147.08    3.25
  -4   0   7    0.22    0.08
   4   0  -7    0.25    0.06
   3   0  -7  138.46    2.94
   3   0  -7  134.13    2.81
  -3   0   7  137.04    2.94
   2   0  -7   -0.05    0.04
  -2   0   7   -0.06    0.04
   2   0  -7   -0.03    0.04
  -1   0   7    6.86    0.24
   1   0  -7    7.10    0.24
   1   0  -7    6.70    0.26
   0   0  -7    0.00    0.04
   0   0   7    0.00    0.04
   0   0  -7   -0.03    0.04
  -1   0  -7   26.74    0.68
   1   0   7   27.82    0.68
  -1   0  -7   27.51    0.69
  -2   0  -7    0.04    0.05
   2   0   7   -0.04    0.04
  -2   0  -7    0.00    0.04
  -3   0  -7    1.88    0.12
  -3   0  -7    1.89    0.17
   3   0   7    1.51    0.11
   4   0   7   -0.01    0.04
  -4   0  -7   -0.08    0.05
  -4   0  -7    0.01    0.05
   5   0   7    1.28    0.13
  -5   0  -7    1.41    0.16
  -5   0  -7    1.21    0.12
   6   0   7    0.05    0.06
  -6   0  -7   -0.08    0.06
  -6   0  -7   -0.07    0.05
  -6   0  -7   -0.12    0.04
  -7   0  -7    0.69    0.14
  -7   0  -7    0.85    0.12
  -7   0  -7    0.82    0.13
   7   0   7    0.79    0.12
  -8   0  -7   -0.13    0.06
  -8   0  -7    0.07    0.10
  -9   0  -7    1.01    0.18
 -10   0  -7   -0.13    0.09
 -11   0  -7    0.17    0.12
 -12   0  -7    0.05    0.11
 -13   0  -7    0.06    0.13
 -15  -1   7    0.31    0.16
 -15   1   7    0.15    0.14
 -14  -1   7    0.40    0.17
 -14   1   7    0.48    0.15
 -13  -1   7    0.71    0.18
 -13   1   7    0.60    0.15
 -12  -1   7    0.71    0.17
 -12   1   7    0.95    0.15
 -12   1   7    1.02    0.18
 -11  -1   7    0.16    0.11
 -11   1   7    0.49    0.13
 -11   1   7    0.31    0.10
 -10  -1   7    0.44    0.10
 -10  -1   7    0.31    0.13
  10  -1  -7    0.45    0.11
  10   1  -7    0.34    0.10
 -10   1   7    0.33    0.11
 -10   1   7    0.30    0.09
  -9  -1   7    0.32    0.11
  -9  -1   7    0.29    0.10
   9  -1  -7    0.55    0.11
  -9   1   7    0.37    0.10
  -9   1   7    0.41    0.11
   9   1  -7    0.23    0.09
  -8  -1   7   14.12    0.51
   8  -1  -7   15.40    0.46
  -8   1   7   15.16    0.49
   8   1  -7   15.67    0.48
  -8   1   7   15.00    0.46
  -7  -1   7    8.94    0.32
   7  -1  -7    9.65    0.32
  -7  -1   7    9.02    0.37
   7   1  -7    9.31    0.33
  -7   1   7    8.84    0.34
  -7   1   7    8.67    0.31
  -6  -1   7    1.84    0.18
  -6  -1   7    2.22    0.14
   6  -1  -7    1.91    0.13
  -6   1   7    1.80    0.16
  -6   1   7    1.90    0.13
   6   1  -7    2.01    0.14
  -5  -1   7   10.62    0.38
   5  -1  -7   11.30    0.35
  -5  -1   7   11.28    0.35
   5   1  -7   11.67    0.36
  -5   1   7   11.41    0.35
   4  -1  -7    2.09    0.13
  -4  -1   7    2.00    0.12
  -4  -1   7    1.86    0.16
   4   1  -7    1.78    0.12
   4   1  -7    1.47    0.14
  -4   1   7    1.89    0.12
   3  -1  -7   13.14    0.38
  -3  -1   7   13.79    0.42
  -3  -1   7   13.58    0.39
   3  -1  -7   13.39    0.41
   3   1  -7   13.55    0.41
  -3   1   7   13.43    0.38
   3   1  -7   13.44    0.39
   2  -1  -7   36.50    0.85
  -2  -1   7   34.89    0.86
   2  -1  -7   35.77    0.85
  -2   1   7   34.93    0.85
   2   1  -7   37.73    0.87
   2   1  -7   37.22    0.86
   1  -1  -7    0.35    0.07
   1  -1  -7    0.56    0.07
  -1  -1   7    0.48    0.07
  -1   1   7    0.44    0.07
   1   1  -7    0.18    0.06
   1   1  -7    0.46    0.07
   0  -1   7    5.78    0.21
   0  -1  -7    5.37    0.23
   0  -1  -7    5.43    0.21
   0   1   7    5.70    0.21
   0   1  -7    5.48    0.21
   0   1  -7    5.74    0.23
  -1  -1  -7    1.69    0.15
   1  -1   7    1.42    0.10
  -1  -1  -7    1.58    0.11
  -1   1  -7    1.39    0.10
  -1   1  -7    1.45    0.13
   1   1   7    1.55    0.11
   2  -1   7    5.24    0.21
  -2  -1  -7    5.70    0.25
  -2  -1  -7    5.90    0.22
  -2   1  -7    5.15    0.23
  -2   1  -7    5.75    0.22
   2   1   7    5.46    0.22
  -3  -1  -7    0.06    0.05
  -3  -1  -7    0.03    0.05
   3  -1   7    0.00    0.04
   3   1   7    0.11    0.05
  -3   1  -7    0.03    0.04
  -3   1  -7    0.07    0.06
  -4  -1  -7    7.76    0.32
  -4  -1  -7    7.94    0.29
   4  -1   7    7.46    0.28
   4   1   7    8.08    0.29
  -4   1  -7    7.42    0.28
  -4   1  -7    7.61    0.31
   5  -1   7    0.27    0.07
  -5  -1  -7    0.29    0.07
  -5  -1  -7    0.17    0.08
   5   1   7    0.21    0.07
  -5   1  -7    0.15    0.08
  -5   1  -7    0.15    0.06
   6  -1   7    1.60    0.15
  -6  -1  -7    1.74    0.16
  -6  -1  -7    1.77    0.16
  -6  -1  -7    1.55    0.18
  -6   1  -7    1.55    0.15
   6   1   7    1.86    0.17
  -6   1  -7    1.62    0.18
  -7  -1  -7   -0.02    0.06
   7  -1   7    0.07    0.07
  -7  -1  -7    0.01    0.07
  -7  -1  -7   -0.04    0.06
  -7   1  -7    0.02    0.08
  -7   1  -7   -0.09    0.06
  -7   1  -7    0.14    0.08
   7   1   7    0.08    0.07
  -7   1  -7    0.07    0.08
  -8  -1  -7    1.26    0.18
  -8   1  -7    1.66    0.20
  -8   1  -7    1.57    0.17
  -9  -1  -7    0.01    0.09
  -9   1  -7    0.07    0.08
  -9   1  -7    0.11    0.10
 -10  -1  -7    0.42    0.14
 -10   1  -7    0.21    0.12
 -11  -1  -7   -0.10    0.09
 -11   1  -7    0.14    0.11
 -12  -1  -7    0.73    0.19
 -12   1  -7    0.84    0.19
 -13  -1  -7    0.23    0.16
 -13   1  -7   -0.15    0.12
 -15  -2   7    0.35    0.17
 -14  -2   7    0.09    0.12
 -13  -2   7    1.20    0.22
 -13   2   7    1.40    0.20
 -13   2   7    1.46    0.19
 -12  -2   7    0.83    0.19
 -12   2   7    0.74    0.14
 -12   2   7    1.06    0.17
 -11  -2   7    0.50    0.15
 -11   2   7    0.78    0.13
 -11   2   7    0.63    0.13
 -10  -2   7    1.56    0.21
 -10   2   7    1.17    0.14
 -10   2   7    1.22    0.16
  -9  -2   7    5.46    0.32
  -9  -2   7    5.21    0.26
  -9   2   7    4.79    0.24
   9   2  -7    5.49    0.27
  -9   2   7    5.53    0.27
   8  -2  -7    1.07    0.12
  -8  -2   7    0.91    0.12
  -8  -2   7    1.36    0.18
   8   2  -7    0.89    0.12
  -8   2   7    1.43    0.15
  -8   2   7    1.44    0.14
  -7  -2   7   55.26    1.29
   7  -2  -7   53.51    1.25
  -7  -2   7   54.71    1.31
   7   2  -7   52.63    1.28
  -7   2   7   52.73    1.26
   6  -2  -7    3.31    0.17
  -6  -2   7    3.36    0.18
   6   2  -7    3.39    0.18
  -6   2   7    3.42    0.17
   5  -2  -7   76.44    1.70
  -5  -2   7   76.97    1.71
  -5  -2   7   77.90    1.73
  -5   2   7   75.48    1.71
   5   2  -7   77.36    1.73
   5   2  -7   76.75    1.69
  -4  -2   7    0.57    0.10
   4  -2  -7    0.55    0.07
  -4  -2   7    0.42    0.07
   4   2  -7    0.52    0.08
  -4   2   7    0.44    0.07
   4   2  -7    0.52    0.09
   3  -2  -7   65.33    1.41
  -3  -2   7   63.29    1.41
   3  -2  -7   66.73    1.39
  -3  -2   7   64.63    1.43
   3   2  -7   55.00    1.42
  -3   2   7   62.93    1.41
   3   2  -7   64.61    1.40
   2  -2  -7    1.67    0.11
  -2  -2   7    1.98    0.12
  -2  -2   7    1.49    0.14
   2  -2  -7    1.83    0.15
  -2   2   7    1.76    0.11
   2   2  -7    1.88    0.15
   1  -2  -7    0.69    0.10
  -1  -2   7    0.70    0.08
   1  -2  -7    0.73    0.08
   1   2  -7    0.55    0.07
   1   2  -7    0.71    0.10
  -1   2   7    0.63    0.08
   0  -2   7    3.93    0.17
   0  -2  -7    4.04    0.17
   0  -2  -7    4.38    0.20
   0   2  -7    3.77    0.19
   0   2   7    3.87    0.17
   0   2  -7    3.83    0.17
  -1  -2  -7   12.83    0.37
   1  -2   7   12.76    0.37
  -1  -2  -7   12.83    0.40
  -1   2  -7   12.76    0.38
   1   2   7   12.65    0.38
  -1   2  -7   13.06    0.39
  -2  -2  -7   -0.01    0.05
   2  -2   7   -0.04    0.04
  -2  -2  -7    0.00    0.04
  -2   2  -7   -0.03    0.04
   2   2   7   -0.01    0.04
  -2   2  -7   -0.04    0.03
  -3  -2  -7    2.96    0.16
   3  -2   7    3.06    0.16
  -3  -2  -7    3.39    0.20
   3   2   7    2.86    0.16
  -3   2  -7    3.07    0.16
  -3   2  -7    2.90    0.17
   4  -2   7    1.15    0.11
  -4  -2  -7    1.24    0.15
  -4  -2  -7    1.09    0.11
  -4   2  -7    1.48    0.15
   4   2   7    1.43    0.14
  -4   2  -7    1.49    0.13
  -5  -2  -7    0.28    0.08
  -5  -2  -7    0.08    0.06
   5  -2   7    0.16    0.06
  -5  -2  -7    0.32    0.10
  -5   2  -7    0.16    0.10
  -5   2  -7    0.23    0.08
  -5   2  -7    0.20    0.07
   5   2   7    0.24    0.07
  -6  -2  -7    0.09    0.08
  -6  -2  -7    0.10    0.07
   6  -2   7    0.12    0.06
  -6  -2  -7    0.08    0.07
   6   2   7    0.05    0.06
  -6   2  -7    0.11    0.07
  -6   2  -7    0.00    0.06
  -6   2  -7    0.26    0.11
  -7  -2  -7    0.40    0.12
  -7  -2  -7    0.66    0.12
  -7   2  -7    0.52    0.12
  -7   2  -7    0.56    0.13
   7   2   7    0.62    0.12
  -7   2  -7    0.66    0.12
  -8  -2  -7    0.83    0.16
  -8   2  -7    0.91    0.15
  -8   2  -7    0.93    0.15
  -8   2  -7    0.80    0.13
   8   2   7    0.71    0.13
  -9  -2  -7    0.49    0.14
  -9   2  -7    0.49    0.13
  -9   2  -7    0.51    0.12
 -10  -2  -7   -0.05    0.09
 -10   2  -7   -0.04    0.09
 -11  -2  -7    0.01    0.11
 -11   2  -7    0.19    0.12
 -12  -2  -7   -0.07    0.12
 -12   2  -7    0.11    0.12
 -13  -2  -7   -0.07    0.11
 -15  -3   7    0.08    0.15
 -14  -3   7    0.82    0.21
 -13  -3   7    0.32    0.14
 -13   3   7    0.47    0.13
 -12  -3   7    0.96    0.20
 -11  -3   7    0.08    0.11
  11   3  -7    0.20    0.13
 -11   3   7    0.06    0.08
 -10  -3   7    0.33    0.12
  10   3  -7    0.36    0.14
 -10   3   7    0.26    0.09
  -9  -3   7    1.01    0.18
  -9   3   7    0.71    0.11
  -8  -3   7    2.73    0.25
  -8  -3   7    3.37    0.20
   8   3  -7    3.22    0.21
  -8   3   7    3.23    0.18
  -7  -3   7   13.34    0.42
  -7  -3   7   13.85    0.49
   7   3  -7   12.57    0.42
  -7   3   7   12.16    0.39
  -6  -3   7    6.32    0.31
  -6  -3   7    5.63    0.24
   6   3  -7    5.83    0.27
  -6   3   7    5.52    0.22
   5  -3  -7    1.70    0.11
  -5  -3   7    1.96    0.19
  -5  -3   7    1.85    0.14
  -5   3   7    1.81    0.12
   5   3  -7    1.78    0.13
   5   3  -7    1.83    0.17
  -4  -3   7    3.49    0.17
  -4  -3   7    3.89    0.22
   4  -3  -7    3.54    0.16
  -4   3   7    3.52    0.16
   4   3  -7    3.72    0.18
   4   3  -7    4.03    0.20
  -3  -3   7    4.81    0.20
  -3  -3   7    5.17    0.24
   3  -3  -7    4.74    0.18
   3  -3  -7    4.53    0.21
  -3   3   7    4.61    0.18
   3   3  -7    4.97    0.22
   3   3  -7    4.84    0.20
  -2  -3   7    0.68    0.10
   2  -3  -7    0.54    0.09
  -2  -3   7    1.06    0.10
   2  -3  -7    0.73    0.08
   2   3  -7    0.88    0.10
  -2   3   7    0.63    0.08
   2   3  -7    0.73    0.09
   1  -3  -7    3.00    0.14
  -1  -3   7    2.65    0.14
   1  -3  -7    2.69    0.16
  -1   3   7    2.75    0.14
   1   3  -7    2.81    0.15
   1   3  -7    2.76    0.16
   0  -3  -7   22.31    0.57
   0  -3  -7   22.98    0.60
   0  -3   7   22.59    0.58
   0   3   7   23.21    0.58
   0   3  -7   22.04    0.58
   0   3  -7   22.77    0.58
  -1  -3  -7    9.93    0.34
   1  -3   7    9.69    0.31
  -1  -3  -7    9.50    0.30
  -1   3  -7   10.19    0.32
   1   3   7    9.36    0.31
  -1   3  -7    9.49    0.31
   2  -3   7    1.85    0.13
  -2  -3  -7    1.88    0.17
  -2  -3  -7    2.13    0.13
  -2   3  -7    1.91    0.13
   2   3   7    1.98    0.13
  -2   3  -7    1.83    0.13
  -3  -3  -7    0.02    0.06
  -3  -3  -7    0.03    0.05
  -3  -3  -7    0.03    0.05
   3  -3   7   -0.02    0.05
  -3   3  -7    0.02    0.05
  -3   3  -7    0.01    0.05
  -3   3  -7    0.03    0.10
   3   3   7    0.05    0.05
  -4  -3  -7   -0.01    0.05
   4  -3   7    0.01    0.05
  -4  -3  -7    0.02    0.05
  -4  -3  -7    0.02    0.06
   4   3   7    0.08    0.06
  -4   3  -7   -0.02    0.05
  -4   3  -7   -0.02    0.05
  -4   3  -7   -0.01    0.09
   5  -3   7    1.08    0.12
  -5  -3  -7    0.83    0.11
  -5  -3  -7    1.00    0.12
  -5  -3  -7    0.95    0.15
  -5   3  -7    0.92    0.18
  -5   3  -7    0.99    0.13
  -5   3  -7    0.94    0.11
   5   3   7    0.86    0.12
  -6  -3  -7    3.87    0.22
  -6  -3  -7    3.92    0.25
  -6   3  -7    3.45    0.22
  -6   3  -7    3.70    0.20
   6   3   7    3.77    0.22
  -6   3  -7    3.41    0.31
  -7  -3  -7    0.13    0.08
  -7  -3  -7    0.16    0.10
   7   3   7    0.18    0.08
  -7   3  -7    0.30    0.10
  -7   3  -7    0.14    0.08
  -7   3  -7    0.04    0.10
  -8  -3  -7    0.41    0.12
   8   3   7    0.52    0.12
  -8   3  -7    0.93    0.17
  -8   3  -7    0.53    0.11
  -8   3  -7    0.83    0.14
  -9  -3  -7    0.06    0.10
  -9   3  -7    0.20    0.10
  -9   3  -7    0.13    0.09
 -10  -3  -7   -0.23    0.08
 -10   3  -7   -0.04    0.08
 -11  -3  -7    0.00    0.11
 -12  -3  -7   -0.11    0.12
 -14  -4   7   -0.09    0.12
 -13  -4   7    1.42    0.24
 -12  -4   7    0.43    0.15
 -11  -4   7    1.77    0.25
 -11   4   7    2.01    0.19
  11   4  -7    2.05    0.30
 -10  -4   7    0.19    0.12
  10   4  -7    0.03    0.12
 -10   4   7    0.07    0.08
  -9  -4   7    0.43    0.14
  -9   4   7    0.35    0.08
   9   4  -7    0.45    0.17
  -8  -4   7    0.19    0.11
   8   4  -7    0.37    0.15
  -8   4   7    0.42    0.09
  -7  -4   7   36.22    0.99
  -7   4   7   36.22    0.89
   7   4  -7   37.01    0.93
   7   4  -7   35.97    1.18
  -6  -4   7    0.15    0.10
  -6  -4   7    0.17    0.08
  -6   4   7    0.12    0.06
   6   4  -7    0.19    0.13
   6   4  -7    0.14    0.08
   6   4  -7    0.14    0.07
  -5  -4   7   31.40    0.77
  -5  -4   7   29.98    0.82
   5   4  -7   30.25    1.04
  -5   4   7   29.85    0.73
   5   4  -7   29.01    0.76
   5   4  -7   30.78    0.79
  -4  -4   7    2.92    0.20
  -4  -4   7    2.93    0.16
   4   4  -7    2.52    0.31
   4   4  -7    2.48    0.17
   4   4  -7    2.89    0.17
  -4   4   7    2.89    0.14
  -3  -4   7    5.26    0.21
   3  -4  -7    4.99    0.22
  -3  -4   7    4.73    0.25
  -3   4   7    4.82    0.19
   3   4  -7    5.17    0.37
   3   4  -7    5.25    0.22
   3   4  -7    5.36    0.22
  -2  -4   7    1.02    0.10
   2  -4  -7    0.90    0.11
  -2  -4   7    1.28    0.14
   2   4  -7    1.03    0.11
   2   4  -7    0.98    0.11
   2   4  -7    1.01    0.20
  -2   4   7    0.83    0.09
  -1  -4   7    1.32    0.14
   1  -4  -7    0.99    0.12
  -1  -4   7    1.22    0.11
   1   4  -7    1.29    0.22
   1   4  -7    1.26    0.11
   1   4  -7    1.21    0.11
  -1   4   7    1.27    0.10
   0  -4  -7   -0.04    0.05
   0  -4   7    0.00    0.04
   0   4  -7   -0.05    0.04
   0   4   7    0.01    0.04
   0   4  -7    0.07    0.05
   0   4  -7    0.05    0.10
   1  -4   7    0.93    0.10
  -1  -4  -7    1.00    0.13
  -1   4  -7    1.44    0.23
  -1   4  -7    1.17    0.11
  -1   4  -7    1.22    0.10
   1   4   7    0.99    0.10
  -2  -4  -7    1.38    0.15
  -2  -4  -7    1.47    0.11
   2  -4   7    1.44    0.11
  -2   4  -7    1.39    0.23
   2   4   7    1.31    0.12
  -2   4  -7    1.37    0.11
  -2   4  -7    1.25    0.11
  -3  -4  -7    3.60    0.18
  -3  -4  -7    3.36    0.22
   3  -4   7    4.16    0.19
  -3   4  -7    4.00    0.37
  -3   4  -7    3.87    0.17
  -3   4  -7    4.27    0.20
   3   4   7    3.92    0.20
   4  -4   7    1.05    0.11
  -4  -4  -7    1.12    0.12
  -4  -4  -7    0.82    0.14
  -4   4  -7    1.17    0.12
  -4   4  -7    0.70    0.17
   4   4   7    1.25    0.13
  -4   4  -7    1.20    0.12
   5  -4   7    0.44    0.09
  -5  -4  -7    0.49    0.12
   5   4   7    0.37    0.09
  -5   4  -7    0.58    0.17
  -5   4  -7    0.30    0.08
  -5   4  -7    0.42    0.08
  -6  -4  -7   -0.01    0.08
  -6   4  -7    0.11    0.06
  -6   4  -7   -0.05    0.10
   6   4   7   -0.03    0.07
  -7  -4  -7    0.13    0.09
  -7   4  -7    0.12    0.08
  -7   4  -7    0.14    0.12
   7   4   7    0.14    0.09
  -8  -4  -7    0.73    0.16
  -8   4  -7    0.61    0.17
  -8   4  -7    0.63    0.12
  -9  -4  -7    0.11    0.11
  -9   4  -7    0.02    0.08
 -10  -4  -7   -0.06    0.10
 -11  -4  -7    0.05    0.13
 -12  -4  -7    0.03    0.13
 -13  -5   7   -0.01    0.14
 -12  -5   7    0.13    0.13
 -11  -5   7    0.21    0.15
  11   5  -7    0.22    0.16
 -10  -5   7    0.46    0.15
  10   5  -7    0.44    0.19
  -9  -5   7   -0.05    0.09
   9   5  -7   -0.19    0.11
  -9   5   7    0.05    0.06
   9   5  -7    0.07    0.08
  -8  -5   7    0.01    0.08
  -8   5   7    0.00    0.06
   8   5  -7    0.02    0.12
   8   5  -7    0.00    0.08
  -7  -5   7   -0.02    0.08
  -7   5   7   -0.01    0.05
   7   5  -7   -0.01    0.07
   7   5  -7    0.07    0.14
  -6  -5   7    3.48    0.25
   6   5  -7    3.13    0.38
  -6   5   7    3.49    0.17
   6   5  -7    3.31    0.20
  -5  -5   7    8.72    0.38
   5   5  -7    9.17    0.33
   5   5  -7    8.65    0.31
  -5   5   7    8.45    0.28
   5   5  -7    8.35    0.53
  -4  -5   7    1.31    0.12
  -4  -5   7    1.51    0.17
   4   5  -7    1.19    0.24
   4   5  -7    1.40    0.14
  -4   5   7    1.33    0.10
   4   5  -7    1.35    0.13
   3  -5  -7    0.21    0.07
  -3  -5   7    0.10    0.08
  -3  -5   7    0.21    0.06
   3   5  -7    0.21    0.07
   3   5  -7    0.18    0.13
  -3   5   7    0.13    0.05
   3   5  -7    0.15    0.06
   2  -5  -7    1.16    0.12
  -2  -5   7    1.35    0.11
  -2  -5   7    1.16    0.15
   2   5  -7    1.06    0.22
   2   5  -7    1.28    0.10
   2   5  -7    1.19    0.12
  -2   5   7    1.28    0.10
   1  -5  -7    1.76    0.15
  -1  -5   7    1.38    0.15
  -1  -5   7    1.39    0.11
   1  -5  -7    1.44    0.09
  -1   5   7    1.13    0.10
   1   5  -7    1.31    0.12
   1   5  -7    1.34    0.08
   1   5  -7    1.15    0.23
   0  -5   7    0.71    0.09
   0  -5  -7    0.85    0.12
   0  -5  -7    0.72    0.08
   0   5   7    0.80    0.09
   0   5  -7    0.88    0.21
   0   5  -7    0.74    0.10
  -1  -5  -7    2.87    0.19
   1  -5   7    2.48    0.14
  -1  -5  -7    2.54    0.14
  -1   5  -7    2.51    0.15
  -1   5  -7    2.33    0.32
   1   5   7    2.57    0.15
  -2  -5  -7    0.07    0.06
   2  -5   7    0.03    0.05
  -2  -5  -7   -0.01    0.05
  -2   5  -7   -0.07    0.10
   2   5   7    0.02    0.05
  -2   5  -7    0.04    0.06
  -3  -5  -7    0.07    0.06
   3  -5   7    0.06    0.06
  -3  -5  -7    0.04    0.07
  -3   5  -7    0.03    0.11
  -3   5  -7    0.08    0.06
   3   5   7    0.06    0.06
  -4  -5  -7    0.05    0.08
   4  -5   7    0.10    0.06
  -4   5  -7    0.00    0.10
  -4   5  -7    0.04    0.06
   4   5   7   -0.03    0.06
  -5  -5  -7    0.02    0.08
  -5   5  -7    0.05    0.07
  -5   5  -7    0.06    0.12
   5   5   7   -0.03    0.07
  -6  -5  -7    1.21    0.18
   6   5   7    1.03    0.14
  -6   5  -7    1.29    0.24
  -7  -5  -7    0.76    0.16
  -7   5  -7    0.64    0.11
  -7   5  -7    0.62    0.18
  -8  -5  -7    0.06    0.10
  -9  -5  -7    0.10    0.12
 -10  -5  -7    0.04    0.12
 -11  -5  -7    0.00    0.13
 -12  -6   7    0.15    0.15
 -11  -6   7    0.15    0.13
  11   6  -7    0.00    0.15
 -10  -6   7    0.07    0.13
  10   6  -7    0.42    0.20
  -9  -6   7    0.83    0.18
  -8  -6   7    1.03    0.19
   8   6  -7    0.90    0.25
  -7  -6   7    2.40    0.26
   7   6  -7    3.16    0.41
  -6  -6   7   -0.19    0.07
   6   6  -7    0.07    0.15
  -6   6   7   -0.01    0.05
  -5  -6   7   13.06    0.50
   5   6  -7   13.60    0.72
  -5   6   7   13.86    0.38
   4  -6  -7   -0.06    0.06
  -4  -6   7    0.11    0.10
   4   6  -7    0.11    0.16
   4   6  -7    0.09    0.08
  -4   6   7   -0.05    0.04
   3  -6  -7   -0.03    0.06
  -3  -6   7   -0.01    0.08
  -3  -6   7    0.04    0.06
   3   6  -7    0.01    0.07
  -3   6   7    0.08    0.05
   3   6  -7    0.04    0.13
  -2  -6   7   -0.03    0.07
   2  -6  -7    0.08    0.06
  -2   6   7    0.10    0.05
   2   6  -7    0.05    0.13
   2   6  -7   -0.07    0.06
  -1  -6   7    1.49    0.17
   1  -6  -7    1.32    0.14
  -1   6   7    1.46    0.11
   1   6  -7    1.53    0.14
   1   6  -7    1.67    0.29
   0  -6  -7    0.08    0.07
   0   6  -7    0.06    0.06
   0   6  -7   -0.03    0.12
   0   6   7    0.18    0.06
  -1  -6  -7    0.06    0.07
  -1   6  -7    0.00    0.06
   1   6   7   -0.06    0.05
  -1   6  -7    0.06    0.13
  -2  -6  -7    0.68    0.12
   2   6   7    0.68    0.10
  -2   6  -7    0.94    0.11
  -2   6  -7    0.64    0.19
  -3  -6  -7    0.41    0.11
  -3   6  -7    0.60    0.09
   3   6   7    0.58    0.10
  -3   6  -7    0.42    0.18
  -4  -6  -7    0.15    0.10
  -4   6  -7    0.12    0.14
  -4   6  -7    0.15    0.07
   4   6   7    0.26    0.09
  -5  -6  -7    0.54    0.14
  -5   6  -7    0.81    0.22
  -6  -6  -7    0.11    0.10
  -6   6  -7    0.05    0.14
  -7  -6  -7    0.07    0.11
  -7   6  -7   -0.09    0.12
  -8  -6  -7    0.02    0.12
  -9  -6  -7    0.01    0.12
 -10  -7   7   -0.02    0.13
  10   7  -7    0.28    0.19
  -9  -7   7    0.19    0.13
   9   7  -7    0.26    0.19
  -8  -7   7    0.03    0.11
   8   7  -7    0.02    0.18
  -7  -7   7    0.16    0.12
   7   7  -7    0.25    0.19
  -6  -7   7   -0.16    0.08
   6   7  -7    0.01    0.15
  -5  -7   7    4.51    0.29
   5   7  -7    4.67    0.51
  -4  -7   7    0.24    0.11
   4   7  -7    0.16    0.16
  -3  -7   7    2.59    0.24
   3   7  -7    2.38    0.37
  -2  -7   7    1.36    0.17
   2   7  -7    1.32    0.28
  -1  -7   7    0.37    0.11
   1   7  -7    0.34    0.18
   1   7  -7    0.33    0.09
   0  -7  -7    0.06    0.07
   0   7  -7    0.20    0.07
   0   7  -7    0.19    0.15
  -1  -7  -7    0.34    0.09
  -1   7  -7    0.19    0.08
  -1   7  -7    0.16    0.15
  -2  -7  -7    0.47    0.11
  -2   7  -7    0.14    0.16
  -2   7  -7    0.37    0.08
  -3  -7  -7    1.09    0.16
  -3   7  -7    1.27    0.13
  -3   7  -7    1.14    0.26
  -4  -7  -7    0.15    0.10
  -4   7  -7    0.29    0.20
  -5  -7  -7    0.04    0.10
  -5   7  -7   -0.26    0.13
  -6  -7  -7   -0.03    0.10
  -6   7  -7   -0.01    0.15
  -7  -7  -7    0.14    0.13
  -7   7  -7    0.38    0.20
  -8  -7  -7    0.05    0.13
  -8  -8   7    0.07    0.13
   8   8  -7    0.19    0.21
  -7  -8   7    0.21    0.14
   7   8  -7    0.12    0.20
  -6  -8   7    0.43    0.14
   6   8  -7    0.24    0.20
  -5  -8   7    0.67    0.16
   5   8  -7    0.75    0.27
  -4  -8   7    0.90    0.16
   4   8  -7    0.44    0.22
  -3  -8   7    1.02    0.17
   3   8  -7    0.91    0.28
   2   8  -7    0.17    0.18
   1   8  -7    0.16    0.17
   0   8  -7    0.15    0.16
  -1   8  -7    0.16    0.18
  -2   8  -7    0.28    0.19
  -3   8  -7    0.46    0.22
  -4   8  -7   -0.16    0.15
  -5  -8  -7   -0.01    0.10
  -5   8  -7   -0.07    0.15
   3   9  -7    1.16    0.33
   2   9  -7    0.02    0.17
   1   9  -7    0.44    0.22
   0   9  -7    0.44    0.23
  -1   9  -7    0.06    0.18
 -15   0   8    0.05    0.14
 -14   0   8    0.49    0.16
 -13   0   8    0.10    0.10
 -12   0   8    0.37    0.14
 -11   0   8    0.06    0.09
 -11   0   8   -0.01    0.09
 -10   0   8    1.83    0.18
  10   0  -8    1.86    0.19
 -10   0   8    1.84    0.22
  -9   0   8    0.11    0.08
  -9   0   8    0.10    0.10
   9   0  -8    0.17    0.09
   8   0  -8   14.55    0.46
  -8   0   8   13.83    0.49
  -8   0   8   14.69    0.47
  -7   0   8   -0.03    0.06
  -7   0   8    0.03    0.07
   7   0  -8   -0.03    0.06
  -6   0   8    0.33    0.09
  -6   0   8    0.47    0.08
   6   0  -8    0.36    0.08
  -5   0   8   -0.02    0.05
   5   0  -8   -0.06    0.04
  -5   0   8   -0.07    0.04
   4   0  -8    3.82    0.21
   4   0  -8    3.53    0.18
  -4   0   8    4.03    0.18
   3   0  -8    0.01    0.05
   3   0  -8    0.02    0.05
  -3   0   8    0.03    0.04
  -2   0   8   10.02    0.32
   2   0  -8    9.90    0.35
   2   0  -8    9.87    0.32
  -1   0   8   -0.01    0.04
   1   0  -8   -0.03    0.05
   1   0  -8   -0.05    0.04
   0   0  -8   11.91    0.36
   0   0   8   11.69    0.36
   0   0  -8   11.67    0.38
  -1   0  -8    0.03    0.04
  -1   0  -8    0.01    0.04
   1   0   8    0.02    0.04
  -2   0  -8    0.90    0.10
  -2   0  -8    1.12    0.13
   2   0   8    0.89    0.10
  -3   0  -8    0.01    0.05
  -3   0  -8    0.03    0.05
   3   0   8    0.00    0.05
  -4   0  -8    1.39    0.17
   4   0   8    1.45    0.14
  -4   0  -8    1.52    0.14
  -5   0  -8   -0.06    0.05
   5   0   8    0.06    0.06
  -5   0  -8   -0.12    0.05
  -6   0  -8    5.68    0.27
   6   0   8    5.61    0.27
  -6   0  -8    5.47    0.30
  -7   0  -8   -0.10    0.06
  -7   0  -8   -0.04    0.07
  -8   0  -8    1.68    0.21
  -9   0  -8    0.06    0.10
 -10   0  -8    0.06    0.11
 -11   0  -8   -0.12    0.10
 -12   0  -8    0.10    0.13
 -13   0  -8    0.01    0.13
 -15  -1   8    0.85    0.20
 -15   1   8    1.30    0.22
 -14  -1   8   -0.18    0.11
 -14   1   8   -0.04    0.11
 -13  -1   8    1.52    0.23
 -13   1   8    1.42    0.21
 -12  -1   8    0.14    0.12
 -12   1   8    0.29    0.12
 -11  -1   8   16.95    0.63
 -11   1   8   17.53    0.60
 -11   1   8   16.42    0.56
 -10  -1   8    0.09    0.09
 -10  -1   8    0.32    0.12
 -10   1   8    0.13    0.09
 -10   1   8    0.06    0.09
   9  -1  -8   50.79    1.23
  -9  -1   8   50.21    1.25
  -9  -1   8   47.67    1.27
  -9   1   8   48.83    1.22
  -9   1   8   51.83    1.25
   9   1  -8   51.88    1.25
  -8  -1   8    0.15    0.09
   8  -1  -8    0.26    0.09
  -8  -1   8    0.27    0.09
   8   1  -8    0.21    0.09
  -8   1   8    0.42    0.11
  -8   1   8    0.41    0.09
  -7  -1   8    0.15    0.07
   7  -1  -8    0.12    0.06
  -7  -1   8    0.00    0.08
  -7   1   8    0.04    0.06
   7   1  -8    0.06    0.07
  -7   1   8    0.13    0.07
   6  -1  -8    1.19    0.12
  -6  -1   8    1.08    0.14
  -6  -1   8    0.89    0.11
   6   1  -8    1.58    0.14
  -6   1   8    1.18    0.12
   5  -1  -8    0.01    0.05
  -5  -1   8    0.03    0.06
  -5  -1   8    0.00    0.04
  -5   1   8    0.05    0.05
   5   1  -8    0.07    0.06
   5   1  -8    0.11    0.06
   4  -1  -8    5.86    0.26
   4  -1  -8    5.92    0.23
  -4  -1   8    6.13    0.23
  -4  -1   8    5.76    0.26
   4   1  -8    5.54    0.26
   4   1  -8    5.74    0.23
  -4   1   8    5.77    0.23
   3  -1  -8   27.59    0.71
  -3  -1   8   26.26    0.69
   3  -1  -8   28.34    0.69
   3   1  -8   27.44    0.71
  -3   1   8   27.04    0.69
   3   1  -8   27.88    0.70
   2  -1  -8    3.79    0.20
  -2  -1   8    3.79    0.18
   2  -1  -8    4.23    0.18
   2   1  -8    4.16    0.18
  -2   1   8    3.54    0.17
   2   1  -8    3.83    0.21
   1  -1  -8    7.32    0.29
  -1  -1   8    7.12    0.26
   1  -1  -8    7.17    0.25
   1   1  -8    6.92    0.28
  -1   1   8    7.09    0.25
   1   1  -8    7.30    0.26
   0  -1  -8    1.43    0.14
   0  -1   8    1.22    0.11
   0  -1  -8    1.50    0.11
   0   1   8    1.57    0.11
   0   1  -8    1.46    0.11
   0   1  -8    1.39    0.14
   1  -1   8   19.37    0.52
  -1  -1  -8   18.69    0.52
  -1  -1  -8   19.44    0.55
   1   1   8   18.80    0.52
  -1   1  -8   19.17    0.54
  -1   1  -8   18.26    0.52
  -2  -1  -8    0.67    0.09
   2  -1   8    0.74    0.09
  -2  -1  -8    0.74    0.11
  -2   1  -8    0.65    0.09
   2   1   8    0.68    0.09
  -2   1  -8    0.67    0.10
  -3  -1  -8   11.52    0.37
  -3  -1  -8   11.61    0.41
   3  -1   8   11.39    0.37
   3   1   8   11.84    0.38
  -3   1  -8   11.18    0.37
  -3   1  -8   11.04    0.40
  -4  -1  -8    0.34    0.10
  -4  -1  -8    0.56    0.09
   4  -1   8    0.51    0.09
  -4   1  -8    0.46    0.08
   4   1   8    0.52    0.09
  -4   1  -8    0.43    0.10
  -5  -1  -8    3.38    0.19
  -5  -1  -8    3.17    0.23
   5  -1   8    3.59    0.20
  -5   1  -8    3.20    0.21
  -5   1  -8    3.09    0.19
   5   1   8    3.18    0.19
  -6  -1  -8    0.15    0.09
  -6  -1  -8    0.14    0.08
  -6  -1  -8    0.05    0.07
   6  -1   8    0.02    0.06
  -6   1  -8    0.10    0.07
   6   1   8    0.22    0.08
  -6   1  -8    0.05    0.08
  -7  -1  -8    0.24    0.11
   7   1   8    0.46    0.11
  -7   1  -8    0.59    0.13
  -7   1  -8    0.43    0.11
  -8  -1  -8    0.09    0.09
  -8   1  -8    0.22    0.11
  -8   1  -8    0.09    0.08
  -9  -1  -8    0.26    0.13
  -9   1  -8    0.16    0.11
 -10  -1  -8    0.45    0.15
 -10   1  -8    0.30    0.14
 -11  -1  -8    0.45    0.16
 -11   1  -8    0.53    0.16
 -12  -1  -8    0.15    0.13
 -12   1  -8    0.06    0.13
 -15  -2   8    0.15    0.15
 -14  -2   8    0.11    0.15
 -13  -2   8    1.76    0.25
 -13   2   8    1.87    0.22
 -12  -2   8   -0.08    0.09
 -12   2   8    0.05    0.09
 -12   2   8    0.06    0.10
 -11  -2   8    8.88    0.45
 -11   2   8    8.32    0.37
 -11   2   8    9.39    0.38
 -10  -2   8    0.06    0.09
 -10   2   8    0.19    0.09
 -10   2   8   -0.04    0.08
  -9  -2   8    5.85    0.34
  -9   2   8    5.31    0.26
  -9   2   8    5.98    0.29
  -8  -2   8    1.50    0.15
  -8  -2   8    1.25    0.18
   8   2  -8    1.10    0.14
  -8   2   8    1.24    0.13
  -7  -2   8    0.72    0.14
  -7  -2   8    0.95    0.12
   7  -2  -8    0.54    0.10
  -7   2   8    0.48    0.09
   7   2  -8    0.72    0.11
   6  -2  -8    6.29    0.25
  -6  -2   8    6.70    0.27
  -6  -2   8    6.54    0.31
   6   2  -8    6.31    0.27
  -6   2   8    6.40    0.25
  -5  -2   8    2.19    0.14
   5  -2  -8    2.44    0.14
  -5  -2   8    2.07    0.20
  -5   2   8    2.03    0.13
   5   2  -8    2.20    0.19
   5   2  -8    2.02    0.15
  -4  -2   8    0.06    0.07
   4  -2  -8    0.07    0.05
  -4  -2   8   -0.02    0.05
   4  -2  -8    0.07    0.06
   4   2  -8   -0.01    0.05
   4   2  -8    0.02    0.06
  -4   2   8    0.07    0.05
  -3  -2   8    9.79    0.36
  -3  -2   8    9.87    0.32
   3  -2  -8    9.48    0.30
   3  -2  -8    9.64    0.34
   3   2  -8    9.63    0.34
   3   2  -8    9.71    0.32
  -3   2   8    9.09    0.31
  -2  -2   8    3.55    0.17
   2  -2  -8    3.60    0.20
   2  -2  -8    3.41    0.16
   2   2  -8    3.36    0.19
   2   2  -8    2.98    0.16
  -2   2   8    3.58    0.17
   1  -2  -8    0.99    0.10
  -1  -2   8    1.13    0.10
   1  -2  -8    1.30    0.14
   1   2  -8    1.13    0.13
  -1   2   8    1.00    0.10
   0  -2  -8    8.83    0.29
   0  -2   8    8.58    0.29
   0  -2  -8    9.12    0.33
   0   2  -8    9.48    0.32
   0   2   8    8.48    0.29
   1  -2   8    0.94    0.10
  -1  -2  -8    0.85    0.12
  -1  -2  -8    0.84    0.09
  -1   2  -8    0.92    0.11
   1   2   8    0.92    0.10
  -1   2  -8    0.75    0.09
  -2  -2  -8    0.62    0.11
   2  -2   8    0.56    0.09
  -2  -2  -8    0.56    0.08
   2   2   8    0.71    0.09
  -2   2  -8    0.70    0.11
  -2   2  -8    0.64    0.09
  -3  -2  -8    0.03    0.06
  -3  -2  -8    0.13    0.06
   3  -2   8    0.10    0.06
   3   2   8    0.09    0.05
  -3   2  -8    0.12    0.06
  -3   2  -8    0.15    0.07
  -4  -2  -8    1.03    0.15
  -4  -2  -8    1.68    0.15
   4  -2   8    1.90    0.14
  -4   2  -8    1.53    0.16
  -4   2  -8    1.38    0.13
   4   2   8    1.46    0.14
  -5  -2  -8    0.08    0.07
  -5  -2  -8   -0.05    0.06
   5  -2   8    0.01    0.06
  -5  -2  -8   -0.04    0.06
  -5   2  -8    0.01    0.06
  -5   2  -8   -0.01    0.05
   5   2   8   -0.06    0.05
  -6  -2  -8    3.42    0.25
  -6  -2  -8    3.47    0.21
  -6   2  -8    3.61    0.27
  -6   2  -8    3.58    0.23
   6   2   8    3.41    0.21
  -7  -2  -8    0.36    0.12
   7   2   8    0.45    0.12
  -7   2  -8    0.58    0.13
  -7   2  -8    0.47    0.11
  -7   2  -8    0.57    0.15
  -8  -2  -8    0.62    0.15
  -8   2  -8    0.48    0.13
  -8   2  -8    0.90    0.14
  -9  -2  -8    0.11    0.11
  -9   2  -8   -0.07    0.08
  -9   2  -8    0.09    0.09
 -10  -2  -8    0.26    0.14
 -10   2  -8    0.19    0.12
 -11  -2  -8    0.33    0.16
 -11   2  -8    0.38    0.14
 -12  -2  -8    0.30    0.17
 -14  -3   8   -0.08    0.12
 -13  -3   8    3.16    0.34
 -12  -3   8    0.21    0.13
 -12   3   8    0.17    0.09
 -11  -3   8   10.77    0.51
  11   3  -8    9.72    0.54
 -11   3   8   10.42    0.40
 -10  -3   8    1.19    0.20
 -10   3   8    1.24    0.14
  -9  -3   8    9.14    0.43
  -9   3   8    8.59    0.33
  -8  -3   8    1.07    0.17
  -8   3   8    1.03    0.12
  -7  -3   8   16.21    0.56
  -7  -3   8   17.11    0.51
  -7   3   8   16.13    0.48
   7   3  -8   15.23    0.52
   7   3  -8   16.31    0.51
  -6  -3   8    0.72    0.10
  -6  -3   8    0.70    0.14
  -6   3   8    0.71    0.10
   6   3  -8    0.64    0.12
   6   3  -8    0.71    0.11
  -5  -3   8    9.96    0.40
  -5  -3   8   10.37    0.35
   5   3  -8    9.59    0.37
  -5   3   8   10.29    0.33
  -4  -3   8    3.57    0.22
   4  -3  -8    3.32    0.20
  -4  -3   8    3.58    0.18
   4  -3  -8    3.34    0.16
   4   3  -8    3.17    0.20
   4   3  -8    3.22    0.18
  -4   3   8    3.56    0.17
   3  -3  -8    2.43    0.13
  -3  -3   8    2.62    0.18
   3  -3  -8    2.67    0.18
  -3  -3   8    2.50    0.15
   3   3  -8    2.76    0.18
  -3   3   8    2.39    0.14
   3   3  -8    2.85    0.16
   2  -3  -8    0.05    0.05
  -2  -3   8    0.13    0.07
  -2  -3   8    0.05    0.05
   2  -3  -8    0.04    0.06
   2   3  -8    0.09    0.06
  -2   3   8    0.01    0.04
   2   3  -8    0.10    0.06
  -1  -3   8    0.62    0.09
   1  -3  -8    0.52    0.07
   1  -3  -8    0.66    0.10
   1   3  -8    0.69    0.10
  -1   3   8    0.64    0.08
   1   3  -8    0.68    0.09
   0  -3  -8    0.01    0.04
   0  -3   8    0.04    0.05
   0  -3  -8   -0.05    0.04
   0   3   8    0.00    0.04
   0   3  -8    0.08    0.05
   0   3  -8    0.04    0.05
  -1  -3  -8    2.88    0.18
  -1  -3  -8    3.07    0.16
   1  -3   8    2.74    0.16
  -1   3  -8    3.02    0.16
   1   3   8    2.74    0.16
  -1   3  -8    2.89    0.17
  -2  -3  -8    1.32    0.12
   2  -3   8    1.23    0.12
  -2  -3  -8    1.32    0.15
  -2   3  -8    1.39    0.14
   2   3   8    1.38    0.13
  -2   3  -8    1.34    0.13
  -3  -3  -8    6.18    0.29
   3  -3   8    6.31    0.26
  -3  -3  -8    6.62    0.26
  -3   3  -8    6.55    0.26
   3   3   8    6.23    0.26
  -3   3  -8    6.54    0.27
   4  -3   8    1.03    0.12
  -4  -3  -8    0.97    0.12
  -4  -3  -8    0.57    0.10
  -4  -3  -8    0.76    0.14
  -4   3  -8    0.88    0.12
  -4   3  -8    0.92    0.11
   4   3   8    0.86    0.12
  -4   3  -8    0.76    0.18
  -5  -3  -8    0.61    0.11
  -5  -3  -8    0.71    0.13
   5   3   8    0.60    0.11
  -5   3  -8    0.78    0.11
  -5   3  -8    0.27    0.13
  -5   3  -8    0.54    0.11
  -6  -3  -8    0.10    0.10
   6   3   8    0.03    0.07
  -6   3  -8    0.21    0.11
  -6   3  -8    0.11    0.08
  -7  -3  -8   -0.04    0.08
  -7   3  -8    0.03    0.08
  -7   3  -8    0.15    0.11
  -7   3  -8   -0.06    0.06
   7   3   8    0.09    0.08
  -8  -3  -8   -0.01    0.10
  -8   3  -8   -0.08    0.08
  -8   3  -8   -0.04    0.07
  -9  -3  -8    0.20    0.13
  -9   3  -8    0.24    0.11
  -9   3  -8    0.52    0.12
 -10  -3  -8    0.95    0.19
 -11  -3  -8    0.63    0.18
 -12  -3  -8    0.16    0.15
 -14  -4   8    0.09    0.14
 -13  -4   8    0.32    0.16
 -12  -4   8    0.58    0.17
 -11  -4   8    0.18    0.13
  11   4  -8    0.28    0.16
 -11   4   8    0.46    0.11
 -10  -4   8    1.10    0.20
  10   4  -8    1.24    0.25
 -10   4   8    1.37    0.15
  -9  -4   8    0.34    0.13
  -9   4   8    0.25    0.08
   9   4  -8    0.29    0.15
  -8  -4   8    0.27    0.11
  -8   4   8    0.25    0.08
   8   4  -8    0.19    0.10
   8   4  -8    0.02    0.12
  -7  -4   8    1.04    0.17
   7   4  -8    1.15    0.23
   7   4  -8    0.86    0.14
  -7   4   8    0.81    0.10
  -6  -4   8    3.09    0.27
   6   4  -8    3.06    0.36
   6   4  -8    3.23    0.21
   6   4  -8    3.11    0.20
  -6   4   8    3.13    0.17
  -5  -4   8   -0.01    0.08
  -5   4   8    0.18    0.06
   5   4  -8    0.13    0.08
   5   4  -8    0.06    0.07
  -4  -4   8    0.07    0.08
  -4  -4   8    0.15    0.07
   4  -4  -8    0.18    0.07
   4   4  -8    0.18    0.08
   4   4  -8    0.12    0.07
  -4   4   8    0.15    0.06
  -3  -4   8    1.58    0.13
  -3  -4   8    1.85    0.19
   3  -4  -8    1.34    0.14
  -3   4   8    1.82    0.12
   3   4  -8    1.54    0.14
   2  -4  -8    1.34    0.14
  -2  -4   8    1.60    0.17
  -2  -4   8    1.58    0.12
   2   4  -8    1.42    0.14
  -2   4   8    1.54    0.11
   2   4  -8    1.58    0.14
   2   4  -8    1.63    0.26
  -1  -4   8    0.31    0.07
   1  -4  -8    0.23    0.08
  -1   4   8    0.24    0.06
   1   4  -8    0.28    0.07
   1   4  -8    0.23    0.07
   1   4  -8    0.40    0.15
   0  -4   8    1.89    0.13
   0  -4  -8    2.05    0.17
   0   4   8    1.80    0.13
   0   4  -8    2.00    0.14
   0   4  -8    1.50    0.25
   0   4  -8    1.72    0.14
   1  -4   8    0.28    0.07
  -1  -4  -8    0.23    0.09
  -1   4  -8    0.46    0.16
  -1   4  -8    0.30    0.07
  -1   4  -8    0.32    0.07
   1   4   8    0.42    0.08
  -2  -4  -8    0.20    0.07
  -2  -4  -8    0.21    0.09
   2  -4   8    0.10    0.06
   2   4   8    0.18    0.07
  -2   4  -8    0.10    0.06
  -2   4  -8   -0.03    0.10
  -2   4  -8    0.13    0.06
  -3  -4  -8    0.39    0.10
  -3  -4  -8    0.56    0.09
   3  -4   8    0.47    0.08
  -3   4  -8    0.43    0.09
  -3   4  -8    0.41    0.08
   3   4   8    0.43    0.09
  -3   4  -8    0.22    0.13
  -4  -4  -8    0.73    0.14
  -4   4  -8    0.59    0.10
  -4   4  -8    0.74    0.11
  -4   4  -8    0.64    0.17
   4   4   8    0.60    0.10
  -5  -4  -8    0.06    0.09
   5   4   8    0.13    0.08
  -5   4  -8   -0.11    0.10
  -5   4  -8    0.06    0.07
  -6  -4  -8    0.63    0.15
  -6   4  -8    0.53    0.17
   6   4   8    0.53    0.11
  -7  -4  -8    0.32    0.13
  -7   4  -8    0.45    0.15
   7   4   8    0.13    0.09
  -7   4  -8    0.29    0.10
  -8  -4  -8    0.25    0.12
  -8   4  -8    0.40    0.11
  -9  -4  -8    0.09    0.11
  -9   4  -8    0.24    0.10
 -10  -4  -8    0.08    0.12
 -11  -4  -8    0.84    0.21
 -13  -5   8    1.38    0.26
 -12  -5   8    0.22    0.15
 -11  -5   8    4.07    0.37
  11   5  -8    4.06    0.45
 -10  -5   8    0.19    0.13
  10   5  -8    0.42    0.19
  10   5  -8    0.48    0.13
  -9  -5   8    1.17    0.20
   9   5  -8    1.24    0.17
   9   5  -8    1.11    0.25
  -8  -5   8   -0.03    0.08
  -8   5   8    0.07    0.06
   8   5  -8    0.22    0.16
   8   5  -8    0.06    0.08
  -7  -5   8    8.81    0.41
  -7   5   8    7.86    0.29
   7   5  -8    7.82    0.33
   7   5  -8    8.28    0.54
  -6  -5   8    0.89    0.16
   6   5  -8    1.18    0.26
  -6   5   8    1.10    0.11
   6   5  -8    1.10    0.14
  -5  -5   8    0.58    0.13
  -5   5   8    0.61    0.09
   5   5  -8    0.60    0.20
   5   5  -8    0.83    0.12
  -4  -5   8    0.30    0.11
   4  -5  -8    0.18    0.08
  -4   5   8    0.29    0.07
   4   5  -8    0.20    0.16
   4   5  -8    0.07    0.06
   4   5  -8    0.29    0.08
   3  -5  -8    1.73    0.16
  -3  -5   8    1.55    0.18
  -3  -5   8    1.62    0.13
  -3   5   8    1.78    0.12
   3   5  -8    1.81    0.13
   3   5  -8    1.49    0.27
   3   5  -8    2.13    0.16
  -2  -5   8    2.22    0.14
   2  -5  -8    1.82    0.16
  -2  -5   8    1.87    0.19
   2   5  -8    2.09    0.13
   2   5  -8    2.17    0.15
   2   5  -8    1.47    0.27
  -2   5   8    1.86    0.12
  -1  -5   8    0.87    0.10
   1  -5  -8    1.01    0.13
   1   5  -8    0.88    0.11
  -1   5   8    0.93    0.10
   1   5  -8    1.04    0.10
   1   5  -8    1.06    0.23
   0  -5  -8    1.06    0.14
   0  -5   8    1.21    0.11
   0  -5  -8    1.18    0.10
   0   5   8    0.99    0.11
   0   5  -8    0.98    0.11
   0   5  -8    0.88    0.21
  -1  -5  -8    0.00    0.06
   1  -5   8   -0.01    0.06
  -1  -5  -8    0.03    0.05
  -1   5  -8    0.20    0.14
   1   5   8    0.02    0.05
  -1   5  -8    0.03    0.06
  -2  -5  -8    0.30    0.07
  -2  -5  -8    0.25    0.09
   2  -5   8    0.12    0.07
  -2   5  -8    0.16    0.07
   2   5   8    0.31    0.08
  -2   5  -8    0.26    0.15
  -3  -5  -8    1.56    0.18
  -3   5  -8    1.12    0.23
  -3   5  -8    1.51    0.14
   3   5   8    1.47    0.15
  -4  -5  -8    0.67    0.14
  -4   5  -8    0.71    0.20
   4   5   8    0.65    0.11
  -5  -5  -8   -0.07    0.08
   5   5   8   -0.05    0.07
  -5   5  -8   -0.09    0.10
  -6  -5  -8    0.23    0.12
   6   5   8    0.37    0.11
  -6   5  -8    0.16    0.14
  -7  -5  -8    0.04    0.10
  -7   5  -8    0.06    0.13
  -8  -5  -8    0.50    0.16
  -9  -5  -8    0.82    0.19
 -10  -5  -8    0.12    0.14
 -11  -6   8    0.32    0.16
  11   6  -8    0.23    0.19
 -10  -6   8   -0.06    0.11
  10   6  -8    0.00    0.17
  -9  -6   8    1.02    0.21
   9   6  -8    1.02    0.27
  -8  -6   8    0.54    0.15
   8   6  -8    0.08    0.15
  -7  -6   8    0.46    0.15
   7   6  -8    0.62    0.22
  -6  -6   8    0.21    0.12
   6   6  -8    0.18    0.17
  -5  -6   8    1.20    0.19
   5  -6  -8    1.58    0.16
   5   6  -8    2.55    0.38
  -5   6   8    1.69    0.12
   4  -6  -8    0.27    0.08
  -4  -6   8    0.49    0.13
  -4   6   8    0.46    0.07
   4   6  -8    0.32    0.17
   3  -6  -8    0.20    0.08
  -3  -6   8   -0.04    0.08
   3   6  -8    0.05    0.13
  -3   6   8    0.02    0.05
  -2  -6   8    0.89    0.14
   2  -6  -8    0.71    0.11
   2   6  -8    0.72    0.11
  -2   6   8    0.68    0.09
   2   6  -8    0.72    0.22
   1  -6  -8    0.35    0.09
  -1  -6   8    0.35    0.11
   1   6  -8    0.38    0.09
  -1   6   8    0.30    0.07
   1   6  -8    0.16    0.15
   0  -6  -8    0.09    0.07
   0   6  -8    0.17    0.15
   0   6   8    0.20    0.07
   0   6  -8    0.11    0.07
  -1  -6  -8    0.35    0.10
  -1   6  -8    0.14    0.16
  -1   6  -8    0.20    0.08
   1   6   8    0.23    0.07
  -2  -6  -8    0.04    0.08
   2   6   8    0.08    0.06
  -2   6  -8    0.01    0.13
  -2   6  -8    0.03    0.06
  -3  -6  -8    0.11    0.09
   3   6   8    0.11    0.08
  -3   6  -8    0.13    0.15
  -4  -6  -8    0.02    0.10
  -4   6  -8    0.06    0.13
   4   6   8   -0.04    0.07
  -5  -6  -8   -0.03    0.08
   5   6   8    0.01    0.08
  -5   6  -8    0.06    0.15
  -6  -6  -8   -0.05    0.09
  -6   6  -8    0.20    0.16
  -7  -6  -8    0.03    0.10
  -7   6  -8    0.08    0.14
  -8  -6  -8    0.07    0.12
  -9  -6  -8   -0.09    0.11
 -10  -7   8   -0.22    0.11
  10   7  -8    0.01    0.18
  -9  -7   8    1.67    0.26
   9   7  -8    1.45    0.33
  -8  -7   8    0.27    0.14
   8   7  -8    0.27    0.20
  -7  -7   8    0.10    0.12
   7   7  -8    0.16    0.17
  -6  -7   8    0.68    0.16
   6   7  -8    0.45    0.24
  -5  -7   8    0.54    0.14
   5   7  -8    0.61    0.24
  -4  -7   8   -0.18    0.08
   4   7  -8    0.03    0.18
  -3  -7   8   -0.01    0.09
   3   7  -8    0.29    0.18
  -2  -7   8   -0.01    0.09
   2   7  -8    0.19    0.17
   1   7  -8    0.06    0.16
   0  -7  -8    0.07    0.07
   0   7  -8    0.06    0.14
  -1  -7  -8    0.12    0.08
  -1   7  -8    0.29    0.18
  -2  -7  -8    0.31    0.11
  -2   7  -8    0.18    0.17
  -3  -7  -8    0.14    0.10
  -3   7  -8    0.42    0.21
  -4  -7  -8    0.13    0.10
  -4   7  -8    0.24    0.18
  -5  -7  -8    0.02    0.10
  -5   7  -8   -0.03    0.15
  -6  -7  -8   -0.07    0.10
  -6   7  -8    0.15    0.17
  -7  -7  -8    0.08    0.12
  -7   7  -8    0.16    0.17
  -7  -8   8    0.17    0.14
   7   8  -8   -0.06    0.19
  -6  -8   8   -0.06    0.11
   6   8  -8    0.12    0.20
  -5  -8   8    1.61    0.23
   5   8  -8    1.90    0.40
  -4  -8   8   -0.11    0.10
   4   8  -8    0.04    0.17
  -3  -8   8    0.05    0.11
   3   8  -8   -0.02    0.17
   2   8  -8   -0.19    0.15
   1   8  -8   -0.14    0.14
   0   8  -8    0.00    0.17
  -1   8  -8    0.01    0.14
  -2   8  -8    0.00    0.16
  -3   8  -8   -0.04    0.17
  -4   8  -8   -0.12    0.16
  -5  -8  -8   -0.02    0.11
 -15   0   9    2.87    0.34
 -14   0   9    0.00    0.11
 -13   0   9    0.01    0.11
 -12   0   9   -0.03    0.10
 -11   0   9    8.37    0.41
 -10   0   9    0.01    0.09
 -10   0   9   -0.09    0.07
  -9   0   9    0.87    0.13
  -9   0   9    0.76    0.15
   9   0  -9    0.83    0.14
   8   0  -9   -0.11    0.07
  -8   0   9   -0.09    0.06
  -8   0   9   -0.07    0.07
   7   0  -9    0.48    0.10
  -7   0   9    0.39    0.11
  -7   0   9    0.37    0.09
  -6   0   9   -0.02    0.05
   6   0  -9   -0.04    0.06
  -6   0   9   -0.05    0.06
   5   0  -9   25.85    0.67
   5   0  -9   24.45    0.70
  -5   0   9   24.96    0.67
   4   0  -9    0.08    0.06
   4   0  -9    0.02    0.05
  -4   0   9   -0.06    0.04
   3   0  -9   12.12    0.42
   3   0  -9   13.25    0.40
  -3   0   9   13.21    0.40
   2   0  -9   -0.04    0.04
   2   0  -9   -0.06    0.05
  -2   0   9    0.06    0.05
   1   0  -9   19.47    0.54
   1   0  -9   19.22    0.56
  -1   0   9   19.74    0.54
   0   0  -9   -0.02    0.05
   0   0  -9    0.01    0.05
   0   0   9   -0.03    0.04
  -1   0  -9    4.11    0.20
   1   0   9    4.37    0.20
  -1   0  -9    4.42    0.24
  -2   0  -9   -0.01    0.05
   2   0   9    0.04    0.05
  -2   0  -9    0.00    0.06
  -3   0  -9    3.75    0.23
  -3   0  -9    3.85    0.20
   3   0   9    3.73    0.20
   4   0   9    0.00    0.06
  -4   0  -9    0.01    0.06
  -4   0  -9    0.03    0.07
  -5   0  -9   11.17    0.40
   5   0   9   11.01    0.40
  -5   0  -9   10.55    0.43
  -6   0  -9    0.05    0.08
  -7   0  -9    0.31    0.11
  -8   0  -9    0.02    0.09
  -9   0  -9    0.63    0.16
 -10   0  -9    0.01    0.10
 -11   0  -9    0.21    0.14
 -12   0  -9   -0.01    0.13
 -15  -1   9    0.21    0.15
 -15   1   9    0.06    0.13
 -14  -1   9    0.37    0.16
 -14   1   9    0.25    0.14
 -13  -1   9    0.05    0.11
 -13   1   9    0.11    0.12
 -12  -1   9    0.39    0.15
 -12   1   9    0.43    0.13
 -11  -1   9    0.15    0.11
 -11   1   9    0.58    0.15
 -11   1   9    0.27    0.11
 -10  -1   9    0.05    0.10
 -10   1   9   -0.08    0.08
 -10   1   9    0.13    0.10
  -9  -1   9    3.65    0.23
   9  -1  -9    2.82    0.20
  -9  -1   9    3.18    0.28
  -9   1   9    3.06    0.21
  -9   1   9    3.28    0.24
   8  -1  -9   -0.16    0.06
  -8  -1   9   -0.18    0.05
  -8  -1   9   -0.05    0.08
  -8   1   9   -0.09    0.06
   8   1  -9   -0.06    0.07
  -8   1   9   -0.10    0.07
  -7  -1   9    0.94    0.12
  -7  -1   9    0.79    0.14
   7  -1  -9    0.77    0.11
  -7   1   9    1.16    0.13
   7   1  -9    0.81    0.12
  -6  -1   9    6.04    0.26
   6  -1  -9    6.46    0.26
  -6  -1   9    5.80    0.29
   6   1  -9    6.71    0.27
  -6   1   9    6.41    0.26
  -5  -1   9    1.86    0.19
  -5  -1   9    1.42    0.13
   5  -1  -9    1.33    0.15
   5  -1  -9    1.32    0.13
   5   1  -9    1.87    0.14
  -5   1   9    1.69    0.13
   5   1  -9    1.68    0.17
   4  -1  -9    0.43    0.10
   4  -1  -9    0.73    0.10
  -4  -1   9    0.50    0.08
   4   1  -9    0.64    0.09
   4   1  -9    0.47    0.10
  -4   1   9    0.53    0.08
  -3  -1   9    0.02    0.05
   3  -1  -9   -0.03    0.05
   3  -1  -9    0.04    0.05
   3   1  -9    0.02    0.05
  -3   1   9    0.06    0.05
   3   1  -9   -0.02    0.06
   2  -1  -9    6.36    0.24
   2  -1  -9    6.21    0.27
  -2  -1   9    6.33    0.25
  -2   1   9    5.97    0.24
   2   1  -9    5.78    0.27
   2   1  -9    6.41    0.25
  -1  -1   9    0.12    0.05
   1  -1  -9    0.08    0.06
   1  -1  -9    0.08    0.05
   1   1  -9    0.04    0.06
  -1   1   9    0.12    0.05
   1   1  -9    0.06    0.05
   0  -1   9   10.00    0.34
   0  -1  -9   10.16    0.37
   0  -1  -9    9.81    0.33
   0   1   9   10.54    0.34
   0   1  -9   10.22    0.34
   0   1  -9   10.17    0.37
  -1  -1  -9    0.52    0.08
  -1  -1  -9    0.49    0.10
   1  -1   9    0.47    0.08
  -1   1  -9    0.58    0.09
  -1   1  -9    0.57    0.11
   1   1   9    0.70    0.10
  -2  -1  -9    9.61    0.38
   2  -1   9    9.89    0.34
  -2  -1  -9    9.34    0.33
  -2   1  -9   10.49    0.35
  -2   1  -9    9.31    0.36
   2   1   9    9.74    0.34
  -3  -1  -9    0.00    0.05
   3  -1   9   -0.06    0.04
  -3  -1  -9   -0.03    0.05
   3   1   9    0.01    0.05
  -3   1  -9   -0.04    0.05
  -3   1  -9    0.00    0.07
  -4  -1  -9    1.99    0.21
   4  -1   9    1.66    0.15
  -4  -1  -9    1.43    0.14
  -4   1  -9    1.93    0.16
   4   1   9    1.23    0.14
  -4   1  -9    1.81    0.19
   5  -1   9    0.02    0.06
  -5  -1  -9    0.04    0.07
  -5  -1  -9   -0.06    0.06
   5   1   9    0.04    0.07
  -5   1  -9    0.07    0.07
  -5   1  -9   -0.01    0.08
  -6  -1  -9    1.13    0.18
  -6   1  -9    1.15    0.17
   6   1   9    1.27    0.16
  -7  -1  -9   -0.05    0.08
  -7   1  -9    0.09    0.09
  -7   1  -9   -0.06    0.07
  -8  -1  -9    2.64    0.28
  -8   1  -9    2.34    0.26
  -9  -1  -9    0.15    0.12
  -9   1  -9    0.06    0.11
 -10  -1  -9   -0.03    0.10
 -10   1  -9    0.14    0.12
 -11  -1  -9    0.22    0.15
 -11   1  -9    0.32    0.14
 -12  -1  -9    0.74    0.20
 -12   1  -9    0.38    0.17
 -15  -2   9    0.43    0.18
 -14  -2   9    0.40    0.16
 -13  -2   9    1.50    0.24
 -12  -2   9    0.44    0.16
 -12   2   9    0.37    0.13
 -12   2   9    0.21    0.11
 -11  -2   9    0.80    0.18
 -11   2   9    0.71    0.15
 -11   2   9    0.64    0.13
 -10  -2   9    2.22    0.25
 -10   2   9    1.67    0.17
  -9  -2   9    0.21    0.11
  -9   2   9    0.21    0.08
  -8  -2   9    1.06    0.14
  -8  -2   9    1.34    0.19
  -8   2   9    1.32    0.14
  -7  -2   9   -0.02    0.06
  -7  -2   9    0.03    0.08
   7   2  -9   -0.01    0.06
  -7   2   9    0.02    0.06
  -6  -2   9   -0.01    0.07
   6  -2  -9   -0.02    0.05
  -6  -2   9    0.13    0.07
   6   2  -9    0.07    0.07
  -6   2   9    0.08    0.06
   6   2  -9    0.10    0.07
   5  -2  -9    5.65    0.23
  -5  -2   9    5.60    0.24
  -5  -2   9    5.59    0.29
   5   2  -9    5.84    0.25
   5   2  -9    5.97    0.29
  -5   2   9    5.73    0.24
  -4  -2   9    0.39    0.10
  -4  -2   9    0.35    0.08
   4  -2  -9    0.41    0.08
   4   2  -9    0.43    0.09
  -4   2   9    0.31    0.07
   4   2  -9    0.42    0.09
   3  -2  -9   20.41    0.58
   3  -2  -9   20.00    0.53
  -3  -2   9   19.71    0.55
   3   2  -9   19.37    0.57
   3   2  -9   18.64    0.55
  -3   2   9   19.71    0.54
   2  -2  -9    2.25    0.14
  -2  -2   9    2.50    0.15
   2  -2  -9    2.14    0.19
   2   2  -9    2.41    0.17
  -2   2   9    2.23    0.14
   2   2  -9    2.30    0.15
  -1  -2   9    6.35    0.25
   1  -2  -9    6.15    0.24
   1  -2  -9    6.61    0.29
  -1   2   9    6.56    0.25
   1   2  -9    6.00    0.25
   1   2  -9    6.50    0.28
   0  -2   9    0.20    0.06
   0  -2  -9    0.18    0.07
   0  -2  -9    0.28    0.07
   0   2  -9    0.18    0.08
   0   2   9    0.14    0.06
   0   2  -9    0.09    0.05
  -1  -2  -9    0.91    0.13
  -1  -2  -9    0.88    0.10
   1  -2   9    1.08    0.12
   1   2   9    1.16    0.12
  -1   2  -9    1.15    0.14
  -2  -2  -9    0.22    0.07
  -2  -2  -9    0.29    0.09
   2  -2   9    0.23    0.07
   2   2   9    0.16    0.07
  -2   2  -9    0.13    0.07
   3  -2   9    5.78    0.25
  -3  -2  -9    5.21    0.28
  -3  -2  -9    5.77    0.25
  -3   2  -9    5.98    0.28
   3   2   9    5.52    0.25
   4  -2   9    0.62    0.10
  -4  -2  -9    0.43    0.09
  -4  -2  -9    0.59    0.13
   4   2   9    0.65    0.11
  -4   2  -9    0.46    0.11
  -5  -2  -9    3.11    0.27
  -5  -2  -9    3.09    0.20
  -5   2  -9    3.28    0.23
   5   2   9    3.24    0.21
  -6  -2  -9    0.88    0.16
  -6  -2  -9    0.65    0.12
  -6   2  -9    0.95    0.15
  -6   2  -9    0.81    0.17
   6   2   9    0.78    0.13
  -7  -2  -9    0.02    0.09
  -7   2  -9   -0.09    0.07
  -7   2  -9   -0.03    0.09
  -8  -2  -9    0.06    0.10
  -8   2  -9    0.01    0.08
  -8   2  -9   -0.07    0.08
  -9  -2  -9    0.69    0.17
  -9   2  -9    0.92    0.18
 -10  -2  -9    0.13    0.12
 -10   2  -9    0.39    0.14
 -11  -2  -9    0.15    0.13
 -11   2  -9    0.04    0.11
 -12  -2  -9    0.11    0.15
 -14  -3   9    0.30    0.15
 -13  -3   9    0.57    0.18
 -12  -3   9    0.10    0.13
 -12   3   9    0.20    0.09
  12   3  -9    0.53    0.19
 -11  -3   9    0.13    0.13
 -11   3   9    0.10    0.09
 -10  -3   9    0.06    0.11
 -10   3   9    0.13    0.08
  -9  -3   9    4.08    0.30
  -9   3   9    4.02    0.22
  -8  -3   9    0.91    0.17
  -8   3   9    0.66    0.11
   8   3  -9    0.90    0.15
  -7  -3   9    0.12    0.10
  -7   3   9    0.13    0.07
   7   3  -9    0.01    0.08
  -6  -3   9   -0.09    0.07
  -6  -3   9   -0.07    0.06
   6   3  -9   -0.01    0.06
  -6   3   9    0.03    0.06
   6   3  -9    0.08    0.08
  -5  -3   9    0.91    0.15
  -5  -3   9    0.98    0.12
   5   3  -9    0.97    0.13
   5   3  -9    0.58    0.09
  -5   3   9    0.82    0.10
  -4  -3   9    0.80    0.14
  -4  -3   9    0.70    0.10
   4  -3  -9    0.85    0.12
   4   3  -9    0.86    0.13
  -4   3   9    0.59    0.09
   4   3  -9    0.68    0.10
   3  -3  -9    0.34    0.07
  -3  -3   9    0.44    0.11
  -3  -3   9    0.47    0.08
   3  -3  -9    0.35    0.09
   3   3  -9    0.35    0.08
  -3   3   9    0.41    0.08
   3   3  -9    0.23    0.08
   2  -3  -9    5.06    0.21
   2  -3  -9    4.87    0.25
  -2  -3   9    5.14    0.22
   2   3  -9    4.96    0.24
   2   3  -9    4.93    0.23
  -2   3   9    4.94    0.21
  -1  -3   9    0.29    0.07
   1  -3  -9    0.20    0.08
   1  -3  -9    0.28    0.07
   1   3  -9    0.49    0.10
   1   3  -9    0.41    0.08
  -1   3   9    0.30    0.07
   0  -3  -9    8.53    0.29
   0  -3  -9    8.42    0.34
   0  -3   9    8.75    0.30
   0   3  -9    7.67    0.31
   0   3  -9    8.82    0.31
   0   3   9    7.96    0.30
  -1  -3  -9    1.36    0.13
   1  -3   9    1.22    0.12
  -1  -3  -9    1.20    0.15
  -1   3  -9    1.11    0.12
   1   3   9    1.04    0.12
  -1   3  -9    1.28    0.14
  -2  -3  -9    0.12    0.08
  -2  -3  -9    0.10    0.06
   2  -3   9    0.28    0.08
   2   3   9    0.21    0.07
  -2   3  -9    0.10    0.07
  -2   3  -9    0.20    0.07
  -3  -3  -9    0.53    0.10
   3  -3   9    0.50    0.09
  -3  -3  -9    0.52    0.11
  -3   3  -9    0.51    0.10
   3   3   9    0.45    0.10
  -3   3  -9    0.63    0.10
  -4  -3  -9    0.22    0.10
  -4  -3  -9    0.23    0.08
  -4   3  -9    0.10    0.07
  -4   3  -9    0.20    0.08
  -4   3  -9    0.23    0.13
   4   3   9    0.12    0.08
  -5  -3  -9    0.28    0.11
  -5   3  -9    0.32    0.13
   5   3   9    0.26    0.09
  -5   3  -9    0.06    0.08
  -6  -3  -9    2.68    0.27
   6   3   9    3.59    0.23
  -6   3  -9    3.80    0.25
  -6   3  -9    3.96    0.36
  -7  -3  -9    0.02    0.09
  -7   3  -9   -0.10    0.07
  -7   3  -9    0.10    0.11
  -8  -3  -9    0.09    0.11
  -8   3  -9    0.26    0.10
  -8   3  -9    0.27    0.12
  -9  -3  -9    1.63    0.24
  -9   3  -9    1.36    0.19
 -10  -3  -9    0.60    0.17
 -11  -3  -9    0.64    0.19
 -13  -4   9    3.36    0.37
 -12  -4   9    0.05    0.12
  12   4  -9    0.10    0.16
 -11  -4   9   -0.03    0.11
  11   4  -9    0.16    0.15
 -10  -4   9   -0.10    0.10
 -10   4   9   -0.02    0.07
  10   4  -9    0.09    0.14
  -9  -4   9    0.81    0.17
   9   4  -9    0.62    0.21
   9   4  -9    0.83    0.16
  -9   4   9    1.01    0.13
  -8  -4   9    0.43    0.14
   8   4  -9    0.16    0.09
   8   4  -9    0.20    0.15
  -8   4   9    0.22    0.08
  -7  -4   9    0.29    0.12
  -7   4   9    0.74    0.10
   7   4  -9    0.99    0.15
  -6  -4   9    1.18    0.18
  -6   4   9    1.05    0.12
   6   4  -9    1.08    0.15
   5  -4  -9    0.28    0.09
  -5  -4   9    0.33    0.11
   5   4  -9    0.33    0.10
   5   4  -9    0.25    0.09
  -5   4   9    0.30    0.07
  -4  -4   9    0.47    0.09
  -4  -4   9    0.44    0.12
   4  -4  -9    0.43    0.10
   4   4  -9    0.65    0.11
  -4   4   9    0.46    0.08
   4   4  -9    0.59    0.10
   3  -4  -9    8.49    0.33
  -3  -4   9    8.03    0.30
  -3  -4   9    7.67    0.34
  -3   4   9    7.85    0.28
   3   4  -9    8.32    0.31
   3   4  -9    7.85    0.31
  -2  -4   9    0.96    0.11
   2  -4  -9    0.83    0.13
   2   4  -9    1.00    0.13
   2   4  -9    1.05    0.12
  -2   4   9    0.97    0.11
  -1  -4   9    1.27    0.12
   1  -4  -9    1.25    0.15
   1   4  -9    1.25    0.13
  -1   4   9    1.19    0.12
   1   4  -9    1.35    0.14
   0  -4   9    0.08    0.06
   0  -4  -9   -0.01    0.06
   0   4  -9    0.06    0.12
   0   4  -9    0.18    0.07
   0   4   9    0.12    0.06
   0   4  -9    0.08    0.06
   1  -4   9    0.02    0.06
  -1  -4  -9    0.00    0.07
  -1   4  -9    0.05    0.06
  -1   4  -9    0.03    0.12
  -1   4  -9   -0.03    0.05
   1   4   9    0.03    0.05
   2  -4   9    0.83    0.11
  -2  -4  -9    0.63    0.12
  -2   4  -9    0.67    0.10
  -2   4  -9    0.65    0.10
  -2   4  -9    0.70    0.18
   2   4   9    0.60    0.10
  -3  -4  -9    6.43    0.32
   3   4   9    6.25    0.28
  -3   4  -9    6.94    0.29
  -3   4  -9    5.84    0.42
  -3   4  -9    6.87    0.28
  -4  -4  -9    1.24    0.19
  -4   4  -9    1.45    0.15
   4   4   9    1.86    0.18
  -4   4  -9    1.41    0.25
  -5  -4  -9   -0.14    0.07
  -5   4  -9    0.00    0.06
  -5   4  -9    0.02    0.12
   5   4   9   -0.04    0.06
  -6  -4  -9    0.40    0.13
  -6   4  -9    0.27    0.15
   6   4   9    0.21    0.10
  -7  -4  -9    0.07    0.11
  -7   4  -9    0.07    0.13
   7   4   9    0.07    0.09
  -8  -4  -9    0.03    0.10
  -8   4  -9   -0.03    0.09
  -9  -4  -9    0.15    0.13
 -10  -4  -9    0.96    0.22
 -12  -5   9    0.07    0.13
  12   5  -9    0.03    0.11
 -11  -5   9    0.09    0.12
  11   5  -9   -0.01    0.10
  11   5  -9    0.31    0.19
 -10  -5   9    0.26    0.14
  10   5  -9    0.01    0.15
  10   5  -9    0.18    0.12
  -9  -5   9    0.04    0.11
   9   5  -9    0.17    0.10
   9   5  -9    0.10    0.15
  -8  -5   9    0.37    0.13
   8   5  -9    0.36    0.12
   8   5  -9    0.50    0.19
  -8   5   9    0.34    0.09
  -7  -5   9    3.62    0.31
   7   5  -9    3.55    0.23
   7   5  -9    3.18    0.40
  -7   5   9    3.51    0.19
  -6  -5   9   -0.05    0.08
   6   5  -9    0.09    0.08
  -6   5   9    0.05    0.06
   6   5  -9   -0.03    0.12
  -5  -5   9    0.14    0.10
   5  -5  -9   -0.03    0.06
   5   5  -9    0.04    0.13
  -5   5   9   -0.09    0.05
   5   5  -9   -0.01    0.07
  -4  -5   9    0.10    0.09
   4  -5  -9    0.00    0.07
   4   5  -9   -0.05    0.06
  -4   5   9    0.01    0.05
   4   5  -9    0.01    0.13
  -3  -5   9   -0.05    0.07
   3  -5  -9    0.00    0.07
   3   5  -9   -0.13    0.10
   3   5  -9   -0.04    0.05
  -3   5   9    0.03    0.05
  -2  -5   9    0.67    0.13
   2  -5  -9    0.70    0.12
   2   5  -9    0.79    0.12
   2   5  -9    0.63    0.20
  -2   5   9    0.73    0.10
   2   5  -9    0.76    0.10
   1  -5  -9    0.15    0.08
  -1   5   9    0.12    0.06
   1   5  -9    0.14    0.07
   1   5  -9    0.05    0.06
   1   5  -9    0.23    0.16
   0  -5  -9    1.97    0.19
   0   5   9    2.15    0.15
   0   5  -9    2.13    0.16
   0   5  -9    1.61    0.28
  -1  -5  -9    0.28    0.09
  -1   5  -9   -0.04    0.11
  -1   5  -9    0.08    0.07
   1   5   9    0.16    0.07
  -2  -5  -9   -0.03    0.07
  -2   5  -9   -0.01    0.11
   2   5   9    0.02    0.06
  -3  -5  -9    0.76    0.15
  -3   5  -9    0.98    0.24
   3   5   9    0.72    0.12
  -4  -5  -9   -0.05    0.08
   4   5   9    0.15    0.08
  -4   5  -9    0.03    0.12
  -5  -5  -9    0.05    0.10
   5   5   9   -0.07    0.08
  -5   5  -9    0.22    0.15
  -6  -5  -9    0.47    0.15
  -6   5  -9    0.45    0.19
   6   5   9    0.44    0.12
  -7  -5  -9    0.07    0.11
   7   5   9    0.25    0.11
  -7   5  -9    0.11    0.17
  -8  -5  -9    0.18    0.13
  -9  -5  -9    1.67    0.27
 -11  -6   9    0.41    0.17
  11   6  -9    0.45    0.23
 -10  -6   9    0.00    0.11
  10   6  -9   -0.12    0.16
  -9  -6   9    0.11    0.12
   9   6  -9    0.01    0.17
  -8  -6   9   -0.10    0.10
   8   6  -9    0.21    0.17
  -7  -6   9    0.35    0.14
   7   6  -9    0.29    0.18
  -6  -6   9    0.55    0.15
   6  -6  -9    0.50    0.12
   6   6  -9    0.70    0.23
  -5  -6   9    0.22    0.11
   5  -6  -9    0.39    0.10
   5   6  -9    0.28    0.19
  -4  -6   9    0.36    0.13
   4  -6  -9    0.66    0.12
   4   6  -9    0.73    0.23
  -4   6   9    0.57    0.09
   3  -6  -9    0.71    0.12
  -3  -6   9    0.65    0.14
  -3   6   9    0.61    0.09
   3   6  -9    0.65    0.22
   2  -6  -9    0.12    0.08
  -2  -6   9    0.12    0.10
  -2   6   9    0.11    0.06
   2   6  -9    0.07    0.12
   1  -6  -9    0.30    0.09
   1   6  -9    0.24    0.16
  -1   6   9    0.26    0.07
   0  -6  -9    0.00    0.07
   0   6  -9   -0.07    0.12
   0   6   9   -0.02    0.06
  -1  -6  -9   -0.07    0.07
  -1   6  -9    0.13    0.15
   1   6   9    0.06    0.06
  -2  -6  -9    0.38    0.11
  -2   6  -9    0.12    0.16
   2   6   9    0.38    0.10
  -3  -6  -9    1.16    0.18
  -3   6  -9    0.90    0.24
   3   6   9    0.92    0.13
  -4  -6  -9    0.95    0.17
  -4   6  -9    0.50    0.20
  -5  -6  -9    0.18    0.11
  -5   6  -9    0.60    0.20
  -6  -6  -9    0.25    0.13
  -6   6  -9    0.47    0.20
  -7  -6  -9    0.04    0.12
  -7   6  -9   -0.01    0.15
  -8  -6  -9   -0.13    0.10
  -9  -7   9    0.02    0.12
   9   7  -9    0.12    0.19
  -8  -7   9    0.06    0.12
   8   7  -9    0.11    0.19
  -7  -7   9    0.90    0.19
   7   7  -9    1.41    0.33
  -6  -7   9   -0.13    0.10
   6   7  -9   -0.12    0.14
  -5  -7   9   -0.02    0.09
   5   7  -9    0.04    0.15
  -4  -7   9    0.18    0.11
   4   7  -9    0.12    0.17
  -3  -7   9    0.06    0.09
   3   7  -9    0.01    0.16
  -2  -7   9    0.07    0.09
   2   7  -9    0.00    0.17
   1  -7  -9    0.00    0.08
   1   7  -9    0.02    0.14
   0  -7  -9    0.00    0.08
   0   7  -9   -0.15    0.13
  -1  -7  -9    0.12    0.09
  -1   7  -9    0.02    0.16
  -2  -7  -9    0.02    0.09
  -2   7  -9    0.10    0.15
  -3  -7  -9    0.11    0.11
  -3   7  -9   -0.04    0.14
  -4  -7  -9    0.14    0.12
  -4   7  -9    0.16    0.18
  -5  -7  -9    0.22    0.14
  -5   7  -9    0.15    0.17
  -6  -7  -9   -0.11    0.11
  -6   7  -9   -0.21    0.15
  -6  -8   9   -0.04    0.12
   6   8  -9    0.03    0.19
  -5  -8   9    0.32    0.14
   5   8  -9    0.20    0.21
  -4  -8   9    0.54    0.15
   4   8  -9    0.32    0.22
  -3  -8   9   -0.02    0.11
   3   8  -9   -0.04    0.18
   2   8  -9   -0.01    0.17
   1   8  -9   -0.05    0.15
   0   8  -9   -0.20    0.14
  -1   8  -9    0.03    0.17
  -2   8  -9   -0.01    0.16
  -3   8  -9    0.03    0.18
 -15   0  10    0.02    0.14
 -14   0  10    0.13    0.14
 -13   0  10   -0.02    0.11
 -12   0  10    0.00    0.11
 -11   0  10    0.15    0.11
 -10   0  10    2.05    0.23
   9   0 -10   -0.12    0.07
  -9   0  10    0.12    0.09
  -9   0  10    0.02    0.08
  -8   0  10    1.95    0.18
   8   0 -10    1.71    0.17
  -8   0  10    1.96    0.22
  -7   0  10    0.00    0.07
   7   0 -10   -0.01    0.06
  -7   0  10   -0.08    0.06
  -6   0  10    2.55    0.17
   6   0 -10    3.00    0.19
   6   0 -10    2.61    0.23
   5   0 -10    0.02    0.06
  -5   0  10   -0.08    0.04
   5   0 -10    0.05    0.06
  -4   0  10    5.94    0.25
   4   0 -10    6.77    0.27
   4   0 -10    5.65    0.29
   3   0 -10   -0.05    0.05
  -3   0  10   -0.06    0.05
   3   0 -10   -0.02    0.06
   2   0 -10   11.18    0.37
  -2   0  10   11.55    0.38
   2   0 -10   10.75    0.41
  -1   0  10    0.08    0.06
   1   0 -10   -0.02    0.06
   1   0 -10    0.09    0.07
   0   0 -10   16.68    0.50
   0   0  10   16.99    0.50
   0   0 -10   17.31    0.54
   1   0  10    0.07    0.06
  -1   0 -10   -0.01    0.05
  -1   0 -10    0.00    0.07
  -2   0 -10    6.87    0.32
   2   0  10    6.26    0.28
  -2   0 -10    6.95    0.28
   3   0  10   -0.05    0.06
  -3   0 -10   -0.02    0.06
  -3   0 -10   -0.10    0.06
  -4   0 -10    0.93    0.15
  -4   0 -10    1.21    0.14
   4   0  10    1.35    0.15
  -5   0 -10   -0.04    0.07
  -6   0 -10    6.47    0.35
  -7   0 -10    0.01    0.09
  -8   0 -10    3.86    0.34
  -9   0 -10   -0.09    0.10
 -10   0 -10    0.06    0.12
 -11   0 -10   -0.06    0.12
 -14  -1  10    0.04    0.13
 -14   1  10   -0.08    0.11
 -13  -1  10    0.68    0.18
 -13   1  10    0.82    0.18
 -12  -1  10    0.17    0.12
 -12   1  10   -0.06    0.09
 -11  -1  10    3.48    0.32
 -11   1  10    4.35    0.29
 -10  -1  10   -0.09    0.09
 -10   1  10   -0.08    0.07
 -10   1  10   -0.17    0.08
  -9  -1  10    1.83    0.22
  -9   1  10    1.60    0.20
  -9   1  10    2.32    0.18
  -8  -1  10    0.45    0.12
  -8  -1  10    0.38    0.11
   8  -1 -10    0.42    0.10
  -8   1  10    0.37    0.10
   8   1 -10    0.29    0.10
  -7  -1  10    2.01    0.17
  -7  -1  10    2.09    0.22
   7  -1 -10    1.94    0.17
  -7   1  10    2.26    0.16
   7   1 -10    1.90    0.20
   7   1 -10    2.15    0.17
   6  -1 -10    0.04    0.06
  -6  -1  10    0.04    0.08
   6  -1 -10    0.25    0.10
  -6  -1  10    0.11    0.07
   6   1 -10    0.35    0.10
  -6   1  10    0.09    0.06
   6   1 -10    0.13    0.08
   5  -1 -10    0.13    0.07
   5  -1 -10    0.12    0.07
  -5  -1  10    0.03    0.06
   5   1 -10    0.09    0.08
   5   1 -10    0.02    0.06
  -5   1  10    0.06    0.06
   4  -1 -10    0.42    0.10
   4  -1 -10    0.42    0.08
  -4  -1  10    0.46    0.08
   4   1 -10    0.35    0.10
   4   1 -10    0.38    0.09
  -4   1  10    0.29    0.07
  -3  -1  10   11.66    0.38
   3  -1 -10   10.76    0.41
   3  -1 -10   11.70    0.37
  -3   1  10   11.17    0.37
   3   1 -10   11.61    0.42
   3   1 -10   11.57    0.38
   2  -1 -10    0.64    0.09
   2  -1 -10    0.90    0.14
  -2  -1  10    0.63    0.10
   2   1 -10    0.66    0.10
  -2   1  10    0.66    0.10
   2   1 -10    0.69    0.12
   1  -1 -10   37.20    0.96
   1  -1 -10   37.65    0.94
  -1  -1  10   37.91    0.94
   1   1 -10   38.26    0.96
  -1   1  10   37.54    0.94
   1   1 -10   37.93    0.95
   0  -1 -10    5.68    0.24
   0  -1  10    5.14    0.23
   0  -1 -10    5.12    0.27
   0   1 -10    5.52    0.28
   0   1  10    5.16    0.24
   0   1 -10    5.11    0.24
   1  -1  10    1.01    0.12
  -1  -1 -10    0.97    0.12
  -1  -1 -10    1.15    0.15
  -1   1 -10    1.01    0.12
  -1   1 -10    1.16    0.15
   1   1  10    1.00    0.12
  -2  -1 -10    2.48    0.23
  -2  -1 -10    2.24    0.16
   2  -1  10    2.26    0.16
  -2   1 -10    2.09    0.16
  -2   1 -10    1.99    0.19
   2   1  10    2.35    0.16
  -3  -1 -10    5.36    0.30
  -3  -1 -10    5.94    0.27
   3  -1  10    6.42    0.28
   3   1  10    5.90    0.27
  -3   1 -10    5.82    0.30
  -3   1 -10    6.10    0.27
  -4  -1 -10    0.15    0.08
  -4  -1 -10    0.40    0.12
   4  -1  10    0.13    0.08
   4   1  10    0.15    0.09
  -4   1 -10    0.16    0.08
  -4   1 -10    0.00    0.09
  -5  -1 -10   10.77    0.46
   5   1  10   11.50    0.42
  -5   1 -10   10.67    0.45
  -6  -1 -10    0.46    0.14
  -6   1 -10    0.38    0.12
  -7  -1 -10    3.95    0.29
  -7   1 -10    3.95    0.28
  -8  -1 -10    0.08    0.11
  -8   1 -10    0.23    0.12
  -9  -1 -10    0.07    0.11
  -9   1 -10    0.12    0.12
 -10  -1 -10   -0.11    0.11
 -10   1 -10   -0.08    0.10
 -11  -1 -10    1.53    0.26
 -11   1 -10    1.51    0.25
 -14  -2  10   -0.02    0.13
 -13  -2  10    0.16    0.14
 -12  -2  10    0.09    0.12
 -11  -2  10    0.54    0.15
 -11   2  10    0.34    0.11
 -10  -2  10    0.44    0.15
 -10   2  10    0.41    0.10
  -9  -2  10    0.05    0.10
  -9   2  10    0.06    0.08
  -8  -2  10    1.86    0.22
   8   2 -10    2.47    0.24
  -8   2  10    2.01    0.18
  -7  -2  10    1.57    0.16
  -7  -2  10    1.74    0.21
   7   2 -10    1.55    0.19
  -7   2  10    1.61    0.15
   6  -2 -10    3.32    0.19
  -6  -2  10    3.22    0.24
  -6  -2  10    3.22    0.19
  -6   2  10    3.28    0.19
   6   2 -10    2.80    0.24
   6   2 -10    3.39    0.20
  -5  -2  10    0.30    0.08
   5  -2 -10    0.27    0.08
   5  -2 -10    0.33    0.10
  -5  -2  10    0.24    0.10
  -5   2  10    0.34    0.08
   5   2 -10    0.40    0.09
   5   2 -10    0.37    0.10
   4  -2 -10    0.67    0.12
   4  -2 -10    0.75    0.10
  -4  -2  10    0.72    0.10
   4   2 -10    0.69    0.12
   4   2 -10    0.69    0.11
  -4   2  10    0.60    0.10
   3  -2 -10    0.24    0.07
  -3  -2  10    0.26    0.08
   3  -2 -10    0.29    0.09
   3   2 -10    0.20    0.07
   3   2 -10    0.19    0.09
  -3   2  10    0.28    0.07
  -2  -2  10    3.38    0.19
   2  -2 -10    3.47    0.22
   2  -2 -10    3.14    0.17
   2   2 -10    3.16    0.21
  -2   2  10    3.09    0.18
   2   2 -10    3.23    0.19
  -1  -2  10   -0.03    0.05
   1  -2 -10    0.16    0.07
   1  -2 -10    0.16    0.08
  -1   2  10    0.09    0.06
   1   2 -10    0.18    0.07
   1   2 -10    0.06    0.07
   0  -2 -10   13.24    0.42
   0  -2  10   14.04    0.43
   0  -2 -10   12.89    0.46
   0   2  10   13.22    0.43
   0   2 -10   13.45    0.46
   0   2 -10   13.29    0.43
   1  -2  10    1.59    0.14
  -1  -2 -10    1.82    0.14
  -1  -2 -10    1.32    0.17
   1   2  10    1.23    0.13
  -1   2 -10    1.52    0.14
  -1   2 -10    1.75    0.18
   2  -2  10    7.45    0.30
  -2  -2 -10    7.13    0.29
  -2  -2 -10    7.67    0.35
   2   2  10    6.95    0.30
  -2   2 -10    6.81    0.29
  -2   2 -10    7.49    0.33
  -3  -2 -10    6.66    0.34
   3  -2  10    7.12    0.30
  -3  -2 -10    7.54    0.30
   3   2  10    7.40    0.31
  -3   2 -10    6.90    0.30
  -3   2 -10    6.55    0.32
  -4  -2 -10   -0.01    0.08
  -4  -2 -10    0.01    0.07
   4   2  10    0.05    0.07
  -4   2 -10    0.00    0.08
  -5  -2 -10    1.17    0.15
  -5  -2 -10    1.24    0.18
   5   2  10    1.15    0.15
  -5   2 -10    1.53    0.19
  -6  -2 -10    2.64    0.26
  -6   2 -10    2.84    0.25
  -7  -2 -10    0.78    0.17
  -7   2 -10    0.73    0.16
  -8  -2 -10    2.47    0.28
  -8   2 -10    2.50    0.26
  -9  -2 -10   -0.06    0.10
  -9   2 -10   -0.10    0.09
 -10  -2 -10    0.09    0.14
 -10   2 -10    0.02    0.12
 -11  -2 -10   -0.04    0.13
 -11   2 -10    0.19    0.14
 -14  -3  10    0.15    0.16
 -13  -3  10    0.94    0.22
 -12  -3  10   -0.06    0.10
 -12   3  10    0.04    0.09
 -11  -3  10    0.32    0.15
 -11   3  10    0.23    0.10
 -10  -3  10    0.33    0.13
 -10   3  10    0.08    0.09
  -9  -3  10    2.90    0.29
   9   3 -10    3.07    0.27
  -9   3  10    3.44    0.21
  -8  -3  10    0.70    0.16
   8   3 -10    0.48    0.13
  -8   3  10    0.72    0.12
  -7  -3  10    0.48    0.13
  -7   3  10    0.49    0.09
   7   3 -10    0.32    0.10
  -6  -3  10    0.18    0.10
   6   3 -10    0.08    0.08
  -6   3  10    0.05    0.06
  -5  -3  10    0.33    0.08
   5  -3 -10    0.13    0.09
  -5  -3  10    0.14    0.10
  -5   3  10    0.35    0.08
   5   3 -10    0.22    0.08
   5   3 -10    0.26    0.10
  -4  -3  10    0.99    0.12
  -4  -3  10    0.98    0.15
   4  -3 -10    0.77    0.13
  -4   3  10    1.04    0.12
   4   3 -10    0.84    0.13
   3  -3 -10    7.64    0.33
  -3  -3  10    7.87    0.30
  -3   3  10    7.06    0.28
   3   3 -10    7.85    0.32
   3   3 -10    5.74    0.27
  -2  -3  10    0.04    0.06
   2  -3 -10    0.06    0.07
   2   3 -10    0.13    0.07
   2   3 -10    0.02    0.06
  -2   3  10    0.01    0.05
  -1  -3  10    3.73    0.19
   1  -3 -10    3.71    0.23
   1   3 -10    3.54    0.20
  -1   3  10    3.63    0.19
   1   3 -10    3.96    0.22
   0  -3  10    3.91    0.20
   0  -3 -10    4.23    0.24
   0   3  10    4.04    0.21
   0   3 -10    3.91    0.21
   0   3 -10    3.83    0.23
   1  -3  10    2.99    0.18
  -1  -3 -10    3.10    0.22
  -1   3 -10    2.77    0.20
  -1   3 -10    2.97    0.19
   1   3  10    3.00    0.18
  -2  -3 -10    0.54    0.13
  -2   3 -10    0.67    0.11
  -2   3 -10    0.69    0.12
   2   3  10    0.70    0.11
  -3  -3 -10    9.87    0.42
  -3   3 -10    9.62    0.38
   3   3  10    9.27    0.37
  -4  -3 -10    0.07    0.09
  -4   3 -10    0.27    0.11
   4   3  10    0.33    0.10
  -5  -3 -10    4.11    0.29
   5   3  10    4.63    0.26
  -5   3 -10    4.81    0.28
  -5   3 -10    4.83    0.36
  -6  -3 -10    1.16    0.19
  -6   3 -10    1.14    0.22
   6   3  10    1.41    0.18
  -6   3 -10    1.03    0.16
  -7  -3 -10    1.60    0.22
  -7   3 -10    1.72    0.21
  -7   3 -10    1.80    0.26
  -8  -3 -10    1.13    0.21
  -8   3 -10    1.10    0.18
  -9  -3 -10    0.22    0.14
 -10  -3 -10    0.10    0.13
 -13  -4  10    0.16    0.15
 -12  -4  10    0.32    0.17
  12   4 -10    0.41    0.21
 -11  -4  10    0.14    0.13
  11   4 -10    0.05    0.10
  11   4 -10   -0.23    0.13
 -10  -4  10   -0.02    0.10
  10   4 -10    0.01    0.14
 -10   4  10   -0.01    0.07
  10   4 -10    0.12    0.10
  -9  -4  10    0.01    0.11
   9   4 -10    0.01    0.09
  -9   4  10   -0.04    0.06
  -8  -4  10    1.11    0.19
   8   4 -10    1.24    0.18
  -8   4  10    1.22    0.14
  -7  -4  10    0.26    0.12
   7   4 -10    0.21    0.09
  -7   4  10    0.40    0.09
  -6  -4  10    1.65    0.21
   6  -4 -10    1.64    0.18
  -6   4  10    1.61    0.14
   6   4 -10    1.23    0.16
  -5  -4  10    1.12    0.18
   5  -4 -10    1.32    0.17
  -5   4  10    1.01    0.12
   5   4 -10    1.10    0.15
  -4  -4  10   -0.03    0.08
   4  -4 -10    0.09    0.08
   4   4 -10    0.07    0.08
  -4   4  10    0.13    0.06
   3  -4 -10    0.19    0.09
  -3  -4  10    0.20    0.10
  -3   4  10    0.24    0.07
   3   4 -10    0.32    0.09
   2  -4 -10    0.37    0.10
   2   4 -10    0.39    0.09
  -2   4  10    0.48    0.09
   2   4 -10    0.31    0.09
   1  -4 -10    0.15    0.08
   1   4 -10    0.15    0.08
   1   4 -10    0.08    0.07
  -1   4  10    0.12    0.07
   0  -4 -10    4.50    0.26
   0   4 -10    4.79    0.23
   0   4  10    4.51    0.22
   0   4 -10    4.26    0.23
  -1  -4 -10    0.07    0.09
  -1   4 -10   -0.03    0.11
  -1   4 -10    0.04    0.07
   1   4  10    0.19    0.07
  -2  -4 -10    3.68    0.25
  -2   4 -10    3.73    0.22
  -2   4 -10    3.08    0.37
   2   4  10    3.77    0.22
  -3  -4 -10    0.92    0.16
  -3   4 -10    0.89    0.13
   3   4  10    0.77    0.12
  -3   4 -10    0.80    0.21
  -4  -4 -10    0.31    0.13
  -4   4 -10    0.50    0.18
   4   4  10    0.49    0.11
  -4   4 -10    0.59    0.12
  -5  -4 -10    0.31    0.13
  -5   4 -10    0.35    0.17
   5   4  10    0.33    0.10
  -6  -4 -10    0.70    0.16
  -6   4 -10    0.76    0.20
   6   4  10    0.82    0.14
  -7  -4 -10   -0.07    0.10
  -7   4 -10   -0.03    0.13
  -8  -4 -10    0.56    0.16
  -8   4 -10    0.37    0.12
  -9  -4 -10    0.75    0.20
 -10  -4 -10    0.23    0.15
 -12  -5  10   -0.08    0.13
  12   5 -10   -0.02    0.11
 -11  -5  10    0.11    0.13
  11   5 -10    0.06    0.11
  11   5 -10    0.00    0.16
 -10  -5  10    0.43    0.16
  10   5 -10    0.36    0.13
  10   5 -10    0.61    0.22
  -9  -5  10    0.67    0.17
   9   5 -10    0.51    0.20
   9   5 -10    0.44    0.13
  -8  -5  10   -0.05    0.10
   8   5 -10    0.06    0.08
   8   5 -10    0.14    0.16
  -7  -5  10    0.17    0.12
   7   5 -10    0.12    0.10
   7   5 -10    0.38    0.20
  -7   5  10    0.27    0.08
  -6  -5  10   -0.05    0.09
   6  -5 -10   -0.06    0.08
   6   5 -10   -0.04    0.11
  -6   5  10    0.00    0.06
   6   5 -10    0.04    0.08
   5  -5 -10    0.19    0.09
  -5  -5  10    0.16    0.11
  -5   5  10    0.34    0.08
   5   5 -10    0.15    0.09
   5   5 -10    0.36    0.19
  -4  -5  10    0.21    0.10
   4  -5 -10    0.13    0.08
  -4   5  10    0.12    0.07
   4   5 -10    0.09    0.07
   4   5 -10    0.17    0.16
  -3  -5  10    2.63    0.24
   3  -5 -10    2.74    0.20
   3   5 -10    2.62    0.37
  -3   5  10    2.61    0.16
   3   5 -10    2.59    0.20
   2  -5 -10    2.11    0.20
   2   5 -10    2.04    0.17
   2   5 -10    2.18    0.34
  -2   5  10    2.21    0.16
   1  -5 -10    0.07    0.08
   1   5 -10    0.07    0.14
  -1   5  10    0.05    0.06
   0  -5 -10   -0.01    0.07
   0   5 -10    0.03    0.12
   0   5  10   -0.03    0.06
  -1  -5 -10    0.87    0.15
   1   5  10    1.32    0.14
  -1   5 -10    1.41    0.28
  -2  -5 -10    0.61    0.13
  -2   5 -10    0.63    0.21
   2   5  10    0.58    0.11
  -3  -5 -10    0.71    0.15
  -3   5 -10    0.70    0.21
   3   5  10    0.76    0.13
  -4  -5 -10    1.34    0.19
  -4   5 -10    1.41    0.28
   4   5  10    1.32    0.16
  -5  -5 -10    4.39    0.31
  -5   5 -10    4.21    0.45
   5   5  10    3.64    0.25
  -6  -5 -10    0.54    0.16
   6   5  10    0.89    0.16
  -6   5 -10    0.88    0.23
  -7  -5 -10    0.03    0.11
  -8  -5 -10    1.79    0.26
  -9  -5 -10    0.02    0.12
  11   6 -10    0.04    0.19
 -10  -6  10    0.04    0.13
  10   6 -10   -0.07    0.14
  -9  -6  10   -0.02    0.11
   9   6 -10    0.05    0.18
  -8  -6  10    0.10    0.13
   8   6 -10    0.46    0.22
   7  -6 -10    0.10    0.09
  -7  -6  10    0.40    0.14
   7   6 -10    0.30    0.20
   6  -6 -10    0.18    0.10
  -6  -6  10    0.02    0.11
   6   6 -10   -0.02    0.15
  -5  -6  10    0.08    0.11
   5  -6 -10   -0.08    0.07
   5   6 -10    0.16    0.16
   4  -6 -10   -0.06    0.07
  -4  -6  10    0.00    0.09
   4   6 -10   -0.04    0.14
   3  -6 -10   -0.03    0.07
  -3  -6  10    0.03    0.09
   3   6 -10   -0.04    0.14
   2  -6 -10    0.36    0.10
   2   6 -10    0.42    0.19
   1  -6 -10    0.07    0.08
  -1   6  10    0.02    0.06
   1   6 -10    0.06    0.15
   0  -6 -10    1.09    0.16
   0   6 -10    0.75    0.24
   0   6  10    0.93    0.12
  -1  -6 -10    0.48    0.13
  -1   6 -10    0.59    0.22
  -2  -6 -10    0.56    0.14
  -2   6 -10    0.46    0.20
  -3  -6 -10    0.67    0.15
  -3   6 -10    0.28    0.19
  -4  -6 -10    0.01    0.10
  -4   6 -10    0.07    0.16
  -5  -6 -10    1.65    0.23
  -5   6 -10    1.56    0.31
  -6  -6 -10    0.17    0.13
  -6   6 -10    0.37    0.21
  -7  -6 -10    0.17    0.14
   9   7 -10    0.27    0.21
  -8  -7  10    0.18    0.13
   8   7 -10   -0.11    0.17
  -7  -7  10   -0.05    0.11
   7   7 -10    0.02    0.17
  -6  -7  10   -0.17    0.10
   6   7 -10    0.10    0.18
  -5  -7  10   -0.02    0.11
   5   7 -10    0.11    0.20
  -4  -7  10    0.31    0.13
   4   7 -10   -0.06    0.16
  -3  -7  10    0.23    0.11
   3   7 -10    0.07    0.18
   2   7 -10    0.11    0.17
   1  -7 -10    0.30    0.11
   1   7 -10    0.18    0.19
   0  -7 -10   -0.01    0.08
   0   7 -10    0.01    0.16
  -1  -7 -10    0.08    0.09
  -1   7 -10    0.07    0.16
  -2  -7 -10   -0.08    0.09
  -2   7 -10    0.21    0.18
  -3  -7 -10   -0.01    0.10
  -3   7 -10    0.12    0.18
  -4  -7 -10    0.18    0.12
  -4   7 -10   -0.11    0.14
  -5  -7 -10    0.35    0.15
  -5   7 -10    0.51    0.21
  -5  -8  10    0.11    0.13
   5   8 -10    0.08    0.19
  -4  -8  10    0.03    0.12
   4   8 -10    0.04    0.20
  -3  -8  10   -0.14    0.08
   3   8 -10   -0.12    0.15
   2   8 -10    0.24    0.20
   1   8 -10    0.17    0.19
   0   8 -10    0.29    0.21
  -1   8 -10   -0.19    0.15
  -2   8 -10    0.13    0.19
 -14   0  11    0.08    0.13
 -13   0  11    0.12    0.12
 -12   0  11    0.14    0.12
 -11   0  11    0.07    0.11
 -10   0  11   -0.03    0.09
  -9   0  11    3.44    0.23
  -9   0  11    3.35    0.29
  -8   0  11   -0.03    0.07
   8   0 -11    0.04    0.08
  -8   0  11   -0.11    0.07
   7   0 -11    5.55    0.27
  -7   0  11    5.33    0.26
   7   0 -11    5.31    0.31
   6   0 -11   -0.08    0.06
   6   0 -11    0.12    0.08
  -6   0  11   -0.01    0.06
  -5   0  11    0.72    0.11
   5   0 -11    0.89    0.12
   5   0 -11    0.79    0.14
   4   0 -11    0.01    0.07
   4   0 -11   -0.06    0.06
  -4   0  11   -0.06    0.05
   3   0 -11    0.03    0.06
   3   0 -11    0.02    0.06
  -3   0  11    0.02    0.05
   2   0 -11   -0.08    0.05
   2   0 -11    0.08    0.06
  -2   0  11    0.04    0.05
  -1   0  11   17.86    0.54
   1   0 -11   18.16    0.58
   1   0 -11   18.88    0.55
   0   0 -11    0.15    0.08
   0   0 -11    0.19    0.10
  -1   0 -11   55.33    1.36
   1   0  11   54.51    1.34
  -1   0 -11   57.08    1.35
  -2   0 -11   -0.03    0.07
  -2   0 -11    0.05    0.09
  -3   0 -11    0.57    0.11
  -3   0 -11    0.60    0.13
   3   0  11    0.60    0.11
  -4   0 -11    0.23    0.10
  -5   0 -11    0.86    0.17
  -6   0 -11    0.01    0.10
  -7   0 -11    2.53    0.27
  -8   0 -11    0.10    0.11
  -9   0 -11    0.22    0.14
 -10   0 -11    0.04    0.13
 -11   0 -11    0.02    0.14
 -14  -1  11    0.37    0.16
 -14   1  11    0.68    0.18
 -13   1  11    0.31    0.14
 -12  -1  11    0.97    0.20
 -12   1  11    1.54    0.22
 -11  -1  11    0.05    0.11
 -11   1  11    0.04    0.10
 -10  -1  11   -0.07    0.08
 -10   1  11    0.03    0.09
  -9  -1  11   -0.12    0.08
  -9   1  11    0.01    0.08
   8  -1 -11    1.78    0.18
  -8  -1  11    1.62    0.21
   8   1 -11    1.46    0.19
  -8   1  11    2.05    0.18
   7  -1 -11    0.00    0.08
  -7  -1  11    0.06    0.09
  -7  -1  11   -0.04    0.06
   7  -1 -11   -0.09    0.07
   7   1 -11    0.06    0.08
  -7   1  11    0.06    0.07
  -6  -1  11    9.15    0.35
   6  -1 -11    8.66    0.34
   6  -1 -11    8.22    0.38
   6   1 -11    8.96    0.35
  -6   1  11    9.13    0.34
   6   1 -11    8.86    0.39
  -5  -1  11    0.00    0.06
   5  -1 -11    0.21    0.08
   5  -1 -11    0.16    0.08
  -5   1  11    0.15    0.07
   5   1 -11    0.30    0.10
   5   1 -11    0.19    0.08
   4  -1 -11    1.92    0.20
  -4  -1  11    2.21    0.16
   4  -1 -11    1.70    0.16
   4   1 -11    1.80    0.19
   4   1 -11    1.92    0.17
  -4   1  11    1.86    0.16
  -3  -1  11    4.07    0.21
   3  -1 -11    4.07    0.25
   3  -1 -11    3.63    0.20
   3   1 -11    3.87    0.24
  -3   1  11    3.28    0.19
   3   1 -11    3.82    0.21
   2  -1 -11    1.02    0.15
  -2  -1  11    1.41    0.14
   2  -1 -11    1.33    0.14
  -2   1  11    1.37    0.14
   2   1 -11    1.28    0.16
   2   1 -11    1.33    0.14
   1  -1 -11    9.98    0.40
  -1  -1  11    9.77    0.36
   1  -1 -11   10.40    0.36
   1   1 -11   10.23    0.40
   1   1 -11   10.14    0.37
  -1   1  11   10.07    0.36
   0  -1  11   48.67    1.18
   0  -1 -11   47.49    1.17
   0  -1 -11   47.98    1.20
   0   1 -11   49.02    1.19
   0   1 -11   48.41    1.19
   0   1  11   47.59    1.18
  -1  -1 -11    3.99    0.22
   1  -1  11    4.40    0.23
  -1  -1 -11    4.60    0.28
  -1   1 -11    4.42    0.23
  -1   1 -11    3.82    0.26
   1   1  11    4.26    0.23
   2  -1  11   35.30    0.94
  -2  -1 -11   35.62    0.93
  -2  -1 -11   35.30    0.97
   2   1  11   35.56    0.94
  -2   1 -11   36.07    0.96
  -2   1 -11   37.03    0.95
  -3  -1 -11    1.46    0.15
  -3  -1 -11    1.65    0.20
   3   1  11    1.47    0.16
  -3   1 -11    1.63    0.20
  -4  -1 -11   16.95    0.61
  -4   1 -11   17.71    0.60
   4   1  11   17.58    0.57
  -5  -1 -11    0.19    0.11
  -5   1 -11    0.06    0.10
  -6  -1 -11    2.74    0.28
  -6   1 -11    2.96    0.28
  -7  -1 -11    0.01    0.09
  -7   1 -11    0.00    0.09
  -8  -1 -11    1.83    0.25
  -8   1 -11    1.50    0.23
  -9  -1 -11    0.20    0.12
  -9   1 -11    0.19    0.13
 -10  -1 -11    0.32    0.16
 -10   1 -11    0.26    0.15
 -14  -2  11    0.06    0.14
 -13  -2  11    0.16    0.15
 -12  -2  11    0.11    0.12
 -11  -2  11    0.24    0.14
 -11   2  11    0.40    0.12
 -10  -2  11   -0.04    0.10
 -10   2  11    0.03    0.08
  -9  -2  11    0.90    0.18
   9   2 -11    1.07    0.18
  -9   2  11    1.27    0.15
  -8  -2  11   -0.04    0.08
  -8   2  11    0.03    0.07
   8   2 -11   -0.13    0.06
  -7  -2  11    3.55    0.30
  -7   2  11    2.87    0.19
   7   2 -11    3.24    0.27
  -6  -2  11    1.18    0.17
   6  -2 -11    1.40    0.19
   6   2 -11    1.24    0.17
  -6   2  11    0.85    0.12
  -5  -2  11    0.02    0.06
   5  -2 -11    0.10    0.09
   5   2 -11    0.01    0.08
   5   2 -11    0.03    0.07
  -5   2  11    0.17    0.08
   4  -2 -11    2.60    0.17
   4  -2 -11    2.66    0.23
  -4  -2  11    2.67    0.18
   4   2 -11    2.85    0.21
  -4   2  11    2.61    0.17
   4   2 -11    2.47    0.18
   3  -2 -11    1.19    0.16
  -3  -2  11    1.19    0.13
   3  -2 -11    1.21    0.13
   3   2 -11    1.31    0.14
  -3   2  11    1.67    0.15
   3   2 -11    1.21    0.16
   2  -2 -11    0.07    0.07
  -2  -2  11    0.09    0.06
   2  -2 -11    0.06    0.07
  -2   2  11   -0.02    0.05
   2   2 -11    0.10    0.07
   2   2 -11   -0.09    0.06
   1  -2 -11   13.71    0.49
  -1  -2  11   14.00    0.45
   1  -2 -11   14.83    0.45
  -1   2  11   13.58    0.44
   1   2 -11   13.15    0.45
   1   2 -11   13.01    0.48
   0  -2 -11   -0.06    0.07
   0  -2  11    0.05    0.06
   0  -2 -11    0.03    0.07
   0   2 -11   -0.05    0.07
   0   2 -11    0.03    0.07
   0   2  11   -0.01    0.07
  -1  -2 -11   19.15    0.63
   1  -2  11   18.87    0.58
  -1  -2 -11   21.00    0.59
  -1   2 -11   19.44    0.59
   1   2  11   19.98    0.59
  -1   2 -11   19.60    0.61
  -2  -2 -11    4.26    0.28
  -2  -2 -11    4.45    0.23
   2   2  11    4.29    0.24
  -2   2 -11    3.36    0.27
  -3  -2 -11    1.64    0.20
  -3  -2 -11    2.39    0.18
   3   2  11    1.92    0.18
  -3   2 -11    1.98    0.21
  -4  -2 -11    0.55    0.14
  -4   2 -11    0.46    0.12
   4   2  11    0.26    0.10
  -5  -2 -11    0.10    0.09
  -5   2 -11    0.31    0.11
  -6  -2 -11    0.06    0.10
  -6   2 -11    0.07    0.10
  -7  -2 -11    0.19    0.13
  -7   2 -11    0.33    0.13
  -8  -2 -11    0.09    0.10
  -8   2 -11   -0.03    0.10
  -9  -2 -11    0.29    0.14
  -9   2 -11    0.37    0.15
 -10  -2 -11    0.54    0.18
 -10   2 -11    0.75    0.19
 -13  -3  11    0.08    0.13
 -12  -3  11    0.23    0.14
 -11  -3  11    0.15    0.14
 -11   3  11    0.23    0.10
  11   3 -11    0.42    0.13
 -10  -3  11    0.12    0.12
 -10   3  11   -0.07    0.07
  10   3 -11   -0.08    0.08
  -9  -3  11    0.29    0.13
  -9   3  11    0.23    0.09
   9   3 -11    0.15    0.11
  -8  -3  11    1.14    0.19
  -8   3  11    1.02    0.14
   8   3 -11    1.33    0.19
  -7  -3  11    0.13    0.10
  -7   3  11    0.00    0.07
   7   3 -11    0.05    0.09
   6  -3 -11    1.89    0.21
  -6  -3  11    1.91    0.22
  -6   3  11    2.20    0.16
   6   3 -11    2.17    0.22
  -5  -3  11    0.76    0.15
   5  -3 -11    0.66    0.13
  -5   3  11    0.70    0.11
   5   3 -11    0.85    0.15
   4  -3 -11    7.48    0.35
  -4   3  11    7.83    0.31
   4   3 -11    7.56    0.34
   3  -3 -11    3.83    0.24
   3   3 -11    3.63    0.23
  -3   3  11    3.34    0.20
   2  -3 -11    4.70    0.27
  -2   3  11    5.00    0.24
   2   3 -11    5.23    0.27
   1  -3 -11    9.76    0.40
  -1   3  11    9.48    0.35
   1   3 -11    9.49    0.38
   0  -3 -11    5.75    0.31
   0   3 -11    5.76    0.29
   0   3  11    5.45    0.26
  -1  -3 -11    0.53    0.12
   1   3  11    0.35    0.09
  -1   3 -11    0.51    0.12
  -2  -3 -11   33.39    0.92
   2   3  11   30.90    0.86
  -2   3 -11   32.38    0.87
  -3  -3 -11    0.15    0.10
  -3   3 -11    0.00    0.09
   3   3  11    0.24    0.09
  -4  -3 -11   12.20    0.51
   4   3  11   10.97    0.44
  -4   3 -11   12.18    0.46
  -5  -3 -11    0.23    0.12
  -5   3 -11    0.05    0.12
   5   3  11    0.15    0.10
  -5   3 -11    0.12    0.10
  -6  -3 -11    0.25    0.12
  -6   3 -11    0.23    0.12
  -6   3 -11    0.43    0.17
  -7  -3 -11    0.77    0.18
  -7   3 -11    0.95    0.18
  -8  -3 -11    0.05    0.11
  -9  -3 -11    0.16    0.14
 -10  -3 -11    0.26    0.14
  13   4 -11    0.22    0.12
 -12  -4  11   -0.10    0.12
  12   4 -11    0.08    0.18
  12   4 -11    0.01    0.11
 -11  -4  11    0.64    0.17
  11   4 -11    0.64    0.24
  11   4 -11    0.46    0.15
 -10  -4  11    0.10    0.12
  10   4 -11    0.01    0.10
  -9  -4  11    0.10    0.11
  -9   4  11    0.46    0.11
   9   4 -11    0.43    0.13
  -8  -4  11    0.31    0.13
   8   4 -11    0.20    0.11
  -8   4  11    0.17    0.08
  -7  -4  11    0.30    0.12
   7  -4 -11    0.16    0.10
   7   4 -11    0.09    0.09
  -7   4  11    0.10    0.07
  -6  -4  11    0.09    0.09
   6  -4 -11   -0.02    0.08
   6   4 -11    0.11    0.08
  -6   4  11   -0.05    0.06
  -5  -4  11    1.54    0.21
   5  -4 -11    1.62    0.19
   5   4 -11    2.07    0.21
  -5   4  11    1.94    0.16
   4  -4 -11    0.30    0.11
  -4  -4  11    0.47    0.13
   4   4 -11    0.53    0.12
  -4   4  11    0.36    0.09
   3  -4 -11    3.15    0.26
   3   4 -11    3.27    0.22
  -3   4  11    2.76    0.18
   2  -4 -11    0.19    0.10
   2   4 -11    0.30    0.10
  -2   4  11    0.06    0.07
   1  -4 -11    6.98    0.34
   1   4 -11    6.61    0.30
  -1   4  11    7.38    0.30
   0  -4 -11    0.76    0.14
   0   4 -11    0.52    0.11
   0   4  11    0.28    0.09
  -1  -4 -11    0.50    0.13
  -1   4 -11    0.71    0.13
   1   4  11    0.38    0.10
  -2  -4 -11    0.66    0.15
  -2   4 -11    0.85    0.14
   2   4  11    0.94    0.14
  -2   4 -11    0.53    0.19
  -3  -4 -11   10.39    0.45
  -3   4 -11    9.49    0.38
   3   4  11    9.14    0.38
  -3   4 -11    8.15    0.53
  -4  -4 -11    0.15    0.11
   4   4  11    0.18    0.09
  -4   4 -11    0.38    0.18
  -4   4 -11    0.15    0.10
  -5  -4 -11    1.16    0.19
  -5   4 -11    1.19    0.24
   5   4  11    1.48    0.18
  -6  -4 -11    0.16    0.12
  -6   4 -11    0.16    0.15
  -7  -4 -11   -0.02    0.10
  -8  -4 -11   -0.10    0.09
  -9  -4 -11    0.00    0.13
 -11  -5  11    0.34    0.17
  11   5 -11    0.44    0.15
  11   5 -11    0.51    0.23
 -10  -5  11   -0.03    0.12
  10   5 -11   -0.03    0.17
  10   5 -11    0.05    0.09
  -9  -5  11    0.04    0.12
   9   5 -11    0.01    0.09
   9   5 -11   -0.01    0.16
  -8  -5  11    0.19    0.13
   8   5 -11    0.27    0.12
   8   5 -11    0.21    0.17
  -7  -5  11    0.21    0.12
   7  -5 -11    0.20    0.12
   7   5 -11    0.70    0.14
   7   5 -11    0.43    0.20
  -6  -5  11    0.81    0.18
   6  -5 -11    1.49    0.19
   6   5 -11    0.88    0.15
   6   5 -11    1.06    0.27
  -6   5  11    0.96    0.12
  -5  -5  11    2.04    0.24
   5  -5 -11    1.70    0.20
   5   5 -11    2.18    0.20
   5   5 -11    1.36    0.31
  -5   5  11    1.69    0.15
  -4  -5  11    0.89    0.16
   4  -5 -11    0.87    0.15
   4   5 -11    1.26    0.16
   4   5 -11    0.81    0.25
  -4   5  11    1.02    0.12
   3  -5 -11    0.21    0.10
   3   5 -11    0.27    0.09
   3   5 -11    0.34    0.19
  -3   5  11    0.57    0.10
   2  -5 -11    2.18    0.22
   2   5 -11    1.69    0.31
  -2   5  11    2.12    0.16
   1  -5 -11   -0.02    0.08
   1   5 -11    0.05    0.13
  -1   5  11    0.03    0.07
   0  -5 -11    1.77    0.20
   0   5  11    1.93    0.17
   0   5 -11    1.33    0.29
  -1  -5 -11    3.57    0.26
   1   5  11    3.44    0.22
  -1   5 -11    4.00    0.45
  -2  -5 -11    8.97    0.42
  -2   5 -11    8.55    0.57
   2   5  11    9.53    0.38
  -3  -5 -11    0.77    0.16
  -3   5 -11    0.60    0.19
   3   5  11    0.72    0.13
  -4  -5 -11    4.84    0.32
  -4   5 -11    4.71    0.48
   4   5  11    4.80    0.28
  -5  -5 -11   -0.08    0.10
  -5   5 -11    0.00    0.14
   5   5  11   -0.06    0.07
  -6  -5 -11    0.01    0.10
  -6   5 -11    0.24    0.17
  -7  -5 -11    0.43    0.16
  -8  -5 -11    0.05    0.13
 -10  -6  11    0.03    0.13
  10   6 -11    0.25    0.21
  -9  -6  11    0.02    0.13
   9   6 -11    0.31    0.22
   8  -6 -11    0.06    0.10
  -8  -6  11    0.16    0.12
   8   6 -11   -0.09    0.15
   7  -6 -11    0.00    0.09
  -7  -6  11   -0.08    0.11
   7   6 -11    0.03    0.16
  -6  -6  11    0.27    0.13
   6  -6 -11    0.13    0.11
   6   6 -11    0.24    0.19
   5  -6 -11    0.26    0.11
  -5  -6  11    0.29    0.13
   5   6 -11    0.37    0.20
   4  -6 -11   -0.08    0.08
  -4  -6  11    0.00    0.10
   4   6 -11    0.08    0.16
   3  -6 -11    0.52    0.12
   3   6 -11    0.76    0.26
   2  -6 -11    0.56    0.13
   2   6 -11    0.23    0.19
   1  -6 -11    1.22    0.18
   1   6 -11    1.13    0.28
   0  -6 -11    0.40    0.12
   0   6 -11    0.21    0.19
  -1  -6 -11    0.23    0.12
  -1   6 -11    0.46    0.21
  -2  -6 -11    0.22    0.12
  -2   6 -11   -0.06    0.15
  -3  -6 -11    0.94    0.19
  -3   6 -11    0.60    0.23
  -4  -6 -11    0.70    0.17
  -4   6 -11    0.72    0.23
  -5  -6 -11    0.08    0.13
  -5   6 -11    0.00    0.16
  -6  -6 -11    0.29    0.15
  -6   6 -11    0.08    0.17
  -8  -7  11   -0.01    0.12
   8   7 -11    0.03    0.18
  -7  -7  11    0.94    0.20
   7   7 -11    0.67    0.28
  -6  -7  11    0.22    0.15
   6   7 -11    0.20    0.23
  -5  -7  11    0.65    0.17
   5   7 -11    0.31    0.23
  -4  -7  11    0.10    0.12
   4   7 -11    0.29    0.20
   3   7 -11    0.41    0.23
   2  -7 -11    0.00    0.09
   2   7 -11    0.10    0.18
   1  -7 -11   -0.05    0.09
   1   7 -11   -0.17    0.15
   0  -7 -11    1.96    0.23
   0   7 -11    1.39    0.33
  -1  -7 -11    1.10    0.19
  -1   7 -11    0.73    0.26
  -2  -7 -11    1.20    0.19
  -2   7 -11    0.93    0.28
  -3  -7 -11    0.06    0.11
  -3   7 -11    0.24    0.21
  -4  -7 -11    0.73    0.18
  -4   7 -11    0.92    0.28
   2   8 -11   -0.07    0.18
   1   8 -11   -0.16    0.17
 -14   0  12    0.03    0.14
 -13   0  12    0.01    0.13
 -12   0  12    0.25    0.14
 -11   0  12    0.20    0.12
 -10   0  12    0.05    0.11
   8   0 -12   -0.07    0.07
  -7   0  12    0.02    0.07
   7   0 -12    0.01    0.08
   6   0 -12   17.25    0.60
  -6   0  12   18.30    0.57
   6   0 -12   17.58    0.56
  -5   0  12    0.06    0.07
   5   0 -12   -0.04    0.07
   5   0 -12   -0.03    0.07
  -4   0  12   21.28    0.63
   4   0 -12   22.07    0.64
   4   0 -12   21.48    0.68
  -3   0  12    0.10    0.07
   3   0 -12   -0.09    0.06
   3   0 -12    0.00    0.08
   2   0 -12   37.49    1.02
   2   0 -12   39.85    1.00
  -2   0  12   38.38    0.99
  -1   0  12    0.04    0.08
   1   0 -12   -0.03    0.08
   1   0 -12   -0.08    0.09
   0   0 -12   27.32    0.81
   0   0 -12   29.01    0.78
   0   0  12   27.93    0.78
  -1   0 -12    0.03    0.07
   1   0  12   -0.02    0.06
  -1   0 -12   -0.10    0.07
   2   0  12    2.85    0.20
  -2   0 -12    3.12    0.27
  -3   0 -12   -0.05    0.08
  -4   0 -12    1.36    0.20
  -5   0 -12    0.04    0.09
  -6   0 -12    0.93    0.18
  -7   0 -12    0.19    0.12
  -8   0 -12    0.09    0.12
  -9   0 -12   -0.07    0.11
 -10   0 -12    1.34    0.25
 -14  -1  12    0.06    0.14
 -14   1  12    0.08    0.13
 -13  -1  12    0.20    0.14
 -12  -1  12    0.13    0.13
 -11  -1  12    1.20    0.21
 -10  -1  12    0.10    0.11
  -9  -1  12    0.71    0.16
   9   1 -12    0.51    0.14
  -9   1  12    0.51    0.12
  -8  -1  12    0.35    0.13
   8  -1 -12    0.31    0.12
  -8   1  12    0.39    0.10
   8   1 -12    0.21    0.11
   7  -1 -12    2.74    0.26
   7  -1 -12    3.21    0.21
  -7   1  12    3.04    0.20
   7   1 -12    3.22    0.28
   6  -1 -12    0.57    0.11
   6  -1 -12    0.62    0.13
   6   1 -12    0.70    0.14
  -6   1  12    0.42    0.10
   5  -1 -12    7.91    0.33
   5  -1 -12    7.36    0.36
  -5  -1  12    7.86    0.33
  -5   1  12    7.78    0.32
   5   1 -12    7.00    0.35
  -4  -1  12    0.80    0.12
   4  -1 -12    0.86    0.13
   4  -1 -12    0.86    0.15
  -4   1  12    0.70    0.12
   4   1 -12    1.04    0.14
   4   1 -12    1.03    0.16
  -3  -1  12    2.14    0.17
   3  -1 -12    1.70    0.20
   3  -1 -12    2.32    0.19
  -3   1  12    1.79    0.16
   3   1 -12    1.74    0.17
   3   1 -12    2.01    0.21
   2  -1 -12    5.05    0.26
  -2  -1  12    5.27    0.26
   2  -1 -12    5.09    0.30
   2   1 -12    5.25    0.27
   2   1 -12    5.08    0.29
  -2   1  12    4.83    0.25
   1  -1 -12   12.30    0.49
   1  -1 -12   14.13    0.46
  -1  -1  12   13.92    0.46
  -1   1  12   13.36    0.46
   1   1 -12   14.50    0.51
   1   1 -12   14.00    0.47
   0  -1  12    0.64    0.11
   0  -1 -12    0.65    0.14
   0  -1 -12    0.51    0.11
   0   1 -12    0.52    0.13
   0   1  12    0.43    0.10
  -1  -1 -12    1.47    0.16
  -1  -1 -12    2.03    0.22
   1   1  12    1.60    0.16
  -1   1 -12    1.68    0.20
  -2  -1 -12    0.01    0.08
  -2  -1 -12    0.02    0.07
  -2   1 -12   -0.02    0.08
   2   1  12    0.01    0.07
  -3  -1 -12    0.89    0.16
  -3   1 -12    1.05    0.18
  -4  -1 -12    0.26    0.12
  -4   1 -12    0.09    0.09
  -5  -1 -12    2.85    0.28
  -5   1 -12    2.33    0.26
  -6  -1 -12    0.70    0.17
  -6   1 -12    0.53    0.15
  -7  -1 -12    1.54    0.23
  -7   1 -12    1.05    0.20
  -8  -1 -12    0.03    0.11
  -8   1 -12    0.06    0.12
  -9  -1 -12    0.00    0.12
  -9   1 -12   -0.02    0.11
 -10  -1 -12    0.06    0.13
 -10   1 -12   -0.07    0.12
 -13  -2  12    0.11    0.13
 -12  -2  12   -0.08    0.11
 -11  -2  12    0.73    0.18
  11   2 -12    0.77    0.17
 -10  -2  12    0.38    0.15
 -10   2  12    0.28    0.11
  10   2 -12    0.13    0.11
  -9  -2  12    0.96    0.18
  -9   2  12    0.70    0.13
   9   2 -12    0.68    0.15
   8  -2 -12    0.67    0.15
  -8  -2  12    0.64    0.16
   8   2 -12    0.71    0.16
  -8   2  12    0.85    0.13
  -7  -2  12    2.07    0.23
   7  -2 -12    1.92    0.22
  -7   2  12    2.18    0.19
   7   2 -12    1.84    0.22
   6  -2 -12    6.59    0.35
  -6   2  12    7.44    0.31
   6   2 -12    6.78    0.34
   5  -2 -12    0.90    0.16
  -5   2  12    0.69    0.12
   5   2 -12    1.00    0.16
   4  -2 -12   19.99    0.65
   4   2 -12   19.77    0.65
  -4   2  12   20.65    0.61
   3  -2 -12    3.99    0.28
  -3   2  12    4.35    0.23
   3   2 -12    4.11    0.27
   2  -2 -12   32.57    0.91
   2  -2 -12   31.86    0.85
   2   2 -12   33.49    0.90
  -2   2  12   32.49    0.86
   1  -2 -12    2.33    0.19
   1  -2 -12    2.38    0.23
   1   2 -12    2.31    0.24
  -1   2  12    2.43    0.18
   0  -2 -12   10.66    0.45
   0  -2 -12   10.64    0.39
   0   2 -12   10.57    0.44
   0   2  12   11.89    0.42
  -1  -2 -12    8.57    0.40
  -1  -2 -12    9.12    0.36
   1   2  12    8.79    0.36
  -1   2 -12    8.80    0.39
  -2  -2 -12   -0.05    0.07
  -2  -2 -12    0.02    0.07
   2   2  12   -0.06    0.07
  -2   2 -12    0.01    0.08
  -3  -2 -12    1.24    0.19
  -3   2 -12    1.66    0.20
   3   2  12    1.43    0.16
  -4  -2 -12    2.02    0.24
  -4   2 -12    1.98    0.23
  -5  -2 -12    1.40    0.21
  -5   2 -12    1.71    0.22
  -6  -2 -12    1.18    0.20
  -6   2 -12    1.04    0.18
  -7  -2 -12    0.07    0.11
  -7   2 -12    0.22    0.12
  -8  -2 -12    0.32    0.14
  -8   2 -12   -0.04    0.10
  -9  -2 -12    0.31    0.15
  -9   2 -12    0.23    0.14
 -13  -3  12   -0.01    0.13
  13   3 -12    0.03    0.13
 -12  -3  12    0.41    0.16
  12   3 -12    0.14    0.12
 -11  -3  12    0.52    0.16
  11   3 -12    0.49    0.15
 -11   3  12    0.62    0.13
 -10  -3  12    0.23    0.13
  10   3 -12    0.24    0.12
 -10   3  12    0.35    0.11
  -9  -3  12    1.30    0.21
  -9   3  12    1.41    0.17
   9   3 -12    1.53    0.21
  -8  -3  12    0.37    0.14
   8  -3 -12    0.20    0.12
  -8   3  12    0.14    0.09
   8   3 -12    0.12    0.10
   7  -3 -12    1.66    0.21
  -7  -3  12    1.61    0.22
   7   3 -12    1.87    0.22
  -7   3  12    1.95    0.18
   6  -3 -12    0.00    0.09
  -6  -3  12    0.17    0.10
   6   3 -12    0.12    0.09
  -6   3  12   -0.10    0.06
   5  -3 -12    0.06    0.09
  -5   3  12    0.05    0.07
   5   3 -12    0.04    0.08
   4  -3 -12    0.16    0.09
   4   3 -12    0.02    0.08
  -4   3  12    0.09    0.07
   3  -3 -12    9.20    0.41
  -3   3  12    8.94    0.35
   3   3 -12    9.04    0.39
   2  -3 -12    6.14    0.33
  -2   3  12    6.73    0.29
   2   3 -12    6.57    0.33
   1  -3 -12    1.89    0.21
   1   3 -12    1.71    0.20
  -1   3  12    1.53    0.16
   0  -3 -12    0.06    0.09
   0   3  12    0.19    0.08
   0   3 -12    0.10    0.10
  -1  -3 -12    4.65    0.30
   1   3  12    4.88    0.26
  -1   3 -12    4.47    0.28
  -2  -3 -12    0.01    0.09
  -2   3 -12    0.12    0.10
   2   3  12   -0.06    0.07
  -3  -3 -12    0.03    0.09
  -3   3 -12   -0.03    0.08
   3   3  12    0.02    0.08
  -4  -3 -12   -0.03    0.09
  -4   3 -12    0.08    0.10
  -5  -3 -12    1.53    0.22
  -5   3 -12    1.50    0.27
  -5   3 -12    1.28    0.19
  -6  -3 -12    1.04    0.20
  -6   3 -12    1.11    0.18
  -6   3 -12    1.02    0.23
  -7  -3 -12    0.39    0.15
  -7   3 -12    0.60    0.15
  -8  -3 -12    0.11    0.12
  -9  -3 -12    0.15    0.15
 -12  -4  12    0.03    0.12
  12   4 -12    0.15    0.13
  12   4 -12   -0.22    0.17
 -11  -4  12    0.59    0.18
  11   4 -12    0.61    0.17
 -10  -4  12   -0.03    0.11
  10   4 -12    0.09    0.10
  -9  -4  12    0.53    0.17
   9   4 -12    0.76    0.16
   8  -4 -12    0.95    0.18
  -8   4  12    1.39    0.16
   8   4 -12    1.14    0.19
   7  -4 -12    0.09    0.10
  -7  -4  12    0.18    0.12
  -7   4  12    0.20    0.09
   7   4 -12    0.33    0.11
  -6  -4  12    1.25    0.20
   6  -4 -12    1.31    0.19
  -6   4  12    1.55    0.16
   6   4 -12    1.20    0.18
  -5  -4  12    0.75    0.16
   5  -4 -12    0.72    0.15
  -5   4  12    0.87    0.12
   5   4 -12    0.67    0.14
   4  -4 -12   14.45    0.54
   4   4 -12   15.69    0.53
  -4   4  12   15.25    0.49
   3  -4 -12    3.56    0.29
   3   4 -12    3.33    0.27
  -3   4  12    3.51    0.21
   2  -4 -12   11.63    0.47
  -2   4  12   11.98    0.42
   2   4 -12   11.65    0.44
   1  -4 -12    0.45    0.13
   1   4 -12    0.72    0.14
  -1   4  12    0.31    0.10
   0  -4 -12    2.33    0.24
   0   4 -12    2.06    0.20
   0   4  12    2.00    0.18
  -1  -4 -12    0.99    0.18
   1   4  12    1.16    0.14
  -1   4 -12    0.95    0.15
  -2  -4 -12    1.60    0.21
   2   4  12    1.33    0.16
  -2   4 -12    1.13    0.26
  -2   4 -12    1.27    0.17
  -3  -4 -12    1.04    0.19
  -3   4 -12    0.79    0.23
  -3   4 -12    0.74    0.14
   3   4  12    0.70    0.13
  -4  -4 -12    1.17    0.20
   4   4  12    1.25    0.17
  -4   4 -12    1.56    0.29
  -5  -4 -12   -0.04    0.09
  -5   4 -12    0.00    0.13
  -6  -4 -12    0.38    0.15
  -6   4 -12    0.22    0.17
  -7  -4 -12    0.06    0.11
  -8  -4 -12    0.28    0.15
 -11  -5  12    0.12    0.15
  11   5 -12   -0.05    0.18
 -10  -5  12    0.30    0.16
  10   5 -12    0.59    0.15
  10   5 -12    0.59    0.24
  -9  -5  12    1.31    0.23
   9  -5 -12    1.22    0.20
   9   5 -12    1.10    0.29
   9   5 -12    0.89    0.18
  -8  -5  12   -0.02    0.11
   8  -5 -12   -0.14    0.09
   8   5 -12    0.00    0.09
   8   5 -12   -0.12    0.14
   7  -5 -12    0.02    0.09
  -7  -5  12    0.10    0.12
   7   5 -12    0.14    0.10
   7   5 -12    0.38    0.22
  -6  -5  12    0.22    0.13
   6  -5 -12    0.29    0.12
   6   5 -12    0.33    0.11
   6   5 -12    0.42    0.23
   5  -5 -12    0.01    0.09
  -5  -5  12    0.11    0.11
   5   5 -12    0.11    0.09
   5   5 -12    0.07    0.17
   4  -5 -12    3.01    0.27
  -4   5  12    3.00    0.20
   4   5 -12    3.33    0.23
   4   5 -12    2.75    0.41
   3  -5 -12    4.38    0.29
  -3   5  12    4.62    0.24
   3   5 -12    4.38    0.50
   2  -5 -12    0.12    0.10
  -2   5  12    0.38    0.10
   2   5 -12    0.13    0.16
   1  -5 -12    0.19    0.11
  -1   5  12    0.20    0.09
   1   5 -12    0.22    0.17
   0  -5 -12    0.29    0.12
   0   5  12    0.57    0.11
   0   5 -12    0.78    0.24
  -1  -5 -12    1.60    0.21
  -1   5 -12    1.21    0.28
   1   5  12    1.31    0.16
  -2  -5 -12    0.17    0.11
   2   5  12    0.25    0.10
  -2   5 -12    0.35    0.18
  -3  -5 -12    0.38    0.14
   3   5  12    0.47    0.12
  -3   5 -12    0.89    0.25
  -4  -5 -12    0.50    0.15
   4   5  12    0.41    0.12
  -4   5 -12    0.66    0.22
  -5  -5 -12    0.09    0.11
  -5   5 -12    0.06    0.17
  -6  -5 -12    0.00    0.10
  -6   5 -12    0.02    0.15
  -7  -5 -12    0.21    0.14
  -9  -6  12    0.19    0.15
   9  -6 -12    0.34    0.14
   9   6 -12    0.73    0.27
  -8  -6  12    0.11    0.14
   8  -6 -12    0.19    0.12
   8   6 -12    0.08    0.18
  -7  -6  12    0.03    0.12
   7  -6 -12    0.36    0.12
   7   6 -12    0.04    0.19
  -6  -6  12    0.59    0.17
   6  -6 -12    0.84    0.17
   6   6 -12    0.91    0.29
  -5  -6  12    2.77    0.30
   5  -6 -12    2.87    0.27
   5   6 -12    2.70    0.44
   4  -6 -12    3.50    0.30
   4   6 -12    3.90    0.51
   3  -6 -12    0.91    0.17
   3   6 -12    1.60    0.34
   2  -6 -12    2.09    0.23
   2   6 -12    2.19    0.38
   1  -6 -12   -0.09    0.09
   1   6 -12    0.01    0.15
   0  -6 -12    1.17    0.19
   0   6 -12    1.06    0.28
  -1  -6 -12    0.09    0.10
  -1   6 -12    0.18    0.17
  -2  -6 -12    0.34    0.14
  -2   6 -12    0.71    0.25
  -3  -6 -12    2.14    0.26
  -3   6 -12    1.94    0.36
  -4  -6 -12   -0.01    0.11
  -4   6 -12    0.09    0.17
  -5  -6 -12    0.03    0.12
  -5   6 -12    0.01    0.18
  -6  -7  12   -0.04    0.11
   6   7 -12   -0.14    0.19
  -5  -7  12    0.36    0.15
   5   7 -12    0.68    0.28
   4   7 -12    1.23    0.33
   3   7 -12   -0.05    0.16
   2  -7 -12    0.16    0.11
   2   7 -12    0.15    0.18
   1  -7 -12    1.15    0.19
   1   7 -12    0.76    0.26
   0  -7 -12    0.37    0.13
   0   7 -12    0.27    0.21
  -1  -7 -12    0.07    0.11
  -1   7 -12    0.11    0.17
  -2  -7 -12    0.31    0.14
  -2   7 -12    0.19    0.19
 -13   0  13    1.98    0.28
 -12   0  13   -0.04    0.11
  10   0 -13    0.04    0.09
   9   0 -13    3.66    0.33
   8   0 -13    0.01    0.08
   7   0 -13    0.20    0.10
   6   0 -13    0.12    0.09
   5   0 -13    0.72    0.15
  -5   0  13    0.79    0.13
   4   0 -13   -0.02    0.08
  -4   0  13   -0.03    0.06
   3   0 -13    4.03    0.27
  -3   0  13    4.06    0.24
  -2   0  13    0.12    0.08
   2   0 -13    0.07    0.09
  -1   0  13   18.70    0.58
   1   0 -13   17.71    0.62
   0   0 -13    0.02    0.09
  -1   0 -13    0.15    0.10
  -2   0 -13   -0.05    0.08
  -3   0 -13    3.15    0.29
  -4   0 -13    0.01    0.09
  -5   0 -13    0.51    0.15
  -6   0 -13    0.14    0.12
  -7   0 -13    1.44    0.24
  -8   0 -13   -0.17    0.09
 -13  -1  13    0.12    0.14
 -12  -1  13    0.48    0.17
 -11  -1  13    0.08    0.11
  11   1 -13   -0.08    0.10
 -10  -1  13    0.90    0.19
  10   1 -13    1.10    0.19
   9  -1 -13    0.24    0.12
   9   1 -13    0.17    0.11
   8  -1 -13    0.99    0.18
   8   1 -13    1.14    0.19
   7  -1 -13    0.83    0.17
   7   1 -13    0.92    0.17
  -7   1  13    0.81    0.13
   6  -1 -13    0.72    0.15
  -6   1  13    0.53    0.11
   6   1 -13    0.69    0.14
   5  -1 -13    2.73    0.21
   5  -1 -13    2.32    0.24
   5   1 -13    2.01    0.23
  -5   1  13    2.33    0.18
   4  -1 -13    0.49    0.12
   4  -1 -13    0.50    0.11
  -4   1  13    0.43    0.10
   4   1 -13    0.57    0.13
   3  -1 -13    3.72    0.23
   3  -1 -13    3.14    0.28
   3   1 -13    3.75    0.26
  -3   1  13    4.13    0.24
   2  -1 -13    0.65    0.12
   2  -1 -13    0.59    0.14
  -2   1  13    0.71    0.12
   2   1 -13    0.81    0.15
   1  -1 -13    4.26    0.28
   1  -1 -13    4.15    0.24
   1   1 -13    3.95    0.28
  -1   1  13    4.16    0.24
   0  -1 -13    0.18    0.10
   0   1 -13    0.15    0.09
   0   1  13    0.14    0.08
  -1  -1 -13    0.73    0.15
   1   1  13    0.73    0.12
  -1   1 -13    0.76    0.16
  -2  -1 -13    0.15    0.10
  -2   1 -13    0.16    0.10
  -3  -1 -13   -0.03    0.08
  -3   1 -13   -0.13    0.08
  -4  -1 -13    4.08    0.30
  -4   1 -13    4.88    0.31
  -5  -1 -13    0.07    0.10
  -5   1 -13   -0.03    0.09
  -6  -1 -13    0.45    0.15
  -6   1 -13    0.45    0.15
  -7  -1 -13    0.00    0.12
  -7   1 -13    0.10    0.12
  -8  -1 -13   -0.02    0.12
  -8   1 -13    0.01    0.12
  -9  -1 -13    0.01    0.13
  -9   1 -13   -0.03    0.12
 -13  -2  13    1.13    0.24
  13   2 -13    0.80    0.19
 -12  -2  13   -0.16    0.10
  12   2 -13   -0.12    0.10
 -11  -2  13    0.17    0.14
  11   2 -13    0.07    0.12
 -10  -2  13    0.04    0.12
  10   2 -13    0.15    0.11
   9  -2 -13    0.55    0.15
  -9  -2  13    0.44    0.15
   9   2 -13    0.38    0.14
  -9   2  13    0.49    0.12
   8  -2 -13    1.71    0.22
  -8  -2  13    1.75    0.23
  -8   2  13    1.99    0.20
   8   2 -13    2.06    0.24
   7  -2 -13    0.39    0.13
  -7   2  13    0.43    0.11
   7   2 -13    0.34    0.13
   6  -2 -13    0.52    0.14
   6   2 -13    0.29    0.11
  -6   2  13    0.17    0.09
   5  -2 -13    0.06    0.09
  -5   2  13    0.15    0.08
   5   2 -13    0.33    0.12
   4  -2 -13    0.97    0.16
  -4   2  13    1.29    0.15
   4   2 -13    1.40    0.19
   3  -2 -13    4.00    0.27
  -3   2  13    4.05    0.23
   3   2 -13    3.56    0.25
   2  -2 -13   -0.04    0.08
  -2   2  13   -0.03    0.07
   2   2 -13    0.07    0.08
   1  -2 -13    4.98    0.31
   1   2 -13    6.03    0.33
  -1   2  13    5.56    0.28
   0  -2 -13    3.78    0.31
   0   2  13    3.36    0.22
   0   2 -13    3.92    0.27
  -1  -2 -13    2.68    0.26
   1   2  13    2.87    0.21
  -1   2 -13    2.59    0.25
  -2  -2 -13    0.04    0.09
  -2   2 -13    0.04    0.09
  -3  -2 -13    0.30    0.12
  -3   2 -13    0.23    0.11
  -4  -2 -13    0.22    0.12
  -4   2 -13    0.14    0.10
  -5  -2 -13    0.27    0.13
  -5   2 -13    0.19    0.12
  -6  -2 -13    0.22    0.13
  -6   2 -13    0.15    0.12
  -7  -2 -13    1.12    0.21
  -7   2 -13    0.83    0.19
  -8  -2 -13    0.07    0.11
  -8   2 -13    0.07    0.12
 -12  -3  13    0.81    0.21
  12   3 -13    1.02    0.21
 -11  -3  13    0.19    0.14
  11   3 -13   -0.10    0.10
 -10  -3  13    0.34    0.15
 -10   3  13    0.39    0.12
  10   3 -13    0.18    0.12
  -9  -3  13    1.02    0.20
   9  -3 -13    0.87    0.18
  -9   3  13    1.14    0.16
   9   3 -13    0.87    0.17
   8  -3 -13    0.79    0.17
  -8  -3  13    1.00    0.20
   8   3 -13    1.23    0.19
  -8   3  13    1.00    0.15
   7  -3 -13    1.13    0.18
  -7  -3  13    0.95    0.18
  -7   3  13    1.16    0.15
   7   3 -13    1.04    0.18
   6  -3 -13    0.02    0.09
  -6   3  13   -0.09    0.07
   6   3 -13   -0.04    0.08
   5  -3 -13    0.84    0.16
  -5   3  13    0.93    0.14
   5   3 -13    0.90    0.17
   4  -3 -13    1.01    0.17
  -4   3  13    1.21    0.15
   4   3 -13    0.77    0.15
   3  -3 -13    1.00    0.17
   3   3 -13    1.09    0.17
  -3   3  13    1.20    0.15
   2  -3 -13    0.19    0.11
  -2   3  13    0.15    0.08
   2   3 -13    0.03    0.09
   1  -3 -13    3.11    0.28
   1   3 -13    3.58    0.29
  -1   3  13    3.22    0.22
   0  -3 -13    0.21    0.11
   0   3  13   -0.04    0.07
   0   3 -13   -0.04    0.08
  -1  -3 -13    0.27    0.12
  -1   3 -13    0.47    0.13
   1   3  13    0.27    0.09
  -2  -3 -13    0.40    0.13
   2   3  13    0.71    0.13
  -2   3 -13    0.66    0.14
  -3  -3 -13    0.46    0.14
  -3   3 -13    0.68    0.15
  -4  -3 -13    0.31    0.13
  -4   3 -13    0.43    0.13
  -5  -3 -13   -0.15    0.09
  -5   3 -13   -0.12    0.08
  -5   3 -13    0.04    0.14
  -6  -3 -13    0.88    0.19
  -6   3 -13    1.16    0.20
  -7  -3 -13    0.01    0.11
  -8  -3 -13   -0.09    0.11
 -11  -4  13    0.18    0.14
  11   4 -13    0.11    0.12
  10  -4 -13    0.48    0.15
 -10  -4  13    0.47    0.17
   9  -4 -13   -0.12    0.09
  -9  -4  13    0.01    0.11
   9   4 -13   -0.10    0.09
   8  -4 -13    1.85    0.24
  -8  -4  13    1.63    0.24
   8   4 -13    2.32    0.25
  -7  -4  13    0.89    0.18
   7  -4 -13    1.16    0.18
   7   4 -13    1.38    0.20
  -7   4  13    0.92    0.14
   6  -4 -13    1.84    0.23
   6   4 -13    1.75    0.22
  -6   4  13    1.88    0.18
   5  -4 -13    2.17    0.24
   5   4 -13    1.83    0.21
  -5   4  13    1.88    0.18
   4  -4 -13    1.71    0.22
  -4   4  13    1.94    0.18
   4   4 -13    1.74    0.21
   3  -4 -13    1.63    0.20
  -3   4  13    1.88    0.18
   3   4 -13    2.21    0.23
   2  -4 -13    0.67    0.15
  -2   4  13    0.78    0.13
   2   4 -13    0.74    0.15
   1  -4 -13    0.41    0.13
  -1   4  13    0.33    0.10
   1   4 -13    0.34    0.12
   0  -4 -13    1.75    0.23
   0   4  13    2.18    0.20
   0   4 -13    2.34    0.23
  -1  -4 -13    4.01    0.34
  -1   4 -13    3.66    0.26
   1   4  13    3.58    0.24
  -2  -4 -13    0.23    0.12
  -2   4 -13    0.16    0.10
   2   4  13    0.26    0.11
  -3  -4 -13    0.08    0.10
  -3   4 -13    0.11    0.17
   3   4  13    0.30    0.11
  -4  -4 -13   -0.06    0.10
  -4   4 -13    0.05    0.15
  -5  -4 -13    0.27    0.14
  -5   4 -13    0.07    0.16
  -6  -4 -13    0.12    0.14
  -7  -4 -13    0.10    0.13
  10  -5 -13    0.72    0.18
 -10  -5  13    0.57    0.19
  10   5 -13    0.30    0.22
   9  -5 -13    1.24    0.21
  -9  -5  13    1.23    0.23
   9   5 -13    1.17    0.31
  -8  -5  13    0.00    0.11
   8  -5 -13    0.05    0.10
   8   5 -13   -0.07    0.16
   8   5 -13    0.06    0.10
   7  -5 -13   -0.06    0.09
  -7  -5  13   -0.10    0.10
   7   5 -13    0.12    0.19
  -6  -5  13    0.52    0.16
   6  -5 -13    0.25    0.12
   6   5 -13    0.30    0.21
   5  -5 -13    1.02    0.18
   5   5 -13    0.98    0.28
   4  -5 -13    1.10    0.19
   4   5 -13    0.99    0.29
   3  -5 -13    2.27    0.25
   3   5 -13    2.25    0.38
   2  -5 -13    0.07    0.10
  -2   5  13    0.09    0.08
   2   5 -13    0.20    0.18
   1  -5 -13    0.05    0.10
   1   5 -13    0.14    0.17
  -1   5  13    0.11    0.09
   0  -5 -13    0.38    0.13
   0   5 -13    0.23    0.19
   0   5  13    0.44    0.11
  -1  -5 -13    0.21    0.12
  -1   5 -13    0.32    0.19
   1   5  13    0.25    0.10
  -2  -5 -13    0.27    0.12
  -2   5 -13    0.13    0.17
  -3  -5 -13    0.60    0.16
  -3   5 -13    0.43    0.20
  -4  -5 -13    0.02    0.10
  -4   5 -13   -0.05    0.15
  -5  -5 -13    0.04    0.12
  -6  -5 -13    0.44    0.18
  -8  -6  13    0.58    0.19
   8  -6 -13    0.97    0.19
   8   6 -13    0.47    0.28
   7  -6 -13    0.06    0.11
  -7  -6  13    0.01    0.12
   7   6 -13    0.13    0.20
   6  -6 -13    3.19    0.30
  -6  -6  13    3.43    0.34
   6   6 -13    3.39    0.50
   5  -6 -13    0.68    0.16
   5   6 -13    0.32    0.22
   4  -6 -13    0.02    0.10
   4   6 -13    0.19    0.19
   3  -6 -13    0.26    0.13
   3   6 -13    0.53    0.22
   2  -6 -13    0.34    0.13
   2   6 -13    0.52    0.23
   1  -6 -13    0.49    0.15
   1   6 -13    0.19    0.18
   0  -6 -13    0.40    0.14
   0   6 -13    0.44    0.22
  -1  -6 -13    0.44    0.15
  -1   6 -13    0.32    0.20
  -2  -6 -13    0.91    0.19
  -2   6 -13    0.64    0.25
  -3  -6 -13   -0.03    0.11
  -3   6 -13    0.13    0.19
  -4  -6 -13    0.09    0.13
  -4   6 -13   -0.15    0.16
   4   7 -13    0.01    0.18
   3   7 -13    0.56    0.23
   2  -7 -13   -0.01    0.11
   2   7 -13    0.02    0.17
   1  -7 -13    0.14    0.12
   1   7 -13   -0.04    0.16
   0  -7 -13    0.06    0.11
   0   7 -13    0.06    0.19
  12   0 -14    2.18    0.28
  11   0 -14    0.27    0.13
  10   0 -14    1.76    0.25
   9   0 -14    0.01    0.10
   8   0 -14    0.20    0.12
   7   0 -14    0.07    0.10
   6   0 -14    1.25    0.20
   5   0 -14    0.03    0.10
   4   0 -14    6.63    0.36
   3   0 -14    0.06    0.09
   2   0 -14    6.78    0.36
   1   0 -14   -0.04    0.08
   0   0 -14    0.14    0.10
  -1   0 -14    0.05    0.09
  -2   0 -14    0.05    0.09
  -3   0 -14    0.02    0.09
  -4   0 -14    2.23    0.28
  -5   0 -14   -0.07    0.10
  -6   0 -14    0.00    0.11
  -7   0 -14   -0.28    0.09
  -8   0 -14    1.21    0.24
  13   1 -14    0.77    0.19
 -12  -1  14    0.18    0.14
  12   1 -14    0.03    0.11
  11  -1 -14    0.34    0.15
  11   1 -14    0.09    0.13
  10  -1 -14    0.33    0.14
  10   1 -14    0.10    0.11
   9  -1 -14    0.24    0.13
   9   1 -14    0.40    0.14
   8  -1 -14    0.01    0.09
   8   1 -14    0.04    0.10
   7  -1 -14    5.60    0.34
   7   1 -14    5.67    0.34
   6  -1 -14    0.04    0.09
   6   1 -14    0.16    0.10
   5  -1 -14    0.45    0.13
   5   1 -14    0.52    0.14
   4  -1 -14    0.00    0.10
   4   1 -14   -0.02    0.08
  -4   1  14    0.00    0.08
   3  -1 -14    0.71    0.15
   3   1 -14    0.50    0.13
  -3   1  14    1.21    0.16
   2  -1 -14    0.04    0.08
   2   1 -14    0.09    0.10
   1  -1 -14    3.52    0.30
   1   1 -14    4.11    0.28
   0  -1 -14    0.01    0.09
   0   1 -14   -0.08    0.08
  -1  -1 -14    3.22    0.30
  -1   1 -14    3.16    0.29
  -2  -1 -14    0.15    0.10
  -2   1 -14    0.21    0.11
  -3  -1 -14    0.80    0.17
  -3   1 -14    0.47    0.15
  -4  -1 -14    0.08    0.10
  -4   1 -14   -0.03    0.09
  -5  -1 -14    0.31    0.14
  -5   1 -14    0.05    0.11
  -6  -1 -14   -0.01    0.12
  -6   1 -14   -0.04    0.11
  -7  -1 -14    1.73    0.27
  -7   1 -14    1.35    0.23
  -8  -1 -14    0.09    0.15
  -8   1 -14    0.18    0.14
 -12  -2  14    1.22    0.24
  12   2 -14    1.40    0.25
 -11  -2  14   -0.08    0.10
  11  -2 -14    0.05    0.12
  11   2 -14    0.13    0.12
  10  -2 -14    1.02    0.19
 -10  -2  14    1.10    0.21
  10   2 -14    1.05    0.20
   9  -2 -14    0.24    0.13
   9   2 -14    0.23    0.12
   8  -2 -14    0.06    0.09
   8   2 -14    0.03    0.11
   7  -2 -14    0.45    0.14
  -7   2  14    0.31    0.11
   7   2 -14    0.60    0.15
   6  -2 -14    0.93    0.18
  -6   2  14    1.07    0.15
   6   2 -14    1.26    0.20
   5  -2 -14    0.22    0.11
   5   2 -14    0.15    0.10
  -5   2  14    0.02    0.08
   4  -2 -14    6.07    0.35
   4   2 -14    6.07    0.34
  -4   2  14    5.67    0.29
   3  -2 -14    0.41    0.13
   3   2 -14    0.67    0.15
  -3   2  14    0.46    0.11
   2  -2 -14    2.86    0.27
   2   2 -14    3.21    0.30
  -2   2  14    3.06    0.22
   1  -2 -14    0.12    0.10
  -1   2  14    0.22    0.10
   1   2 -14    0.14    0.10
   0  -2 -14    0.65    0.15
   0   2 -14    0.62    0.15
  -1  -2 -14    0.47    0.14
  -1   2 -14    0.36    0.13
  -2  -2 -14    0.01    0.09
  -2   2 -14    0.07    0.09
  -3  -2 -14    0.19    0.12
  -3   2 -14    0.00    0.09
  -4  -2 -14    0.74    0.18
  -4   2 -14    0.54    0.15
  -5  -2 -14    0.40    0.16
  -5   2 -14    0.34    0.14
  -6  -2 -14    0.93    0.20
  -6   2 -14    0.65    0.17
  -7  -2 -14   -0.05    0.11
  -7   2 -14   -0.05    0.11
  11  -3 -14    0.42    0.16
 -11  -3  14    0.23    0.15
  11   3 -14    0.36    0.16
 -10  -3  14    1.12    0.23
  10  -3 -14    1.26    0.22
  10   3 -14    1.20    0.21
   9  -3 -14    1.00    0.20
  -9  -3  14    0.95    0.20
   9   3 -14    1.20    0.21
  -9   3  14    0.99    0.16
   8  -3 -14    0.18    0.12
   8   3 -14   -0.16    0.08
  -8   3  14   -0.02    0.08
   7  -3 -14    0.39    0.13
  -7   3  14    0.52    0.12
   7   3 -14    0.66    0.15
   6  -3 -14    0.34    0.14
   6   3 -14    0.27    0.12
  -6   3  14    0.67    0.13
   5  -3 -14    3.48    0.31
  -5   3  14    4.00    0.24
   5   3 -14    3.79    0.32
   4  -3 -14   -0.06    0.09
   4   3 -14    0.03    0.09
  -4   3  14    0.10    0.09
   3  -3 -14    0.59    0.15
   3   3 -14    0.74    0.15
  -3   3  14    0.73    0.13
   2  -3 -14    0.17    0.11
  -2   3  14    0.27    0.10
   2   3 -14    0.35    0.12
   1  -3 -14    0.42    0.13
  -1   3  14    0.34    0.11
   1   3 -14    0.72    0.16
   0  -3 -14    0.43    0.14
   0   3 -14    0.15    0.11
   0   3  14    0.31    0.10
  -1  -3 -14    1.66    0.23
  -1   3 -14    1.41    0.20
  -2  -3 -14    0.60    0.15
  -2   3 -14    0.59    0.15
  -3  -3 -14    0.58    0.17
  -3   3 -14    0.51    0.14
  -4  -3 -14    0.02    0.11
  -4   3 -14    0.23    0.12
  -5  -3 -14    0.08    0.11
  -5   3 -14    0.04    0.11
  -6  -3 -14    0.06    0.12
  -7  -3 -14    0.47    0.17
 -10  -4  14    0.31    0.15
  10  -4 -14    0.75    0.18
  10   4 -14    0.29    0.14
   9  -4 -14    0.00    0.11
  -9  -4  14    0.05    0.13
   9   4 -14   -0.08    0.10
   8  -4 -14    0.08    0.11
  -8  -4  14    0.10    0.12
   8   4 -14    0.00    0.10
   7  -4 -14    0.07    0.12
   7   4 -14   -0.01    0.11
   6  -4 -14    2.28    0.26
   6   4 -14    1.95    0.23
  -6   4  14    2.00    0.20
   5  -4 -14   -0.01    0.09
  -5   4  14    0.06    0.08
   4  -4 -14    1.30    0.21
   4   4 -14    1.52    0.20
  -4   4  14    1.58    0.17
   3  -4 -14    0.20    0.12
  -3   4  14    0.05    0.08
   3   4 -14    0.08    0.10
   2  -4 -14    0.58    0.15
   2   4 -14    0.58    0.14
  -2   4  14    0.56    0.12
   1  -4 -14    0.27    0.12
   1   4 -14    0.40    0.12
  -1   4  14    0.17    0.09
   0  -4 -14    0.53    0.16
   0   4 -14    0.30    0.12
   0   4  14    0.46    0.12
  -1  -4 -14    0.01    0.09
  -1   4 -14   -0.04    0.09
   1   4  14    0.02    0.08
  -2  -4 -14    0.23    0.12
  -3  -4 -14    0.09    0.12
  -3   4 -14    0.17    0.18
  -4  -4 -14    0.10    0.12
  -4   4 -14    0.17    0.17
  -5  -4 -14    0.25    0.15
  -5   4 -14    0.15    0.18
  -6  -4 -14    0.76    0.20
   9  -5 -14    0.13    0.13
  -9  -5  14    0.21    0.15
   9   5 -14    0.06    0.20
  -8  -5  14    0.22    0.15
   8  -5 -14   -0.03    0.12
   8   5 -14    0.20    0.20
   7  -5 -14    0.48    0.16
   7   5 -14    0.10    0.20
   6  -5 -14   -0.04    0.11
   5  -5 -14    0.35    0.14
   4  -5 -14    0.72    0.17
   3  -5 -14    0.08    0.11
   3   5 -14    0.25    0.19
   2  -5 -14    0.24    0.12
   2   5 -14    0.04    0.16
   1  -5 -14    0.16    0.11
   1   5 -14    0.20    0.19
   0  -5 -14    0.34    0.14
   0   5 -14    0.21    0.19
  -1  -5 -14    0.33    0.14
  -1   5 -14    0.20    0.18
  -2  -5 -14    0.23    0.13
  -2   5 -14    0.20    0.17
  -3  -5 -14    0.17    0.14
  -3   5 -14   -0.14    0.14
  -4  -5 -14    0.14    0.13
  -4   5 -14   -0.08    0.17
   7  -6 -14    0.08    0.12
   7   6 -14    0.01    0.19
   6  -6 -14    0.98    0.19
   6   6 -14    0.75    0.31
   5  -6 -14   -0.04    0.11
   5   6 -14    0.24    0.20
   4  -6 -14    0.09    0.11
   4   6 -14    0.18    0.22
   3  -6 -14   -0.05    0.10
   3   6 -14   -0.03    0.17
   2  -6 -14    0.05    0.11
   2   6 -14    0.15    0.21
   1  -6 -14    0.29    0.13
   1   6 -14    0.20    0.21
   0  -6 -14   -0.08    0.10
   0   6 -14   -0.01    0.15
  -1  -6 -14    0.06    0.11
  -1   6 -14    0.07    0.17
  -2  -6 -14   -0.05    0.10
  -2   6 -14    0.20    0.20
  12   0 -15    0.00    0.13
  11   0 -15    0.56    0.17
  10   0 -15   -0.12    0.10
   9   0 -15   -0.09    0.10
   8   0 -15   -0.15    0.08
   7   0 -15    1.30    0.20
   6   0 -15   -0.02    0.10
   5   0 -15    3.91    0.33
   4   0 -15   -0.08    0.09
   3   0 -15    0.24    0.11
   2   0 -15   -0.01    0.08
   1   0 -15    1.49    0.22
   0   0 -15   -0.05    0.08
  -1   0 -15    3.13    0.31
  -2   0 -15   -0.03    0.10
  -3   0 -15    4.67    0.34
  -4   0 -15    0.10    0.13
  -5   0 -15    0.31    0.15
  -6   0 -15   -0.04    0.12
  -7   0 -15    0.06    0.14
  12  -1 -15   -0.04    0.11
  12   1 -15    0.14    0.14
  11  -1 -15    0.39    0.16
  11   1 -15    0.17    0.13
  10  -1 -15    2.90    0.31
  10   1 -15    2.05    0.27
   9  -1 -15    0.05    0.12
   9   1 -15    0.04    0.12
   8  -1 -15    2.13    0.26
   8   1 -15    2.20    0.26
   7  -1 -15    0.05    0.11
   7   1 -15    0.09    0.11
   6  -1 -15    0.08    0.10
   6   1 -15   -0.05    0.10
   5  -1 -15    0.18    0.12
   5   1 -15    0.01    0.09
   4  -1 -15    1.44    0.21
   4   1 -15    1.69    0.23
   3  -1 -15    0.00    0.09
   3   1 -15   -0.05    0.08
   2  -1 -15    2.21    0.25
   2   1 -15    3.09    0.29
   1  -1 -15    0.33    0.13
   1   1 -15    0.14    0.10
   0  -1 -15    1.16    0.20
   0   1 -15    1.33    0.20
  -1  -1 -15    0.04    0.09
  -1   1 -15    0.20    0.12
  -2  -1 -15    0.24    0.12
  -2   1 -15    0.28    0.13
  -3  -1 -15    0.04    0.11
  -3   1 -15   -0.04    0.10
  -4  -1 -15    1.92    0.26
  -4   1 -15    1.42    0.23
  -5  -1 -15    0.11    0.14
  -5   1 -15    0.10    0.14
  -6  -1 -15    0.52    0.18
  -6   1 -15    0.73    0.20
  -7  -1 -15    0.13    0.15
  -7   1 -15    0.11    0.14
  11  -2 -15    0.49    0.18
  11   2 -15    0.54    0.17
  10  -2 -15    0.06    0.11
  10   2 -15    0.03    0.11
   9  -2 -15   -0.01    0.11
   9   2 -15   -0.01    0.09
   8  -2 -15    0.01    0.11
   8   2 -15    0.02    0.09
   7  -2 -15    1.10    0.20
   7   2 -15    0.97    0.19
   6  -2 -15    0.07    0.11
   6   2 -15    0.19    0.11
   5  -2 -15    1.26    0.20
   5   2 -15    1.18    0.20
   4  -2 -15    0.47    0.14
   4   2 -15    0.68    0.16
   3  -2 -15    0.43    0.14
   3   2 -15    0.28    0.12
   2  -2 -15   -0.09    0.07
   2   2 -15   -0.09    0.09
   1  -2 -15    0.87    0.17
   1   2 -15    1.44    0.21
   0  -2 -15    0.11    0.11
   0   2 -15    0.04    0.09
  -1  -2 -15    3.06    0.31
  -1   2 -15    4.05    0.34
  -2  -2 -15    0.34    0.14
  -2   2 -15    0.23    0.13
  -3  -2 -15    2.09    0.27
  -3   2 -15    1.95    0.25
  -4  -2 -15    0.26    0.14
  -4   2 -15    0.17    0.13
  -5  -2 -15    0.14    0.14
  -5   2 -15    0.59    0.17
  -6  -2 -15    1.25    0.25
  -6   2 -15    1.00    0.21
  11  -3 -15    0.07    0.12
  11   3 -15    0.10    0.12
  10  -3 -15    0.98    0.21
  10   3 -15    0.43    0.15
   9  -3 -15   -0.01    0.10
   9   3 -15   -0.02    0.10
   8  -3 -15    1.31    0.22
   8   3 -15    0.94    0.20
   7  -3 -15    0.13    0.11
   7   3 -15   -0.03    0.10
   6  -3 -15   -0.02    0.10
   6   3 -15   -0.22    0.08
  -6   3  15   -0.06    0.08
   5  -3 -15   -0.02    0.10
  -5   3  15    0.01    0.08
   5   3 -15   -0.07    0.09
   4  -3 -15    0.71    0.16
  -4   3  15    0.79    0.14
   4   3 -15    0.73    0.16
   3  -3 -15    0.12    0.11
   3   3 -15    0.08    0.11
  -3   3  15    0.05    0.08
   2  -3 -15    1.59    0.22
   2   3 -15    1.78    0.23
   1  -3 -15    0.66    0.16
   1   3 -15    0.93    0.17
   0  -3 -15    0.48    0.15
   0   3 -15    0.41    0.13
  -1  -3 -15   -0.08    0.09
  -1   3 -15    0.09    0.11
  -2  -3 -15    0.08    0.11
  -2   3 -15    0.15    0.12
  -3  -3 -15    0.09    0.12
  -3   3 -15    0.05    0.11
  -4  -3 -15   -0.10    0.10
  -4   3 -15    0.09    0.12
  -5  -3 -15    0.47    0.18
  -5   3 -15    0.10    0.13
   9  -4 -15    0.06    0.12
   9   4 -15   -0.03    0.10
   8  -4 -15    0.03    0.11
   8   4 -15    0.03    0.12
   7  -4 -15    0.57    0.17
   7   4 -15    0.40    0.15
   6  -4 -15    0.29    0.14
   6   4 -15    0.13    0.12
   5  -4 -15    0.41    0.15
   5   4 -15    0.35    0.13
   4  -4 -15    0.48    0.16
  -4   4  15    0.50    0.12
   4   4 -15    0.53    0.15
   3  -4 -15    0.03    0.10
  -3   4  15    0.06    0.08
   3   4 -15   -0.05    0.09
   2  -4 -15    0.29    0.13
  -2   4  15    0.29    0.11
   2   4 -15    0.31    0.12
   1  -4 -15    0.37    0.14
  -1   4  15    0.33    0.11
   1   4 -15    0.45    0.14
   0  -4 -15    0.44    0.15
   0   4 -15    0.44    0.14
  -1  -4 -15    2.02    0.26
  -2  -4 -15    0.07    0.13
  -3  -4 -15    0.22    0.14
  -3   4 -15    0.41    0.20
  -4  -4 -15    0.18    0.15
  -4   4 -15    0.02    0.17
   8  -5 -15    0.15    0.13
   8   5 -15    0.14    0.22
   7  -5 -15    0.16    0.13
   6  -5 -15    0.02    0.12
   5  -5 -15   -0.08    0.10
   4  -5 -15    0.50    0.15
   3  -5 -15    0.20    0.12
   2  -5 -15    0.42    0.14
   2   5 -15    0.43    0.23
   1  -5 -15    0.04    0.10
   1   5 -15    0.15    0.19
   0  -5 -15    0.14    0.13
   0   5 -15   -0.20    0.14
  -1  -5 -15   -0.05    0.11
  -1   5 -15    0.24    0.20
  -2  -5 -15    0.20    0.14
  -2   5 -15    0.05    0.18
   3  -6 -15   -0.04    0.10
   3   6 -15   -0.11    0.16
   2  -6 -15    0.16    0.12
   2   6 -15    0.16    0.21
  10   0 -16    0.94    0.21
   9   0 -16    0.28    0.14
   8   0 -16    1.79    0.26
   7   0 -16    0.07    0.12
   6   0 -16    1.20    0.20
   5   0 -16   -0.05    0.09
   4   0 -16    1.89    0.25
   3   0 -16    0.04    0.08
   2   0 -16    3.30    0.32
   1   0 -16   -0.17    0.07
   0   0 -16    1.35    0.22
  -1   0 -16   -0.07    0.10
  -2   0 -16    0.32    0.14
  -3   0 -16    0.16    0.14
  -4   0 -16    2.96    0.33
  -5   0 -16    0.08    0.14
  11  -1 -16    0.49    0.17
  11   1 -16    0.32    0.17
  10  -1 -16   -0.13    0.11
  10   1 -16    0.05    0.11
   9  -1 -16    0.08    0.13
   9   1 -16   -0.05    0.11
   8  -1 -16   -0.09    0.10
   8   1 -16   -0.09    0.11
   7  -1 -16    1.49    0.24
   7   1 -16    0.99    0.20
   6  -1 -16   -0.09    0.09
   6   1 -16    0.05    0.12
   5  -1 -16    1.32    0.22
   5   1 -16    1.32    0.21
   4  -1 -16   -0.02    0.09
   4   1 -16   -0.04    0.09
   3  -1 -16    3.36    0.32
   3   1 -16    2.68    0.29
   2  -1 -16    0.08    0.11
   2   1 -16    0.01    0.12
   1  -1 -16    0.40    0.14
   1   1 -16    0.25    0.13
   0  -1 -16    0.09    0.12
   0   1 -16    0.12    0.12
  -1  -1 -16    1.19    0.21
  -1   1 -16    1.28    0.22
  -2  -1 -16    0.85    0.20
  -2   1 -16    1.27    0.22
  -3  -1 -16    2.52    0.30
  -3   1 -16    2.53    0.31
  -4  -1 -16    0.22    0.14
  -4   1 -16    0.05    0.12
  -5  -1 -16    1.54    0.26
  -5   1 -16    1.98    0.29
  10  -2 -16    0.64    0.18
  10   2 -16    0.66    0.18
   9  -2 -16   -0.04    0.10
   9   2 -16    0.00    0.12
   8  -2 -16    2.09    0.27
   8   2 -16    1.66    0.25
   7  -2 -16    0.26    0.14
   7   2 -16    0.21    0.14
   6  -2 -16    0.40    0.15
   6   2 -16    0.45    0.15
   5  -2 -16   -0.09    0.08
   5   2 -16    0.05    0.09
   4  -2 -16    0.86    0.19
   4   2 -16    0.64    0.16
   3  -2 -16    0.16    0.12
   3   2 -16    0.17    0.12
   2  -2 -16    3.20    0.31
   2   2 -16    3.51    0.32
   1  -2 -16    0.20    0.12
   1   2 -16    0.07    0.12
   0  -2 -16    0.54    0.16
   0   2 -16    0.93    0.19
  -1  -2 -16    0.46    0.16
  -1   2 -16    0.56    0.16
  -2  -2 -16    0.71    0.18
  -2   2 -16    1.06    0.20
  -3  -2 -16    0.04    0.12
  -3   2 -16    0.14    0.13
  -4  -2 -16    0.14    0.14
  -4   2 -16    0.21    0.14
  -5  -2 -16    0.07    0.14
  -5   2 -16   -0.04    0.12
   9  -3 -16   -0.06    0.11
   9   3 -16    0.14    0.13
   8  -3 -16    0.10    0.13
   8   3 -16   -0.01    0.11
   7  -3 -16    0.34    0.14
   7   3 -16    0.13    0.13
   6  -3 -16   -0.06    0.09
   6   3 -16    0.01    0.10
   5  -3 -16    1.82    0.25
   5   3 -16    1.83    0.24
   4  -3 -16   -0.10    0.09
   4   3 -16    0.00    0.10
   3  -3 -16   -0.02    0.11
   3   3 -16    0.21    0.12
   2  -3 -16    1.10    0.20
   2   3 -16    1.22    0.20
   1  -3 -16    0.03    0.11
   1   3 -16   -0.01    0.10
   0  -3 -16    0.04    0.11
   0   3 -16   -0.04    0.10
  -1  -3 -16    1.22    0.22
  -1   3 -16    1.75    0.24
  -2  -3 -16    2.18    0.29
  -2   3 -16    2.09    0.27
  -3  -3 -16    1.24    0.23
  -3   3 -16    1.40    0.23
  -4  -3 -16    0.10    0.13
  -4   3 -16    0.10    0.14
   8  -4 -16    1.45    0.24
   8   4 -16    0.71    0.18
   7  -4 -16    0.09    0.13
   7   4 -16    0.08    0.12
   6  -4 -16   -0.04    0.11
   6   4 -16   -0.11    0.10
   5  -4 -16   -0.09    0.10
   5   4 -16    0.17    0.13
   4  -4 -16    0.20    0.12
   4   4 -16    0.03    0.12
   3  -4 -16    0.11    0.12
   3   4 -16    0.19    0.13
   2  -4 -16    1.62    0.25
   2   4 -16    1.60    0.23
   1  -4 -16    0.27    0.15
   0  -4 -16    0.78    0.18
  -1  -4 -16    0.24    0.15
  -2  -4 -16    0.17    0.15
   5  -5 -16    0.32    0.16
   4  -5 -16    0.23    0.14
   3  -5 -16   -0.10    0.09
   2  -5 -16    0.66    0.18
   2   5 -16    0.37    0.23
   1  -5 -16   -0.08    0.11
   1   5 -16   -0.13    0.15
   0  -5 -16   -0.07    0.11
   0   5 -16   -0.02    0.18
   9   0 -17    0.16    0.14
   7   0 -17    0.65    0.18
   6   0 -17   -0.02    0.11
   5   0 -17    3.14    0.33
   4   0 -17   -0.11    0.08
   3   0 -17    2.10    0.27
   2   0 -17   -0.07    0.10
   1   0 -17    1.22    0.22
   0   0 -17    0.00    0.10
  -1   0 -17   -0.02    0.11
  -2   0 -17   -0.02    0.12
  -3   0 -17    0.57    0.19
  -4   0 -17    0.01    0.13
   9  -1 -17    0.05    0.13
   9   1 -17   -0.07    0.10
   8  -1 -17    2.63    0.31
   8   1 -17    2.15    0.28
   7  -1 -17    0.01    0.12
   7   1 -17   -0.06    0.10
   6  -1 -17    4.08    0.38
   6   1 -17    5.11    0.36
   5  -1 -17    0.19    0.13
   5   1 -17    0.45    0.16
   4  -1 -17    1.40    0.22
   4   1 -17    0.78    0.18
   3  -1 -17   -0.05    0.10
   3   1 -17    0.09    0.12
   2  -1 -17    1.55    0.24
   2   1 -17    1.39    0.23
   1  -1 -17   -0.06    0.10
   1   1 -17   -0.02    0.12
   0  -1 -17    2.23    0.28
   0   1 -17    2.43    0.29
  -1  -1 -17    0.16    0.13
  -1   1 -17    0.16    0.13
  -2  -1 -17    0.95    0.21
  -2   1 -17    1.00    0.22
  -3  -1 -17    0.15    0.14
  -3   1 -17    0.04    0.13
  -4  -1 -17    0.20    0.15
  -4   1 -17    0.40    0.17
   9  -2 -17    0.04    0.12
   9   2 -17    0.02    0.12
   8  -2 -17    0.48    0.17
   8   2 -17    0.45    0.17
   7  -2 -17    0.35    0.16
   7   2 -17    0.47    0.16
   6  -2 -17    0.40    0.15
   6   2 -17    0.61    0.18
   5  -2 -17    1.90    0.26
   5   2 -17    2.06    0.27
   4  -2 -17    0.41    0.16
   4   2 -17    0.16    0.14
   3  -2 -17    1.83    0.26
   3   2 -17    1.73    0.25
   2  -2 -17    0.10    0.12
   2   2 -17    0.10    0.12
   1  -2 -17    0.23    0.15
   1   2 -17    0.40    0.15
   0  -2 -17    0.87    0.21
   0   2 -17    0.80    0.19
  -1  -2 -17   -0.14    0.10
  -1   2 -17    0.11    0.13
  -2  -2 -17    0.49    0.18
  -2   2 -17    0.51    0.18
  -3  -2 -17    0.19    0.15
  -3   2 -17    0.31    0.16
   8  -3 -17    2.89    0.33
   8   3 -17    3.25    0.34
   7  -3 -17   -0.15    0.11
   7   3 -17    0.06    0.12
   6  -3 -17    1.81    0.27
   6   3 -17    2.38    0.29
   5  -3 -17    0.28    0.14
   5   3 -17    0.44    0.16
   4  -3 -17    0.31    0.15
   4   3 -17    0.49    0.16
   3  -3 -17   -0.03    0.11
   3   3 -17    0.42    0.14
   2  -3 -17    0.87    0.20
   2   3 -17    0.95    0.20
   1  -3 -17    0.21    0.13
   1   3 -17    0.47    0.16
   0  -3 -17    0.06    0.13
   0   3 -17    0.25    0.14
  -1  -3 -17    0.79    0.20
  -1   3 -17    1.18    0.22
  -2  -3 -17   -0.18    0.08
  -2   3 -17    0.01    0.12
   5  -4 -17    0.48    0.17
   5   4 -17    0.76    0.20
   4  -4 -17   -0.10    0.11
   4   4 -17    0.00    0.12
   3  -4 -17    0.98    0.20
   3   4 -17    1.55    0.23
   2  -4 -17   -0.07    0.12
   1  -4 -17    0.25    0.15
   0  -4 -17    2.08    0.29
   8   0 -18    1.69    0.27
   7   0 -18    0.10    0.13
   6   0 -18    0.62    0.18
   5   0 -18   -0.05    0.12
   4   0 -18    4.21    0.38
   3   0 -18    0.03    0.12
   2   0 -18   -0.18    0.10
   1   0 -18    0.11    0.13
   0   0 -18    3.08    0.34
  -1   0 -18    0.07    0.14
  -2   0 -18    3.94    0.40
   7  -1 -18   -0.01    0.13
   7   1 -18    0.07    0.13
   6  -1 -18    0.04    0.13
   6   1 -18    0.23    0.15
   5  -1 -18    2.76    0.32
   5   1 -18    2.38    0.30
   4  -1 -18    0.04    0.12
   4   1 -18    0.16    0.15
   3  -1 -18    4.61    0.41
   3   1 -18    5.29    0.39
   2  -1 -18   -0.07    0.13
   2   1 -18   -0.10    0.10
   1  -1 -18    1.85    0.27
   1   1 -18    1.20    0.23
   0  -1 -18    0.26    0.16
   0   1 -18    0.06    0.13
  -1  -1 -18    0.00    0.12
  -1   1 -18    0.12    0.13
   6  -2 -18    2.51    0.31
   6   2 -18    2.04    0.28
   5  -2 -18    0.04    0.13
   5   2 -18    0.17    0.14
   4  -2 -18    1.57    0.26
   4   2 -18    1.17    0.23
   3  -2 -18    0.61    0.18
   3   2 -18    0.40    0.16
   2  -2 -18    0.12    0.13
   2   2 -18    0.19    0.13
   1  -2 -18    0.24    0.16
   1   2 -18    0.28    0.15
   0  -2 -18    2.56    0.32
   0   2 -18    2.72    0.32
   4  -3 -18    0.23    0.16
   4   3 -18    0.09    0.14
   3  -3 -18    2.32    0.30
   3   3 -18    2.60    0.31
   2  -3 -18    0.46    0.17
   2   3 -18    0.15    0.14
   0   0   0    0.00    0.00
;
_shelx_hkl_checksum     1237
_shelx_res_file
;
    shelx.res created by SHELXL-2014/7
TITL 5CL34M_0m in P2(1)/n LIGHT YELLOW PLATE
CELL 0.71073 12.1875 7.4438 14.3141 90.000 101.549 90.000
ZERR 4.00 0.0010 0.0005 0.0012 0.000 0.004 0.000
LATT 1
SYMM -x+1/2, y+1/2, -z+1/2
SFAC C  H  N  O  Cl
UNIT 60  56  4  4  4
OMIT -3 54
L.S. 20
ACTA
BOND $H
HTAB
CONF
LIST 4
FMAP 2
PLAN 20
SIZE 0.25 0.20 0.12
HTAB O1 N1
TEMP 23.000
MPLA 9 C1 C2 C3 C4 C5 C6 C7 O1 CL1
MPLA 8 N1 C8 C9 C10 C11 C12 C13 C14 C15
MPLA 17 C1 C2 C3 C4 C5 C6 C7 O1 CL1 N1 C8 C9 C10 C11 C12 C13 C14 C15
WGHT    0.051900    0.205300
FVAR       0.15381
CL1   5    0.315579    0.477625    0.940321    11.00000    0.07422    0.10017 =
         0.03660    0.00473    0.01202   -0.00489
O1    4    0.452521    0.641897    0.582122    11.00000    0.06582    0.09295 =
         0.04828    0.00327    0.01592   -0.02764
AFIX 147
H1    2    0.403555    0.615128    0.536100    11.00000   -1.50000
AFIX   0
N1    3    0.262405    0.511180    0.493026    11.00000    0.04720    0.04983 =
         0.03491   -0.00229    0.00695   -0.00093
C1    1    0.416744    0.606429    0.662493    11.00000    0.04926    0.04754 =
         0.04283    0.00246    0.01163   -0.00422
C2    1    0.312331    0.527288    0.662051    11.00000    0.04269    0.03898 =
         0.03761   -0.00124    0.00609    0.00152
C3    1    0.281667    0.489442    0.748468    11.00000    0.04298    0.04688 =
         0.04071   -0.00047    0.00931    0.00007
AFIX  43
H3    2    0.212785    0.436252    0.749151    11.00000   -1.20000
AFIX   0
C4    1    0.352925    0.530490    0.832710    11.00000    0.04928    0.04761 =
         0.03642    0.00016    0.00646    0.00485
C5    1    0.454760    0.610379    0.833161    11.00000    0.05191    0.04999 =
         0.04323   -0.00274   -0.00130   -0.00047
AFIX  43
H5    2    0.502164    0.638338    0.890699    11.00000   -1.20000
AFIX   0
C6    1    0.486198    0.648646    0.748795    11.00000    0.04762    0.05229 =
         0.05502   -0.00083    0.00484   -0.01029
AFIX  43
H6    2    0.554867    0.703547    0.749333    11.00000   -1.20000
AFIX   0
C7    1    0.236818    0.482064    0.573238    11.00000    0.04398    0.04497 =
         0.04041   -0.00151    0.00799   -0.00164
AFIX  43
H7    2    0.167865    0.430374    0.575269    11.00000   -1.20000
AFIX   0
C8    1    0.189704    0.469379    0.405037    11.00000    0.04214    0.03830 =
         0.03756   -0.00162    0.00728    0.00109
C9    1    0.230206    0.505004    0.323632    11.00000    0.04041    0.04212 =
         0.04232   -0.00152    0.01019   -0.00365
AFIX  43
H9    2    0.301634    0.553378    0.329638    11.00000   -1.20000
AFIX   0
C10   1    0.168071    0.471158    0.233187    11.00000    0.04802    0.03682 =
         0.03891    0.00067    0.01255    0.00147
C11   1    0.060643    0.399278    0.224257    11.00000    0.04822    0.03680 =
         0.04168   -0.00068    0.00397    0.00133
C12   1    0.021224    0.362538    0.306499    11.00000    0.04101    0.04737 =
         0.04821    0.00172    0.00913   -0.00438
AFIX  43
H12   2   -0.049915    0.313285    0.300973    11.00000   -1.20000
AFIX   0
C13   1    0.083295    0.396153    0.395851    11.00000    0.04665    0.05204 =
         0.03997    0.00288    0.01324   -0.00156
AFIX  43
H13   2    0.054378    0.370147    0.449713    11.00000   -1.20000
AFIX   0
C14   1    0.215235    0.514960    0.146395    11.00000    0.06722    0.06606 =
         0.04222    0.00079    0.01709   -0.00908
AFIX 137
H14A  2    0.216466    0.408301    0.108917    11.00000   -1.50000
H14B  2    0.290056    0.560318    0.165919    11.00000   -1.50000
H14C  2    0.169259    0.604194    0.109001    11.00000   -1.50000
AFIX   0
C15   1   -0.011896    0.365335    0.128149    11.00000    0.06208    0.06735 =
         0.04608   -0.00171    0.00082   -0.00788
AFIX 137
H15A  2    0.023633    0.278759    0.094299    11.00000   -1.50000
H15B  2   -0.022500    0.475565    0.092670    11.00000   -1.50000
H15C  2   -0.083234    0.319963    0.135982    11.00000   -1.50000
AFIX   0
HKLF 4 1 1 0 0 0 1 0 0 0 1
REM  5CL34M_0m in P2(1)/n LIGHT YELLOW PLATE
REM R1 =  0.0414 for    1871 Fo > 4sig(Fo)  and  0.0705 for all    2785 data
REM    166 parameters refined using      0 restraints
END
WGHT      0.0519      0.2056
REM Instructions for potential hydrogen bonds
HTAB O1 N1
REM Highest difference peak  0.236,  deepest hole -0.223,  1-sigma level  0.037
Q1    1   0.1767  0.4943  0.0786  11.00000  0.05    0.24
Q2    1   0.2702  0.5144  0.6234  11.00000  0.05    0.21
Q3    1   0.3071  0.5390  0.7986  11.00000  0.05    0.20
Q4    1   0.4444  0.6459  0.7015  11.00000  0.05    0.17
Q5    1   0.2004  0.4568  0.2657  11.00000  0.05    0.17
Q6    1   0.2204  0.4986  0.4373  11.00000  0.05    0.16
Q7    1   0.1968  0.4940  0.1951  11.00000  0.05    0.16
Q8    1   0.0482  0.3698  0.2579  11.00000  0.05    0.16
Q9    1   0.0319  0.3827  0.1837  11.00000  0.05    0.15
Q10   1   0.1138  0.4201  0.2236  11.00000  0.05    0.15
Q11   1   0.0556  0.3166  0.3585  11.00000  0.05    0.14
Q12   1   0.3585  0.5496  0.6621  11.00000  0.05    0.14
Q13   1   0.2820  0.5522  0.6972  11.00000  0.05    0.14
Q14   1   0.0599  0.3143  0.4405  11.00000  0.05    0.14
Q15   1   0.4560  0.6535  0.7860  11.00000  0.05    0.14
Q16   1   0.0778  0.3612  0.4164  11.00000  0.05    0.13
Q17   1   0.3393  0.5975  0.6611  11.00000  0.05    0.13
Q18   1   0.3009  0.4973  0.6947  11.00000  0.05    0.13
Q19   1   0.2576  0.5120  0.3242  11.00000  0.05    0.13
Q20   1   0.0197  0.3573  0.0647  11.00000  0.05    0.12
;
_shelx_res_checksum     39970
