# Supplementary material for: Crystal structure of 4-chloro-2-{(E)-[(3,4-di­methyl­phen­yl)imino]­meth­yl}phenol
Source: Acta Crystallogr E Crystallogr Commun. 2015 May 23;71(Pt 6):o416. doi: 10.1107/S2056989015009354 (PMC4459303; doi:10.1107/S2056989015009354)
Supplement: Supplementary file 2 [file e-71-0o416-Isup2.hkl]

#
# h,k,l, Fc-squared, Fo-squared, sigma(Fo-squared), status flag
#
data_I
_shelx_title ' 5CL34M_0m in P2(1)/n LIGHT YELLOW PLATE'
_shelx_refln_list_code          4
_shelx_F_calc_maximum      205.44
_exptl_crystal_F_000       544.00
_reflns_d_resolution_high  0.7828

loop_
 _space_group_symop_operation_xyz
 'x, y, z'
 '-x+1/2, y+1/2, -z+1/2'
 '-x, -y, -z'
 'x-1/2, -y-1/2, z-1/2'

_cell_length_a    12.1875
_cell_length_b     7.4438
_cell_length_c    14.3141
_cell_angle_alpha  90.000
_cell_angle_beta  101.549
_cell_angle_gamma  90.000

_shelx_F_squared_multiplier     1.000

loop_
 _refln_index_h
 _refln_index_k
 _refln_index_l
 _refln_F_squared_calc
 _refln_F_squared_meas
 _refln_F_squared_sigma
 _refln_observed_status
   2   0   0       2245.24       2243.64        26.99 o
   4   0   0       7972.84       8115.05       117.33 o
   6   0   0        240.52        249.02         4.75 o
   8   0   0        934.92       1044.93        14.09 o
  10   0   0          5.12          5.42         1.76 o
  12   0   0         39.23         35.08         7.19 o
  14   0   0          3.82         10.57         5.92 o
   1   1   0        400.49        371.66         3.37 o
   2   1   0       3114.79       3212.36        20.28 o
   3   1   0       1341.50       1324.07         9.43 o
   4   1   0       2044.81       2167.25        15.85 o
   5   1   0        253.47        262.39         2.82 o
   6   1   0        590.56        656.97         5.70 o
   7   1   0          0.01          0.21         0.66 o
   8   1   0         41.32         40.89         2.19 o
   9   1   0        117.18        127.23         3.09 o
  10   1   0          0.00         -0.42         0.85 o
  11   1   0         12.88         10.82         2.55 o
  12   1   0          0.04         -3.36         2.88 o
  13   1   0         47.89         55.56         6.38 o
  14   1   0          2.45          5.13         3.55 o
  15   1   0          3.89         -4.14         7.40 o
   0   2   0      42204.17      41972.86       647.11 o
   1   2   0         30.97         21.80         0.80 o
   2   2   0      22322.64      22824.47       138.47 o
   3   2   0        444.37        407.59         3.44 o
   4   2   0        739.64        765.04         5.72 o
   5   2   0        276.18        254.32         3.27 o
   6   2   0         89.81        109.37         2.86 o
   7   2   0         13.26          9.23         0.94 o
   8   2   0        321.68        340.13         4.24 o
   9   2   0        102.30         99.69         4.69 o
  10   2   0          7.44          7.55         1.53 o
  11   2   0         11.48          7.25         2.51 o
  12   2   0         14.03         14.13         3.02 o
  13   2   0          2.42          1.16         2.51 o
  14   2   0          6.01         -0.42         5.07 o
   1   3   0         24.37         21.67         1.23 o
   2   3   0       2229.34       2349.09        17.06 o
   3   3   0        662.48        629.56         5.15 o
   4   3   0        889.30        971.99         8.15 o
   5   3   0        182.60        167.86         2.53 o
   6   3   0        223.50        265.55         3.46 o
   7   3   0         29.05         30.42         1.42 o
   8   3   0          5.18          5.51         1.02 o
   9   3   0          2.31          2.78         1.00 o
  10   3   0         18.26         13.57         2.18 o
  11   3   0         52.51         49.26         3.96 o
  12   3   0          5.12          4.51         3.13 o
  13   3   0          5.47          7.10         3.59 o
  14   3   0          1.32         -4.23         4.65 o
   0   4   0        547.35        583.53        29.17 o
   1   4   0        227.60        219.03         3.11 o
   2   4   0      12004.36      12693.58       109.21 o
   3   4   0          1.68          1.13         0.49 o
   4   4   0         22.91         22.67         0.96 o
   5   4   0          1.29          1.62         0.72 o
   6   4   0         42.40         49.77         1.79 o
   7   4   0         74.80         75.80         2.31 o
   8   4   0          7.04          8.89         1.66 o
   9   4   0         38.72         39.87         2.75 o
  10   4   0          1.37          2.61         2.42 o
  11   4   0          5.40          4.31         2.81 o
  12   4   0          0.00          2.11         4.65 o
  13   4   0          3.90          5.07         5.50 o
   1   5   0         46.27         43.48         2.20 o
   2   5   0          0.30         -0.63         0.82 o
   3   5   0         70.29         63.07         2.46 o
   4   5   0        273.84        277.85         3.57 o
   5   5   0         14.94         15.02         1.37 o
   6   5   0         89.36         98.53         2.61 o
   7   5   0          0.78          0.31         1.15 o
   8   5   0          1.77          1.93         2.07 o
   9   5   0          8.90          6.40         1.76 o
  10   5   0         18.78         11.40         3.04 o
  11   5   0         13.55          8.03         5.50 o
  12   5   0          3.68         -4.23         4.23 o
   0   6   0        886.62        932.86        17.78 o
   1   6   0         56.98         60.87         4.15 o
   2   6   0        618.76        651.09        10.51 o
   3   6   0          2.68          1.60         1.71 o
   4   6   0        321.54        327.63         6.52 o
   5   6   0          0.01          2.14         0.76 o
   6   6   0         42.82         39.33         1.94 o
   7   6   0         53.34         49.05         2.87 o
   8   6   0         19.77         17.11         4.03 o
   9   6   0          2.87          1.21         1.97 o
  10   6   0          1.37         11.84         5.50 o
  11   6   0          0.16         -0.85         5.07 o
   1   7   0          5.53          4.17         3.55 o
   2   7   0          4.21          4.71         1.50 o
   3   7   0          5.88          8.07         1.70 o
   4   7   0        213.81        189.28         6.71 o
   5   7   0          0.04          1.65         1.77 o
   6   7   0         16.18         13.47         3.51 o
   7   7   0          3.83          5.46         2.00 o
   8   7   0         23.58         24.66         4.32 o
   9   7   0          7.22          9.30         4.65 o
  10   7   0          0.43          0.42         5.07 o
   0   8   0        402.75        404.10        24.52 o
   1   8   0          5.15          2.71         4.03 o
   2   8   0          5.66          9.23         4.75 o
   3   8   0         14.70         15.13         5.22 o
   4   8   0         95.76         87.35         9.71 o
   5   8   0          5.21          1.83         3.52 o
   6   8   0          8.93         10.10         3.97 o
   7   8   0          4.20          2.68         3.96 o
   8   8   0          1.55         -1.41         3.55 o
   1   9   0          0.93          2.60         4.75 o
   2   9   0         12.69          6.94         5.05 o
   3   9   0          1.39         -1.57         5.07 o
   4   9   0         20.95         16.43         5.82 o
 -15   0   1          0.08          2.54         5.07 o
 -13   0   1         11.91          2.54         4.23 o
 -11   0   1        193.72        189.76         8.38 o
  -9   0   1         32.48         32.11         2.62 o
  -7   0   1        132.53        125.35         4.05 o
  -5   0   1        489.56        443.32        12.68 o
  -3   0   1       2527.82       2393.81        29.52 o
  -1   0   1        540.16        553.49         6.13 o
   1   0   1        163.69        148.31         2.21 o
   3   0   1       6397.69       6168.91        52.00 o
   5   0   1        477.10        456.47         6.76 o
   7   0   1        151.82        140.01         3.72 o
   9   0   1        100.68         98.06         5.12 o
  11   0   1         14.39         13.93         3.43 o
  13   0   1          6.23         10.57         5.50 o
  15   0   1          0.48         -2.11         5.07 o
 -15   1   1          3.79          5.03         4.03 o
 -14   1   1         10.52          1.74         9.09 o
 -13   1   1          4.54          5.00         3.80 o
 -12   1   1         14.73          6.83         2.87 o
 -11   1   1         20.08         21.36         2.56 o
 -10   1   1          9.04         11.39         1.30 o
  -9   1   1          9.20          8.12         0.99 o
  -8   1   1        176.25        162.14         2.82 o
  -7   1   1          6.58          6.22         0.86 o
  -6   1   1       9000.88       9700.04        76.45 o
  -5   1   1          0.02          0.27         0.58 o
  -4   1   1       3094.38       3350.21        23.85 o
  -3   1   1         12.84          9.46         0.61 o
  -2   1   1      16660.46      16777.76       115.56 o
  -1   1   1         26.53         26.08         0.70 o
   0   1   1        408.32        406.05         2.62 o
   1   1   1          6.39          6.04         0.31 o
   2   1   1      11785.47      11807.67        68.63 o
   3   1   1          0.53          1.01         0.37 o
   4   1   1          3.53          3.07         0.51 o
   5   1   1         44.04         32.88         1.32 o
   6   1   1          3.44         -0.25         0.67 o
   7   1   1         18.01         17.66         1.27 o
   8   1   1        204.90        209.97         4.08 o
   9   1   1          2.29          0.50         0.92 o
  10   1   1        102.65        100.67         3.99 o
  11   1   1          0.04         -1.36         1.92 o
  12   1   1         11.44         13.88         3.04 o
  13   1   1          0.85         -3.38         2.99 o
  14   1   1          0.62          1.48         3.59 o
 -15   2   1          0.38         -2.96         5.07 o
 -14   2   1          9.32         12.26         6.34 o
 -13   2   1         12.65         11.52         2.91 o
 -12   2   1         60.29         51.59         7.08 o
 -11   2   1         76.75         80.63         4.89 o
 -10   2   1         31.40         37.02         2.25 o
  -9   2   1         98.91         88.25         2.15 o
  -8   2   1         48.16         53.38         1.72 o
  -7   2   1          2.20          2.26         0.79 o
  -6   2   1        473.65        460.34         5.10 o
  -5   2   1         89.94         82.33         1.91 o
  -4   2   1        833.21        883.82         7.25 o
  -3   2   1       1448.91       1363.17         9.93 o
  -2   2   1      17348.23      17732.14       117.82 o
  -1   2   1       1243.60       1197.88         8.97 o
   0   2   1      13936.44      14244.41        94.62 o
   1   2   1        334.29        324.63         2.28 o
   2   2   1       1974.37       2141.30        13.59 o
   3   2   1       1163.63       1082.21         7.15 o
   4   2   1        101.84        120.21         1.69 o
   5   2   1        833.48        812.64         6.87 o
   6   2   1        176.53        196.51         2.68 o
   7   2   1         49.50         41.56         1.67 o
   8   2   1         20.33         21.89         1.72 o
   9   2   1         47.53         44.93         2.14 o
  10   2   1          4.98          7.21         1.94 o
  11   2   1         11.42         10.80         3.83 o
  12   2   1          1.61         -0.13         2.30 o
  13   2   1          0.78         -3.89         2.83 o
  14   2   1          2.07          4.65         5.50 o
 -14   3   1          0.05         -6.34         4.65 o
 -13   3   1          0.01         -3.96         2.64 o
 -12   3   1         21.00         14.20         3.44 o
 -11   3   1         15.24         16.92         2.66 o
 -10   3   1          0.03         -0.74         1.15 o
  -9   3   1          0.35         -0.93         0.93 o
  -8   3   1        775.86        884.66         8.79 o
  -7   3   1         32.82         35.76         1.51 o
  -6   3   1        501.45        534.41         6.45 o
  -5   3   1         60.00         57.65         1.93 o
  -4   3   1       7678.72       8604.86        68.08 o
  -3   3   1         15.78         15.30         0.82 o
  -2   3   1       1995.22       2144.31        16.50 o
  -1   3   1          0.63          1.07         0.91 o
   0   3   1         94.44         88.51         1.34 o
   1   3   1         37.13         44.55         1.18 o
   2   3   1         26.80         27.48         0.81 o
   3   3   1         51.45         52.42         1.16 o
   4   3   1       1109.85       1261.72        10.17 o
   5   3   1          0.06         -0.56         0.57 o
   6   3   1         80.24         77.97         2.05 o
   7   3   1          2.36          4.55         0.83 o
   8   3   1         92.60         90.46         2.57 o
   9   3   1         30.63         32.54         2.24 o
  10   3   1         40.46         40.57         3.05 o
  11   3   1          6.19          3.03         2.57 o
  12   3   1          0.00          0.68         2.94 o
  13   3   1          0.85         -3.96         2.64 o
  14   3   1          3.18         -0.85         5.50 o
 -13   4   1         12.06          0.85         4.65 o
 -12   4   1         41.27         34.66         7.61 o
 -11   4   1          6.48          5.50         2.81 o
 -10   4   1         57.51         56.27         5.19 o
  -9   4   1         60.97         56.79         5.49 o
  -8   4   1        141.93        142.75         3.41 o
  -7   4   1          0.01         -1.28         0.86 o
  -6   4   1         65.77         68.00         2.04 o
  -5   4   1         26.38         31.55         1.28 o
  -4   4   1       1234.26       1215.83         9.88 o
  -3   4   1        294.29        270.39         3.17 o
  -2   4   1        142.91        109.32         4.82 o
  -1   4   1        267.67        259.60         3.40 o
   0   4   1         12.64         24.69         1.00 o
   1   4   1         82.33         80.33         1.70 o
   2   4   1        182.01        188.42         4.14 o
   3   4   1        114.75        108.65         1.75 o
   4   4   1          1.79          2.72         0.63 o
   5   4   1        369.68        351.78         4.37 o
   6   4   1         52.67         57.53         1.88 o
   7   4   1          0.51         -0.33         0.84 o
   8   4   1          6.35          4.77         1.40 o
   9   4   1          0.07          0.85         1.62 o
  10   4   1          2.05         -0.30         2.03 o
  11   4   1          6.67         12.07         3.20 o
  12   4   1          3.29          8.03         5.50 o
  13   4   1          0.41          0.42         5.50 o
 -13   5   1         10.21          2.54         5.92 o
 -12   5   1          2.33          6.76         5.50 o
 -11   5   1          0.77          3.80         4.65 o
 -10   5   1         88.62         94.43         5.76 o
  -9   5   1          4.99          5.28         1.77 o
  -8   5   1        106.94        120.15         4.03 o
  -7   5   1         38.09         38.03         2.54 o
  -6   5   1        126.47        132.52         2.98 o
  -5   5   1         26.62         29.60         1.39 o
  -4   5   1       2517.25       2641.31        26.33 o
  -3   5   1          2.07          1.95         1.08 o
  -2   5   1        134.27        141.30         4.68 o
  -1   5   1          0.12          1.30         1.22 o
   0   5   1          1.22          0.54         0.54 o
   1   5   1         30.80         32.70         2.81 o
   2   5   1         49.09         42.26         2.11 o
   3   5   1         26.74         28.70         1.18 o
   4   5   1        393.70        412.01         4.59 o
   5   5   1          1.03          2.11         0.86 o
   6   5   1         14.05         12.81         1.56 o
   7   5   1          1.92          1.94         1.32 o
   8   5   1         25.60         28.29         2.39 o
   9   5   1         23.63         21.89         2.58 o
  10   5   1          2.12         -2.54         3.80 o
  11   5   1         11.46          5.50         5.50 o
  12   5   1          0.02          2.54         5.50 o
 -11   6   1          1.33          4.23         5.07 o
 -10   6   1         15.92         16.49         6.34 o
  -9   6   1          3.60          3.61         2.06 o
  -8   6   1         20.38         20.08         2.74 o
  -7   6   1          9.80         11.29         1.63 o
  -6   6   1        199.69        200.20         3.90 o
  -5   6   1         26.93         26.56         1.56 o
  -4   6   1        833.93        797.90        10.93 o
  -3   6   1          9.40         13.19         1.92 o
  -2   6   1        146.48        162.56         6.28 o
  -1   6   1          4.15          3.77         1.71 o
   0   6   1        208.65        220.75         9.56 o
   1   6   1          8.73          9.08         1.28 o
   2   6   1        334.03        350.65         9.01 o
   3   6   1         81.05         82.81         3.58 o
   4   6   1          1.81          0.70         0.81 o
   5   6   1         10.52         12.19         1.12 o
   6   6   1          0.93          0.27         1.01 o
   7   6   1          3.40          2.87         1.70 o
   8   6   1          0.02         -0.08         1.69 o
   9   6   1          1.80          0.00         4.65 o
  10   6   1          0.76         -0.85         4.65 o
  11   6   1          0.75          5.50         5.07 o
 -10   7   1         47.38         49.03         9.30 o
  -9   7   1          0.00          4.32         3.75 o
  -8   7   1          7.21          7.47         2.15 o
  -7   7   1          5.06          7.29         2.42 o
  -6   7   1        179.70        150.96         9.02 o
  -5   7   1          0.78          2.54         2.39 o
  -4   7   1        114.77        102.13         4.57 o
  -3   7   1         13.27         11.71         2.93 o
  -2   7   1         93.14         90.00         3.73 o
  -1   7   1          8.87          7.61         1.65 o
   0   7   1         19.59         19.77         9.51 o
   1   7   1          0.09          1.07         8.03 o
   2   7   1          8.66         14.31         2.72 o
   3   7   1          1.96         -0.29         2.86 o
   4   7   1          0.08         -1.08         2.27 o
   5   7   1          3.23          4.67         2.77 o
   6   7   1          5.59          7.72         1.99 o
   7   7   1          6.07          6.56         2.14 o
   8   7   1          5.60          4.61         3.48 o
   9   7   1          6.05          4.65         5.07 o
  10   7   1          1.15          2.54         5.07 o
  -8   8   1          2.30          5.31         6.34 o
  -7   8   1          0.05         -0.17         9.51 o
  -6   8   1        304.77        308.94        14.58 o
  -5   8   1          0.03         -0.29         3.20 o
  -4   8   1         46.00         53.54         4.66 o
  -3   8   1          0.09          3.55         5.42 o
  -2   8   1          2.67          7.19         4.48 o
  -1   8   1          0.16         -3.49         3.55 o
   0   8   1          2.57         -0.83         4.02 o
   1   8   1          0.00          0.21         3.59 o
   2   8   1         16.83         17.66         5.36 o
   3   8   1          2.23          0.39         3.73 o
   4   8   1         16.70         18.45         5.96 o
   5   8   1          0.51          1.24         2.97 o
   6   8   1         21.77         25.49         4.47 o
   7   8   1          2.59         -3.01         3.35 o
   8   8   1          1.19          1.27         4.65 o
  -5   9   1          3.42         -2.54         6.76 o
  -4   9   1          0.83          2.96         6.76 o
  -3   9   1          0.20          7.19         8.03 o
  -2   9   1         33.84         31.52         7.02 o
  -1   9   1          0.00         -4.87         3.25 o
   0   9   1          6.27          6.34         4.87 o
   1   9   1          0.19         -2.02         3.96 o
   2   9   1          3.63          6.55         5.08 o
   3   9   1          0.05          5.32         6.55 o
   4   9   1          8.12          4.89         5.22 o
 -14   0   2        108.03        117.93        13.10 o
 -12   0   2         22.58         10.99         5.07 o
 -10   0   2          0.86         -1.39         1.53 o
  -8   0   2          6.28         21.97         2.17 o
  -6   0   2        273.94        346.86         6.74 o
  -4   0   2       5305.27       5560.78        66.89 o
  -2   0   2       3912.53       3758.45        38.63 o
   0   0   2       2425.73       2396.28        27.09 o
   2   0   2       2572.29       2551.44        26.93 o
   4   0   2       2288.85       2373.74        26.26 o
   6   0   2          1.87          0.03         1.12 o
   8   0   2        129.51        135.54         4.75 o
  10   0   2          0.05         -2.65         2.23 o
  12   0   2         85.22         70.17         9.72 o
  14   0   2         10.08         19.44         6.76 o
 -15   1   2          5.09         11.59         4.33 o
 -14   1   2          7.53          4.42         3.85 o
 -13   1   2          4.03          8.03         3.59 o
 -12   1   2          4.67          1.76         2.27 o
 -11   1   2         25.94         27.07         2.72 o
 -10   1   2          1.64          0.34         1.00 o
  -9   1   2        156.86        168.14         3.25 o
  -8   1   2        381.26        408.36         4.98 o
  -7   1   2        156.38        163.85         2.93 o
  -6   1   2        288.59        340.53         4.75 o
  -5   1   2          0.44          0.29         0.68 o
  -4   1   2        164.62        181.74         2.57 o
  -3   1   2        229.41        217.56         2.59 o
  -2   1   2        160.57        162.68         2.37 o
  -1   1   2       1600.81       1580.32        12.68 o
   0   1   2        575.00        597.41         4.29 o
   1   1   2         64.44         65.93         1.10 o
   2   1   2        161.58        168.37         1.84 o
   3   1   2        837.19        862.54         6.62 o
   4   1   2         89.92         90.30         1.54 o
   5   1   2       1115.37       1094.40         9.54 o
   6   1   2          7.67          8.58         0.85 o
   7   1   2        451.54        445.34         6.20 o
   8   1   2         11.93         11.32         1.58 o
   9   1   2         87.41         92.65         3.53 o
  10   1   2         12.15          1.47         2.20 o
  11   1   2          0.75         -3.44         2.30 o
  12   1   2         20.20         28.85         4.75 o
  13   1   2         12.90         19.32         4.75 o
  14   1   2          0.99          4.45         3.73 o
 -15   2   2          0.30          2.11         5.50 o
 -14   2   2         21.61         32.55         8.03 o
 -13   2   2          4.02          3.66         2.55 o
 -12   2   2          0.01         -2.10         2.02 o
 -11   2   2          0.00          2.43         2.22 o
 -10   2   2         12.27          5.35         1.39 o
  -9   2   2         10.68         10.22         1.21 o
  -8   2   2         50.99         70.41         2.23 o
  -7   2   2          4.72          4.89         0.87 o
  -6   2   2         34.65         18.40         1.13 o
  -5   2   2        305.50        279.49         3.64 o
  -4   2   2          6.52          4.93         0.61 o
  -3   2   2         93.28         81.77         1.43 o
  -2   2   2        252.78        277.90         2.96 o
  -1   2   2         29.33         29.89         0.87 o
   0   2   2         71.42         63.99         0.90 o
   1   2   2        438.38        411.65         2.86 o
   2   2   2        873.74        868.61         5.73 o
   3   2   2         10.24          9.02         0.64 o
   4   2   2        816.19        812.60         6.31 o
   5   2   2         16.85         16.24         1.16 o
   6   2   2          3.16          3.60         0.78 o
   7   2   2         11.12          9.21         1.01 o
   8   2   2         24.84         23.56         1.61 o
   9   2   2         24.73         24.30         1.76 o
  10   2   2          2.08          2.49         2.02 o
  11   2   2         19.15         19.77         3.17 o
  12   2   2         41.81         32.46         3.73 o
  13   2   2         10.61         18.29         4.45 o
  14   2   2         35.19         41.85         8.88 o
 -14   3   2          0.63          1.27         5.50 o
 -13   3   2          0.23          2.52         2.94 o
 -12   3   2          4.82         -0.22         3.80 o
 -11   3   2          7.99          2.41         2.26 o
 -10   3   2        263.41        252.39         4.92 o
  -9   3   2         48.92         53.53         3.40 o
  -8   3   2        455.90        467.43         6.54 o
  -7   3   2        109.34         99.25         2.53 o
  -6   3   2         94.63        117.27         2.61 o
  -5   3   2          3.27          4.00         0.79 o
  -4   3   2        105.35        100.46         1.95 o
  -3   3   2        152.26        137.41         1.87 o
  -2   3   2        846.62        888.49         7.92 o
  -1   3   2        521.61        517.60         6.27 o
   0   3   2        535.75        505.36         3.96 o
   1   3   2        145.32        139.26         1.60 o
   2   3   2        305.11        303.52         4.03 o
   3   3   2        365.32        360.14         3.76 o
   4   3   2         33.36         31.98         0.96 o
   5   3   2        499.91        474.40         4.83 o
   6   3   2         31.56         37.79         1.57 o
   7   3   2         35.87         34.10         1.67 o
   8   3   2         11.99         12.46         1.39 o
   9   3   2         19.65         17.45         2.46 o
  10   3   2         15.26         16.69         2.72 o
  11   3   2         80.98         97.24        12.68 o
  12   3   2         16.50         18.20         3.96 o
  13   3   2         11.95          7.87         3.85 o
  14   3   2          2.37         10.14         5.92 o
 -14   4   2          8.29         13.10         6.34 o
 -13   4   2          0.26         -2.54         4.65 o
 -12   4   2         17.91         14.68         3.52 o
 -11   4   2          2.80          1.22         2.42 o
 -10   4   2          2.05          0.89         4.10 o
  -9   4   2         16.96         17.96         2.21 o
  -8   4   2          1.82          1.23         1.12 o
  -7   4   2         19.85         22.39         2.07 o
  -6   4   2         25.72         19.49         1.69 o
  -5   4   2        122.11        116.00         2.66 o
  -4   4   2        439.52        449.23         5.92 o
  -3   4   2         18.85         14.09         0.80 o
  -2   4   2        992.37       1057.28        10.77 o
  -1   4   2        163.09        145.65         2.30 o
   0   4   2        463.86        489.74         5.11 o
   1   4   2         24.93         22.19         0.91 o
   2   4   2        105.94        100.63         1.85 o
   3   4   2         38.12         40.11         1.45 o
   4   4   2         65.82         77.60         1.70 o
   5   4   2          0.85          0.03         0.74 o
   6   4   2          7.69          9.37         1.09 o
   7   4   2          4.84          2.95         1.18 o
   8   4   2          0.04         -1.96         1.33 o
   9   4   2         18.87         18.35         3.25 o
  10   4   2          0.04          1.19         2.34 o
  11   4   2          9.24         10.13         3.13 o
  12   4   2          4.03         -0.85         4.65 o
  13   4   2          0.16         -0.42         5.07 o
 -13   5   2          0.72          4.65         5.50 o
 -12   5   2          0.49          3.80         5.50 o
 -11   5   2          4.12          8.88         5.50 o
 -10   5   2        296.60        292.56         8.41 o
  -9   5   2          9.87          7.89         1.90 o
  -8   5   2        127.20        118.80         4.00 o
  -7   5   2          0.89          0.58         1.19 o
  -6   5   2        180.95        177.66         3.43 o
  -5   5   2         29.51         22.53         1.21 o
  -4   5   2        129.08        120.91         2.30 o
  -3   5   2        129.49        128.29         3.95 o
  -2   5   2        352.82        348.12         5.38 o
  -1   5   2         39.55         36.67         1.37 o
   0   5   2         11.97         10.30         0.89 o
   1   5   2         22.78         21.37         1.67 o
   2   5   2          0.30          2.07         0.58 o
   3   5   2         39.91         38.12         1.71 o
   4   5   2         49.47         45.63         1.61 o
   5   5   2         92.06         88.65         2.53 o
   6   5   2         27.58         29.47         1.64 o
   7   5   2          3.14          3.63         1.43 o
   8   5   2         16.17         14.42         2.06 o
   9   5   2          3.79          2.98         2.75 o
  10   5   2          0.58          2.11         4.65 o
  11   5   2         16.08         12.68         5.92 o
  12   5   2          0.73         -6.97         4.65 o
 -12   6   2          0.04          3.38         5.92 o
 -11   6   2          0.22         -5.07         4.23 o
 -10   6   2         27.79         19.87         6.76 o
  -9   6   2          0.18         -1.75         3.04 o
  -8   6   2         56.68         66.53         4.04 o
  -7   6   2         54.78         57.19         3.17 o
  -6   6   2        109.34         93.89         2.66 o
  -5   6   2         12.19         12.24         1.31 o
  -4   6   2         14.35         12.65         1.93 o
  -3   6   2          1.92          2.93         1.65 o
  -2   6   2          1.92          2.18         1.46 o
  -1   6   2         22.41         25.05         1.99 o
   0   6   2          3.30          2.18         0.93 o
   1   6   2         17.86         17.10         1.58 o
   2   6   2         15.73         18.18         1.25 o
   3   6   2          4.69          7.09         1.34 o
   4   6   2          2.43          2.42         1.04 o
   5   6   2          3.92          2.08         1.86 o
   6   6   2          7.45          7.97         1.33 o
   7   6   2          6.42          3.93         1.56 o
   8   6   2          0.10          1.57         1.92 o
   9   6   2          3.13          2.11         4.65 o
  10   6   2          1.60         -0.42         4.65 o
  11   6   2          4.63          9.30         5.92 o
 -10   7   2         23.44         18.60         7.19 o
  -9   7   2          0.02          1.14         3.75 o
  -8   7   2        166.88        176.08        11.47 o
  -7   7   2          2.32         -0.20         1.51 o
  -6   7   2        131.00        103.60        12.89 o
  -5   7   2          0.55          2.52         2.19 o
  -4   7   2        144.31        130.87         5.26 o
  -3   7   2          3.16         -0.17         1.63 o
  -2   7   2         32.26         28.11         3.48 o
  -1   7   2          2.94          4.59         1.56 o
   0   7   2          8.38          8.35         1.53 o
   1   7   2          0.71          1.43         3.43 o
   2   7   2          2.21          1.12         2.04 o
   3   7   2          4.12          2.73         2.84 o
   4   7   2         19.57         18.39         3.38 o
   5   7   2          0.69          1.82         1.42 o
   6   7   2          7.12          5.41         1.80 o
   7   7   2          5.26          4.12         2.96 o
   8   7   2          4.34          2.28         2.95 o
   9   7   2          5.10          3.38         5.50 o
  -8   8   2          0.71          3.47         7.19 o
  -7   8   2         10.96         11.81         8.24 o
  -6   8   2          1.44         -0.08         3.75 o
  -5   8   2          2.23          3.55         3.32 o
  -4   8   2         13.33         13.83         4.65 o
  -3   8   2          0.19         -1.13         1.97 o
  -2   8   2         16.58         14.77         2.96 o
  -1   8   2          1.01          0.17         1.53 o
   0   8   2         14.64         12.94         4.98 o
   1   8   2          5.38          1.39         4.03 o
   2   8   2          2.10          1.42         3.73 o
   3   8   2          0.06          6.37         4.45 o
   4   8   2          0.12         -0.42         3.89 o
   5   8   2          2.14          1.27         3.44 o
   6   8   2          0.95          2.07         5.07 o
   7   8   2          0.18          0.85         5.71 o
  -4   9   2          7.70          5.92         8.03 o
  -3   9   2          0.85         -0.85         5.92 o
  -2   9   2         11.28          6.34         8.03 o
  -1   9   2          1.00          1.69         6.34 o
   0   9   2          3.96          4.23         6.76 o
   1   9   2          0.41         -2.96         6.34 o
   2   9   2          0.58         -4.23         5.50 o
   3   9   2          0.19          1.27         6.76 o
   4   9   2          1.63         -5.50         6.34 o
 -15   0   3          5.11          2.96         5.50 o
 -13   0   3          0.64          5.07         4.65 o
 -11   0   3        101.94        105.61         7.06 o
  -9   0   3          9.85          5.62         1.72 o
  -7   0   3        462.05        416.71         8.03 o
  -5   0   3        251.33        231.14         4.94 o
  -3   0   3        250.49        210.06         4.21 o
  -1   0   3       2534.48       2405.52        25.24 o
   1   0   3       1386.90       1326.59        14.74 o
   3   0   3       1905.41       1950.03        25.13 o
   5   0   3        109.35         89.84         2.81 o
   7   0   3       1270.67       1216.06        18.46 o
   9   0   3         69.73         66.26         5.01 o
  11   0   3        563.68        534.29        21.98 o
  13   0   3         51.96         51.57         9.30 o
 -15   1   3          0.00         -3.77         3.25 o
 -14   1   3        130.59        137.95         9.81 o
 -13   1   3          0.01          2.11         3.04 o
 -12   1   3        231.76        246.20         8.02 o
 -11   1   3         18.39         21.95         2.50 o
 -10   1   3          3.91          6.52         1.68 o
  -9   1   3          0.25         -0.16         0.86 o
  -8   1   3        341.91        344.52         5.83 o
  -7   1   3          1.40          2.38         0.98 o
  -6   1   3        406.69        368.14         4.95 o
  -5   1   3         11.43         10.71         0.99 o
  -4   1   3       1285.09       1291.05        11.25 o
  -3   1   3         27.23         26.56         0.99 o
  -2   1   3        794.77        842.52         8.02 o
  -1   1   3         12.30         10.69         0.67 o
   0   1   3         70.94         73.44         1.47 o
   1   1   3         49.65         48.64         1.04 o
   2   1   3       1508.97       1466.46        11.56 o
   3   1   3          2.91          2.33         0.62 o
   4   1   3         96.68         84.16         1.65 o
   5   1   3        164.27        163.71         2.60 o
   6   1   3          0.74          0.23         0.62 o
   7   1   3        199.95        202.70         3.81 o
   8   1   3        222.64        230.27         5.00 o
   9   1   3        217.09        207.36         4.79 o
  10   1   3        930.42        924.58        23.34 o
  11   1   3        113.43        117.34         6.71 o
  12   1   3         54.34         36.77         7.19 o
  13   1   3          6.89          4.93         3.55 o
  14   1   3         19.59         26.01         5.52 o
 -15   2   3          0.37         -6.97         4.65 o
 -14   2   3         17.14         12.26         6.34 o
 -13   2   3          0.03          2.78         2.24 o
 -12   2   3         90.90         75.91         5.00 o
 -11   2   3         48.52         44.67         4.85 o
 -10   2   3          1.11          3.79         1.33 o
  -9   2   3         57.10         55.51         2.78 o
  -8   2   3          9.94         13.01         1.26 o
  -7   2   3         79.33         62.18         2.08 o
  -6   2   3        235.54        243.13         3.60 o
  -5   2   3          1.01          0.54         0.60 o
  -4   2   3         56.18         55.14         3.28 o
  -3   2   3        499.60        469.03         5.06 o
  -2   2   3        140.42        129.73         1.87 o
  -1   2   3       1178.06       1101.26         8.68 o
   0   2   3          7.49          8.24         0.50 o
   1   2   3        344.84        329.05         2.88 o
   2   2   3        199.14        212.97         2.24 o
   3   2   3         81.13         84.35         1.55 o
   4   2   3          3.01          2.02         0.63 o
   5   2   3        720.56        708.81         6.26 o
   6   2   3        187.87        188.73         3.09 o
   7   2   3        352.30        335.68         4.52 o
   8   2   3         56.70         53.09         2.19 o
   9   2   3         59.47         59.00         4.48 o
  10   2   3          1.30         -2.19         1.97 o
  11   2   3        222.98        219.92        10.93 o
  12   2   3         22.34         23.14         3.51 o
  13   2   3        150.07        189.24        10.65 o
  14   2   3         19.16         16.06         6.76 o
 -14   3   3         34.66         21.56         7.61 o
 -13   3   3          0.65          3.93         3.04 o
 -12   3   3        139.01        134.98         7.66 o
 -11   3   3         35.63         32.97         5.07 o
 -10   3   3          0.64          0.89         1.64 o
  -9   3   3         30.02         25.26         1.91 o
  -8   3   3         31.29         26.46         1.81 o
  -7   3   3         48.63         45.50         1.86 o
  -6   3   3        268.37        282.55         4.32 o
  -5   3   3          6.81          8.32         0.87 o
  -4   3   3        419.86        398.76         4.52 o
  -3   3   3        121.12        113.04         1.91 o
  -2   3   3         32.13         28.01         0.90 o
  -1   3   3         81.11         71.92         1.15 o
   0   3   3          0.21         -0.14         0.36 o
   1   3   3         16.86         17.17         0.73 o
   2   3   3         16.92         14.71         0.77 o
   3   3   3        112.01        113.63         1.59 o
   4   3   3        383.44        411.53         4.15 o
   5   3   3         40.41         46.99         1.73 o
   6   3   3         24.65         28.84         1.54 o
   7   3   3         45.01         49.21         2.09 o
   8   3   3        387.47        382.74         5.58 o
   9   3   3        124.48        117.12         4.45 o
  10   3   3        103.75        104.40         7.87 o
  11   3   3        105.06        114.32         7.40 o
  12   3   3        191.84        199.68        12.89 o
  13   3   3          0.06         -0.85         4.65 o
 -14   4   3          4.81         10.14         6.34 o
 -13   4   3          2.33          0.85         4.65 o
 -12   4   3         24.77         14.74         7.82 o
 -11   4   3          0.07          1.55         2.54 o
 -10   4   3         84.76         69.88         4.56 o
  -9   4   3        114.87        108.90         8.63 o
  -8   4   3        151.86        157.93         4.51 o
  -7   4   3          2.04          1.95         1.11 o
  -6   4   3          9.94          9.81         1.31 o
  -5   4   3          7.75          4.43         0.76 o
  -4   4   3         13.39         12.20         1.01 o
  -3   4   3        124.90        126.52         2.74 o
  -2   4   3        152.94        149.70         3.53 o
  -1   4   3        257.06        247.88         4.39 o
   0   4   3        125.84        116.38         1.53 o
   1   4   3         48.61         49.25         1.09 o
   2   4   3          7.71          8.01         0.76 o
   3   4   3         32.40         29.31         1.06 o
   4   4   3         14.94         13.87         1.32 o
   5   4   3        611.91        619.47         9.14 o
   6   4   3          3.25          1.85         1.10 o
   7   4   3          1.28         -1.83         1.22 o
   8   4   3          2.28          2.18         1.57 o
   9   4   3          4.64          0.40         1.92 o
  10   4   3          2.75          0.98         2.75 o
  11   4   3         58.35         50.36        10.78 o
  12   4   3          0.74          0.42         4.65 o
  13   4   3        147.99        150.06        15.64 o
 -13   5   3          7.88         11.84         5.92 o
 -12   5   3          0.26          3.80         5.07 o
 -11   5   3         13.61         15.64         6.34 o
 -10   5   3         32.07         30.73         3.82 o
  -9   5   3         30.57         23.86         2.45 o
  -8   5   3          4.15          3.44         1.56 o
  -7   5   3          0.29          0.65         1.30 o
  -6   5   3        118.21        119.38         3.09 o
  -5   5   3         47.30         47.55         2.52 o
  -4   5   3          0.34         -0.79         0.53 o
  -3   5   3          8.86          9.03         1.07 o
  -2   5   3         23.37         24.86         1.47 o
  -1   5   3          2.71          2.19         0.73 o
   0   5   3          1.77          1.92         1.17 o
   1   5   3         38.83         37.04         1.21 o
   2   5   3          0.09          0.72         0.71 o
   3   5   3         74.37         74.69         2.40 o
   4   5   3         43.38         53.71         2.53 o
   5   5   3         14.50         14.17         1.42 o
   6   5   3         11.68          8.31         1.44 o
   7   5   3        100.44         99.33         3.83 o
   8   5   3        144.23        135.04         4.79 o
   9   5   3         39.83         50.22         6.60 o
  10   5   3         23.76         31.28         7.61 o
  11   5   3          4.96          2.96         5.50 o
  12   5   3         53.61         58.76        10.57 o
 -12   6   3         11.17          9.72         6.34 o
 -11   6   3          0.23          4.65         5.50 o
 -10   6   3         22.92         12.20         4.45 o
  -9   6   3         11.29         11.66         4.44 o
  -8   6   3          6.82          5.40         2.08 o
  -7   6   3          2.36          0.07         2.54 o
  -6   6   3         20.50         18.85         1.88 o
  -5   6   3          1.26          0.44         0.76 o
  -4   6   3         11.92          8.73         1.63 o
  -3   6   3          5.11          7.45         1.93 o
  -2   6   3         79.35         89.00         5.14 o
  -1   6   3         13.44         16.38         1.65 o
   0   6   3         69.63         67.14         3.36 o
   1   6   3         28.14         25.82         2.32 o
   2   6   3          0.41          0.18         1.14 o
   3   6   3          2.81          4.57         1.40 o
   4   6   3          4.28          4.31         1.83 o
   5   6   3         31.65         33.24         1.96 o
   6   6   3         12.82         12.46         1.83 o
   7   6   3          2.34          0.52         1.44 o
   8   6   3          0.00         -0.93         1.92 o
   9   6   3          1.17         -2.27         3.13 o
  10   6   3          0.34         -2.54         4.65 o
  11   6   3         29.81         20.29         7.61 o
 -10   7   3          8.57          1.27         5.07 o
  -9   7   3          4.04          1.27         6.34 o
  -8   7   3          0.42         -2.54         5.07 o
  -7   7   3         12.15          9.29         1.86 o
  -6   7   3          0.05          1.27         3.44 o
  -5   7   3         24.53         24.90         3.30 o
  -4   7   3          0.17         -2.24         2.46 o
  -3   7   3          0.36         -2.32         1.55 o
  -2   7   3          1.15          0.80         2.40 o
  -1   7   3          0.54         -1.22         1.36 o
   0   7   3          0.76          0.36         4.86 o
   1   7   3         23.99         24.83         2.27 o
   2   7   3          0.07          1.03         1.36 o
   3   7   3          1.07          1.06         0.95 o
   4   7   3          0.23          0.94         1.08 o
   5   7   3          3.09          3.83         1.75 o
   6   7   3         10.01          7.06         2.42 o
   7   7   3         15.63         10.76         2.37 o
   8   7   3          5.10          3.76         4.44 o
   9   7   3          6.51         17.75         6.76 o
  -8   8   3         16.94         12.50         4.73 o
  -7   8   3          5.36          6.75         4.14 o
  -6   8   3         44.55         30.45         5.76 o
  -5   8   3          0.16          0.38         3.13 o
  -4   8   3          0.92          4.39         2.71 o
  -3   8   3          0.94         -2.99         1.99 o
  -2   8   3          7.51          6.26         4.86 o
  -1   8   3          0.00         -4.29         3.80 o
   0   8   3         13.93         14.60         3.17 o
   1   8   3          1.97         -2.96         5.07 o
   2   8   3          0.00          2.11         5.92 o
   3   8   3          4.07         -0.85         6.34 o
   4   8   3          0.21         -5.92         5.07 o
   5   8   3          7.28          4.38         3.90 o
   6   8   3          5.27          1.89         3.66 o
   7   8   3          2.22          7.62         4.57 o
  -4   9   3          1.03         -0.85         7.19 o
  -3   9   3          0.25          2.96         7.19 o
  -2   9   3          1.49         -9.51         6.34 o
  -1   9   3          0.03         -6.76         5.92 o
   0   9   3          0.01          4.65         7.19 o
   1   9   3          3.85         -0.85         6.34 o
   2   9   3          0.11         -6.76         5.92 o
   3   9   3          5.94         11.84         8.03 o
 -14   0   4         44.23         49.46         8.88 o
 -12   0   4        138.37        157.67        13.53 o
 -10   0   4         60.36         64.98         4.41 o
  -8   0   4         13.09         10.13         1.78 o
  -6   0   4        155.74        158.56         6.09 o
  -4   0   4       2938.29       2973.27        37.16 o
  -2   0   4        292.32        285.03         4.96 o
   0   0   4       1145.28       1199.80        15.78 o
   2   0   4        601.25        536.79         8.38 o
   4   0   4       4268.18       4526.34        55.94 o
   6   0   4        161.87        159.10         7.50 o
   8   0   4        401.30        389.88         8.83 o
  10   0   4         33.30         26.95         3.96 o
  12   0   4         51.03         63.40         9.72 o
  14   0   4         24.40         30.01         8.03 o
 -15   1   4         27.82         34.22         5.82 o
 -14   1   4          1.44         -3.17         2.99 o
 -13   1   4         82.13         85.68         7.45 o
 -12   1   4          0.29         -1.19         2.09 o
 -11   1   4          0.00         -1.38         1.52 o
 -10   1   4          1.16          1.99         1.26 o
  -9   1   4        161.22        172.16         5.68 o
  -8   1   4         36.08         31.01         2.17 o
  -7   1   4        124.42        125.97         2.88 o
  -6   1   4         11.27          8.64         1.11 o
  -5   1   4         17.22         19.99         1.16 o
  -4   1   4        156.90        159.96         2.65 o
  -3   1   4        120.61        115.28         2.10 o
  -2   1   4         16.31         15.93         0.86 o
  -1   1   4       1846.08       1827.44        14.05 o
   0   1   4        472.26        464.89         4.44 o
   1   1   4       1565.67       1572.90        13.21 o
   2   1   4        218.32        224.84         3.54 o
   3   1   4         18.11         13.91         1.20 o
   4   1   4          0.02          0.34         0.56 o
   5   1   4       2550.25       2572.24        20.67 o
   6   1   4          8.45          9.64         0.94 o
   7   1   4       1016.62       1001.80        11.15 o
   8   1   4        226.04        231.84         5.70 o
   9   1   4       2791.97       2807.28        31.14 o
  10   1   4         94.96         89.05         6.81 o
  11   1   4         12.03          8.42         2.76 o
  12   1   4         17.29         18.81         4.33 o
  13   1   4          1.23          1.48         3.59 o
  14   1   4          2.76          3.40         3.73 o
 -15   2   4          0.54         -3.80         5.50 o
 -14   2   4          0.71         -0.42         5.07 o
 -13   2   4          1.93          2.52         2.42 o
 -12   2   4         19.82         23.44         3.14 o
 -11   2   4         34.08         28.11         2.74 o
 -10   2   4         95.13         95.81         3.74 o
  -9   2   4         35.77         35.39         1.93 o
  -8   2   4         28.94         25.53         1.70 o
  -7   2   4         16.25         14.28         1.80 o
  -6   2   4        232.90        244.01         3.86 o
  -5   2   4        121.95        118.46         2.60 o
  -4   2   4        550.40        512.56         6.39 o
  -3   2   4         10.21         11.97         0.87 o
  -2   2   4        112.43        121.07         2.07 o
  -1   2   4         40.53         37.33         1.05 o
   0   2   4          2.99          6.54         0.61 o
   1   2   4       1098.11       1091.10         8.42 o
   2   2   4        552.76        520.27         5.52 o
   3   2   4        673.37        719.10         6.44 o
   4   2   4       1074.04       1118.96         9.46 o
   5   2   4        684.40        714.53         6.82 o
   6   2   4        639.04        637.20         6.09 o
   7   2   4        310.42        296.79         5.91 o
   8   2   4        164.07        170.06         3.62 o
   9   2   4          2.22          4.21         1.84 o
  10   2   4          4.04          6.84         2.55 o
  11   2   4         59.31         46.40         4.13 o
  12   2   4          0.01          2.11         3.29 o
  13   2   4         37.50         37.42         5.82 o
 -14   3   4          0.87         -1.27         5.50 o
 -13   3   4         11.76         17.97         3.83 o
 -12   3   4         14.99         15.62         3.52 o
 -11   3   4          6.11          4.49         2.73 o
 -10   3   4          2.80          1.07         1.53 o
  -9   3   4         32.45         38.92         2.23 o
  -8   3   4         33.55         34.33         2.08 o
  -7   3   4        117.31        113.12         3.72 o
  -6   3   4         72.39         69.76         2.49 o
  -5   3   4          0.65          0.32         0.69 o
  -4   3   4         47.84         53.52         1.54 o
  -3   3   4         68.93         65.54         1.57 o
  -2   3   4         19.92         23.08         1.00 o
  -1   3   4        335.82        325.32         3.08 o
   0   3   4        712.52        727.52         5.73 o
   1   3   4        873.33        843.42         6.18 o
   2   3   4        153.99        163.21         2.16 o
   3   3   4        126.01        125.09         2.53 o
   4   3   4         12.06         14.30         0.99 o
   5   3   4        115.89        111.27         2.35 o
   6   3   4         31.63         32.78         1.74 o
   7   3   4       2763.16       2832.87        24.91 o
   8   3   4        209.80        226.49         4.77 o
   9   3   4        234.51        235.04         6.13 o
  10   3   4         47.70         51.36         4.11 o
  11   3   4        272.90        303.79        11.25 o
  12   3   4          1.68          5.27         3.35 o
  13   3   4          5.09          1.27         5.50 o
 -14   4   4          8.69          9.72         6.34 o
 -13   4   4          0.37          0.85         4.65 o
 -12   4   4          0.01         -1.27         4.65 o
 -11   4   4          5.52          0.60         2.42 o
 -10   4   4         12.85         12.76         2.57 o
  -9   4   4          0.11         -2.35         1.57 o
  -8   4   4          8.68         10.95         1.89 o
  -7   4   4          0.04          0.10         1.06 o
  -6   4   4        139.24        141.26         4.49 o
  -5   4   4         84.35         83.55         3.28 o
  -4   4   4          7.64          7.58         0.74 o
  -3   4   4        132.14        129.46         2.67 o
  -2   4   4        252.81        247.52         2.80 o
  -1   4   4        151.84        155.94         2.07 o
   0   4   4        211.08        216.37         2.52 o
   1   4   4          4.79          5.34         0.81 o
   2   4   4        154.64        146.39         2.86 o
   3   4   4         42.75         39.05         1.48 o
   4   4   4         60.21         56.21         1.82 o
   5   4   4          5.05          7.24         1.39 o
   6   4   4        613.45        623.56         7.66 o
   7   4   4        134.54        128.25         5.61 o
   8   4   4         24.24         22.56         2.46 o
   9   4   4          4.11          3.88         2.17 o
  10   4   4          0.38          0.23         2.64 o
  11   4   4          2.45          4.27         3.25 o
  12   4   4         21.47         21.13         7.19 o
 -13   5   4          5.18         13.53         6.34 o
 -12   5   4          3.06         -1.27         4.65 o
 -11   5   4          0.03         -2.11         4.23 o
 -10   5   4          0.32         -1.07         1.97 o
  -9   5   4          3.16          2.42         2.00 o
  -8   5   4          9.71         10.21         2.24 o
  -7   5   4         27.59         23.70         3.05 o
  -6   5   4         98.46         95.03         2.85 o
  -5   5   4          3.67          2.04         1.15 o
  -4   5   4          6.12          3.68         0.81 o
  -3   5   4         30.42         33.43         1.51 o
  -2   5   4         41.45         41.39         1.82 o
  -1   5   4         97.59         90.81         2.01 o
   0   5   4         81.69         78.88         1.63 o
   1   5   4          0.45          0.11         0.67 o
   2   5   4          8.39          9.43         0.92 o
   3   5   4         20.15         20.98         1.89 o
   4   5   4         59.95         65.21         3.60 o
   5   5   4        194.84        193.10         4.17 o
   6   5   4        186.60        202.85         5.21 o
   7   5   4        783.33        772.85        12.33 o
   8   5   4          0.90         -1.24         1.89 o
   9   5   4         40.54         42.71         4.04 o
  10   5   4         23.93         38.89         8.45 o
  11   5   4        154.75        155.13        15.22 o
 -12   6   4          4.08          8.03         5.92 o
 -11   6   4          0.60          2.11         5.07 o
 -10   6   4         12.44         11.11         4.63 o
  -9   6   4          7.57          6.99         2.84 o
  -8   6   4          0.28          0.16         1.90 o
  -7   6   4          4.42          5.93         1.80 o
  -6   6   4         41.00         40.67         2.36 o
  -5   6   4          6.09          7.41         1.84 o
  -4   6   4          2.30          2.62         0.93 o
  -3   6   4         25.48         21.26         1.95 o
  -2   6   4         11.00         12.35         1.12 o
  -1   6   4         18.26         17.37         1.29 o
   0   6   4         32.93         33.52         1.79 o
   1   6   4          6.37          5.98         1.83 o
   2   6   4         25.40         26.21         2.69 o
   3   6   4         92.36         91.35         4.00 o
   4   6   4         33.53         34.38         2.76 o
   5   6   4        181.48        175.36        10.19 o
   6   6   4         84.37         83.92         4.45 o
   7   6   4          1.08         -0.52         2.97 o
   8   6   4         17.32         19.02         4.57 o
   9   6   4          1.33          0.00         4.65 o
  10   6   4          3.94         16.06         6.34 o
 -10   7   4          3.38          1.16         4.15 o
  -9   7   4          0.62         -1.25         3.75 o
  -8   7   4          2.25         -0.68         3.52 o
  -7   7   4          0.94         -1.70         1.49 o
  -6   7   4         20.61         13.65         6.13 o
  -5   7   4          0.73          1.55         6.76 o
  -4   7   4          4.58          4.22         2.12 o
  -3   7   4          0.79          0.18         1.83 o
  -2   7   4         14.23         13.67         2.24 o
  -1   7   4          8.85         11.29         2.12 o
   0   7   4          5.77          5.38         1.63 o
   1   7   4         21.19         20.46         2.24 o
   2   7   4         21.67         21.89         4.26 o
   3   7   4          5.72          1.69         2.94 o
   4   7   4         79.27         72.82         3.85 o
   5   7   4        170.13        171.54         7.59 o
   6   7   4         53.23         49.27         5.72 o
   7   7   4         14.42         10.04         2.57 o
   8   7   4          0.01         -2.18         3.73 o
   9   7   4         96.37        114.13        12.68 o
  -8   8   4          2.70         -2.52         4.02 o
  -7   8   4          3.22          1.00         3.70 o
  -6   8   4          2.32          0.21         3.36 o
  -5   8   4          4.29          3.06         3.44 o
  -4   8   4          2.82          2.58         3.36 o
  -3   8   4          6.32          6.19         4.23 o
  -2   8   4          2.97          6.16         4.86 o
  -1   8   4          3.33          8.03         7.19 o
   0   8   4          0.01         -1.69         1.90 o
   1   8   4         36.46         41.13         4.44 o
   2   8   4         15.83         11.41         7.19 o
   3   8   4          0.03          5.07         6.34 o
   4   8   4         16.92         29.59         9.30 o
   5   8   4         60.76         60.19         6.88 o
   6   8   4          1.63          2.02         3.85 o
  -4   9   4          3.92          4.65         8.45 o
  -3   9   4          0.34          2.96         7.61 o
  -2   9   4          5.25          7.61         7.61 o
  -1   9   4          3.66         -0.85         6.76 o
   0   9   4          0.09          5.92         7.19 o
   1   9   4          0.78          3.80         7.19 o
   2   9   4          0.87          0.42         6.76 o
 -15   0   5          0.09          8.88         5.92 o
 -13   0   5          2.29         -5.07         3.80 o
 -11   0   5          3.94          5.00         2.11 o
  -9   0   5          1.23          1.27         1.61 o
  -7   0   5        732.21        678.72        11.99 o
  -5   0   5        256.07        265.09         5.52 o
  -3   0   5         67.03         67.80         2.51 o
  -1   0   5       3605.06       3344.08        41.14 o
   1   0   5       1165.20       1092.38        15.13 o
   3   0   5      10952.21      11677.47       139.57 o
   5   0   5         56.23         61.83         5.28 o
   7   0   5        272.54        261.08         5.79 o
   9   0   5         38.40         41.77         4.57 o
  11   0   5        304.68        266.30        15.64 o
  13   0   5          3.31         -0.85         5.07 o
 -15   1   5          0.76         -0.56         4.65 o
 -14   1   5          6.87          8.65         5.71 o
 -13   1   5          1.72          0.63         3.29 o
 -12   1   5         82.83         84.87         5.34 o
 -11   1   5         15.92         15.12         2.30 o
 -10   1   5        331.25        338.46         8.66 o
  -9   1   5          4.77          3.31         1.21 o
  -8   1   5          1.21          1.62         1.01 o
  -7   1   5          0.71          1.04         0.91 o
  -6   1   5        145.82        153.21         3.22 o
  -5   1   5          7.94          8.57         0.95 o
  -4   1   5       2465.90       2488.37        22.42 o
  -3   1   5        575.24        618.78         8.24 o
  -2   1   5       1377.51       1473.93        12.73 o
  -1   1   5        177.64        188.51         2.86 o
   0   1   5          5.69          6.61         0.76 o
   1   1   5          0.29          0.31         0.51 o
   2   1   5         37.64         47.36         1.77 o
   3   1   5        465.15        485.06         6.83 o
   4   1   5         40.28         55.82         3.15 o
   5   1   5        130.33        135.62         3.55 o
   6   1   5        168.73        176.19         2.95 o
   7   1   5        268.04        276.22         3.65 o
   8   1   5        419.64        431.12         5.92 o
   9   1   5        180.77        185.36         5.57 o
  10   1   5          9.47         13.75         2.93 o
  11   1   5         13.96         11.62         3.73 o
  12   1   5         72.37         84.34         7.62 o
  13   1   5          0.37          9.71         4.03 o
 -15   2   5          0.65          0.00         5.50 o
 -14   2   5         13.57         13.53         5.92 o
 -13   2   5          0.08          0.98         2.24 o
 -12   2   5          1.78          1.37         2.09 o
 -11   2   5          0.01         -2.43         1.62 o
 -10   2   5         10.60          8.47         1.92 o
  -9   2   5         11.39         14.46         1.93 o
  -8   2   5          1.40          3.72         1.07 o
  -7   2   5        115.37        109.45         2.70 o
  -6   2   5        204.72        199.01         3.65 o
  -5   2   5          9.29          6.41         0.97 o
  -4   2   5         79.99         73.69         2.38 o
  -3   2   5        571.72        567.14         6.33 o
  -2   2   5        397.38        420.38         5.32 o
  -1   2   5        386.94        310.96         5.52 o
   0   2   5        272.46        255.92         3.50 o
   1   2   5       3223.29       3134.57        27.57 o
   2   2   5       1146.87       1285.66        12.45 o
   3   2   5       2691.85       2780.98        25.07 o
   4   2   5        230.91        247.50         4.47 o
   5   2   5        628.13        655.04         6.56 o
   6   2   5         94.66        103.74         2.29 o
   7   2   5        128.96        118.14         2.49 o
   8   2   5         11.73         11.84         1.50 o
   9   2   5         81.85         77.92         4.82 o
  10   2   5         42.74         42.85         4.01 o
  11   2   5         78.63         79.56         5.47 o
  12   2   5         15.98         14.16         4.18 o
  13   2   5          7.01         -4.65         4.65 o
 -14   3   5          5.13          7.19         5.92 o
 -13   3   5          2.48          2.11         3.04 o
 -12   3   5         67.11         65.65         5.89 o
 -11   3   5         47.61         48.82         6.53 o
 -10   3   5         69.13         71.04         3.79 o
  -9   3   5          0.61          1.02         1.51 o
  -8   3   5         40.86         41.93         2.42 o
  -7   3   5         18.89         13.64         2.16 o
  -6   3   5        359.64        359.32         5.25 o
  -5   3   5          5.21          2.06         0.88 o
  -4   3   5        601.23        598.32         6.93 o
  -3   3   5        662.44        682.84         7.31 o
  -2   3   5        391.91        386.30         4.67 o
  -1   3   5         24.04         24.89         1.03 o
   0   3   5         77.15         81.40         1.64 o
   1   3   5        935.81       1009.04         9.52 o
   2   3   5         13.67         16.29         0.96 o
   3   3   5        270.53        272.72         3.59 o
   4   3   5         83.27         84.80         2.14 o
   5   3   5         24.79         23.14         1.36 o
   6   3   5        216.02        217.89         3.39 o
   7   3   5        181.51        191.10         3.87 o
   8   3   5         16.61         21.53         2.11 o
   9   3   5        269.67        274.54         7.82 o
  10   3   5        176.55        191.47         6.93 o
  11   3   5          8.23          9.85         4.02 o
  12   3   5          6.51          8.03         5.92 o
  13   3   5          0.09          0.85         4.65 o
 -14   4   5          0.01         -1.69         5.07 o
 -13   4   5          3.84         14.37         6.34 o
 -12   4   5          5.26          5.07         5.07 o
 -11   4   5          1.17          2.63         2.71 o
 -10   4   5          2.49          1.01         2.65 o
  -9   4   5         39.66         41.68         3.75 o
  -8   4   5          0.59         -1.20         1.62 o
  -7   4   5         36.19         33.53         2.19 o
  -6   4   5         52.15         48.79         2.33 o
  -5   4   5         50.40         53.23         2.10 o
  -4   4   5         36.48         36.64         1.57 o
  -3   4   5        129.59        117.93         2.14 o
  -2   4   5         50.82         53.90         1.52 o
  -1   4   5        185.41        185.55         2.37 o
   0   4   5        429.01        446.50         3.95 o
   1   4   5       1128.93       1088.63        11.28 o
   2   4   5        250.45        261.53         3.67 o
   3   4   5         98.79         90.37         1.84 o
   4   4   5         35.24         39.95         1.31 o
   5   4   5       1229.83       1218.67        11.89 o
   6   4   5          0.33          4.24         1.20 o
   7   4   5          0.67          2.07         1.56 o
   8   4   5         19.69         20.74         2.97 o
   9   4   5         22.84         24.01         3.85 o
  10   4   5          2.74          1.18         2.81 o
  11   4   5          0.38         -2.54         4.65 o
  12   4   5          0.22          7.19         5.92 o
 -13   5   5          3.35          0.85         5.07 o
 -12   5   5         24.42         13.95         6.76 o
 -11   5   5          8.94         10.57         5.50 o
 -10   5   5         13.29         12.95         4.37 o
  -9   5   5         15.22         15.41         2.57 o
  -8   5   5         11.08          7.72         4.31 o
  -7   5   5          4.58          8.31         3.66 o
  -6   5   5        144.00        151.82         3.65 o
  -5   5   5         92.90         96.39         2.87 o
  -4   5   5         64.39         61.71         2.77 o
  -3   5   5         66.51         73.00         1.76 o
  -2   5   5         65.94         63.52         1.98 o
  -1   5   5         74.51         74.51         1.71 o
   0   5   5        144.12        137.95         4.21 o
   1   5   5        650.64        669.69         7.63 o
   2   5   5         32.68         32.45         1.54 o
   3   5   5        142.07        136.99         2.91 o
   4   5   5          9.43          8.38         1.25 o
   5   5   5        477.74        503.28        10.80 o
   6   5   5         57.86         53.85         4.69 o
   7   5   5         63.05         54.97         3.43 o
   8   5   5          1.73         -0.33         2.27 o
   9   5   5          0.18          2.96         4.23 o
  10   5   5         45.99         66.36        10.14 o
  11   5   5         18.44         16.91         7.19 o
 -11   6   5          0.32         -4.23         4.65 o
 -10   6   5          0.56         -4.76         3.17 o
  -9   6   5          3.71          6.70         4.14 o
  -8   6   5          0.49         -1.45         3.04 o
  -7   6   5          3.07          1.30         1.49 o
  -6   6   5         11.30          9.39         1.80 o
  -5   6   5         40.04         36.66         2.24 o
  -4   6   5         99.63         95.79         2.81 o
  -3   6   5         14.93         16.60         2.17 o
  -2   6   5         20.49         24.89         2.07 o
  -1   6   5        338.77        346.47         5.50 o
   0   6   5         44.71         46.72         2.15 o
   1   6   5         31.22         32.70         2.09 o
   2   6   5        112.63        118.81         3.90 o
   3   6   5         69.50         71.78         5.00 o
   4   6   5        110.77        114.10         4.99 o
   5   6   5        267.96        255.97         5.89 o
   6   6   5         12.57          6.86         1.83 o
   7   6   5          1.65         -2.94         2.94 o
   8   6   5          2.25          3.42         3.66 o
   9   6   5          0.92          0.00         4.23 o
  10   6   5          0.08          7.19         5.50 o
 -10   7   5          3.47          0.52         4.14 o
  -9   7   5          5.76          6.09         4.22 o
  -8   7   5          0.28          2.91         3.83 o
  -7   7   5          0.35         -0.70         1.96 o
  -6   7   5          4.21          3.34         1.80 o
  -5   7   5        111.72        117.43         8.83 o
  -4   7   5         30.60         43.63         4.06 o
  -3   7   5         21.89         22.09         3.01 o
  -2   7   5          3.98          0.50         1.83 o
  -1   7   5         14.79         16.01         3.10 o
   0   7   5         40.32         39.46         3.12 o
   1   7   5         14.63         13.00         2.14 o
   2   7   5          0.86         -0.38         1.63 o
   3   7   5        457.77        456.68        13.49 o
   4   7   5         26.58         22.69         2.69 o
   5   7   5         73.44         78.45         5.12 o
   6   7   5          0.13         -2.41         1.97 o
   7   7   5         27.44         22.12         6.76 o
   8   7   5         22.26         21.50         5.28 o
  -7   8   5          0.54         -2.85         6.34 o
  -6   8   5          0.06         -2.96         5.07 o
  -5   8   5         16.53         17.01         4.45 o
  -4   8   5         41.96         45.72         6.14 o
  -3   8   5          9.63          8.45         8.03 o
  -2   8   5         11.32         12.33         3.17 o
  -1   8   5         27.50         26.38         3.52 o
   0   8   5          6.20          4.37         6.34 o
   1   8   5          5.91          5.62         2.39 o
   2   8   5         39.50         50.30        12.26 o
   3   8   5         73.08         62.98        13.53 o
   4   8   5         40.20         39.31        10.99 o
   5   8   5          1.81          1.35         3.52 o
   6   8   5          0.83         -4.33         3.55 o
  -3   9   5         12.10          7.61         8.03 o
  -2   9   5          6.10          5.07         8.45 o
  -1   9   5         11.17          4.65         8.45 o
   0   9   5          0.14         -4.23         5.92 o
   1   9   5         10.77         13.53         8.45 o
 -14   0   6          0.25         -5.71         3.80 o
 -12   0   6         11.52          3.38         4.65 o
 -10   0   6        644.24        660.16        18.41 o
  -8   0   6        597.10        592.61        18.23 o
  -6   0   6         59.45         63.38         3.02 o
  -4   0   6        500.60        463.41         8.03 o
  -2   0   6       1240.54       1286.71        17.65 o
   0   0   6        964.57       1069.86        15.13 o
   2   0   6       1948.61       2201.86        28.88 o
   4   0   6        164.66        148.32         4.57 o
   6   0   6        665.04        718.56        11.47 o
   8   0   6        157.51        153.29         4.29 o
  10   0   6         42.14         31.70         7.19 o
  12   0   6         16.24         25.78         7.19 o
 -15   1   6          0.86         -0.77         3.43 o
 -14   1   6          0.54         -4.24         2.83 o
 -13   1   6         19.18         17.93         5.28 o
 -12   1   6          0.30          4.67         2.99 o
 -11   1   6         99.29         99.04         5.58 o
 -10   1   6          3.30          3.30         1.39 o
  -9   1   6        267.73        270.48         4.98 o
  -8   1   6         18.02         16.91         1.58 o
  -7   1   6        101.02        102.76         2.72 o
  -6   1   6         41.93         40.05         1.80 o
  -5   1   6        894.48        862.51        10.13 o
  -4   1   6         13.37         15.23         1.20 o
  -3   1   6       2359.04       2777.93        24.96 o
  -2   1   6        121.10        131.99         2.42 o
  -1   1   6       1564.69       1662.64        15.62 o
   0   1   6        104.56        110.41         2.31 o
   1   1   6        129.60         79.86         2.04 o
   2   1   6        165.72        182.74         5.48 o
   3   1   6         55.79         33.34         1.57 o
   4   1   6        342.61        373.58         5.30 o
   5   1   6         92.53         96.78         2.62 o
   6   1   6        208.59        206.91         4.69 o
   7   1   6         73.58         78.94         2.86 o
   8   1   6         38.72         33.44         2.00 o
   9   1   6         37.90         34.49         3.67 o
  10   1   6          7.47          6.76         3.29 o
  11   1   6          7.69          8.37         3.59 o
  12   1   6          0.15          0.42         3.43 o
  13   1   6          0.00         -3.80         3.29 o
 -15   2   6          0.09         -5.07         5.50 o
 -14   2   6          3.85          7.19         5.92 o
 -13   2   6          0.00          0.67         2.27 o
 -12   2   6         25.77         30.42         3.57 o
 -11   2   6         34.24         36.76         5.97 o
 -10   2   6        383.56        389.82         9.19 o
  -9   2   6        545.63        566.33         9.66 o
  -8   2   6        443.90        436.98         6.30 o
  -7   2   6        236.91        236.73         4.29 o
  -6   2   6         26.95         29.69         1.75 o
  -5   2   6        124.15        135.88         3.06 o
  -4   2   6        231.69        233.26         5.94 o
  -3   2   6        353.07        344.50         5.02 o
  -2   2   6       1313.25       1359.34        12.14 o
  -1   2   6       1208.75       1401.51        12.44 o
   0   2   6          5.87          5.11         0.91 o
   1   2   6       1102.31       1195.12        11.85 o
   2   2   6        217.80        228.40         5.06 o
   3   2   6        436.16        445.57         5.80 o
   4   2   6        538.99        561.52         6.52 o
   5   2   6         34.99         31.31         1.58 o
   6   2   6        381.28        379.04         5.10 o
   7   2   6         88.47         88.67         2.47 o
   8   2   6         41.99         41.36         2.46 o
   9   2   6         10.44          6.91         2.30 o
  10   2   6          3.06          0.93         2.37 o
  11   2   6         29.29         37.55        11.84 o
  12   2   6         18.23         22.16         4.92 o
  13   2   6          1.73         -1.27         5.07 o
 -14   3   6          3.23         -0.42         4.65 o
 -13   3   6          3.99          4.65         3.13 o
 -12   3   6          0.05          1.27         3.38 o
 -11   3   6          1.48          0.25         2.10 o
 -10   3   6          3.76          1.80         2.12 o
  -9   3   6        200.39        215.03        10.93 o
  -8   3   6         44.58         42.47         2.70 o
  -7   3   6        383.46        402.02         7.39 o
  -6   3   6        134.61        124.13         3.39 o
  -5   3   6         60.75         62.31         2.09 o
  -4   3   6          4.14          4.88         0.86 o
  -3   3   6          3.25          0.18         0.69 o
  -2   3   6         59.28         58.55         1.69 o
  -1   3   6       1313.87       1372.57        12.21 o
   0   3   6         22.25         28.76         1.61 o
   1   3   6         15.30          9.35         0.94 o
   2   3   6         16.92         19.58         1.23 o
   3   3   6        152.90        152.40         2.93 o
   4   3   6         81.98         81.32         2.15 o
   5   3   6         25.62         23.52         1.41 o
   6   3   6        107.23        110.42         2.80 o
   7   3   6         73.01         73.76         2.77 o
   8   3   6          7.35          5.69         1.72 o
   9   3   6          4.26          6.15         2.44 o
  10   3   6          4.66          5.38         2.51 o
  11   3   6          1.37         -0.09         2.73 o
  12   3   6          1.23          2.96         4.65 o
 -13   4   6          1.68          4.23         5.50 o
 -12   4   6         34.55         43.54         8.45 o
 -11   4   6          0.71          3.57         2.35 o
 -10   4   6         64.22         67.67         8.06 o
  -9   4   6         72.17         66.60         5.64 o
  -8   4   6        243.69        222.86         9.34 o
  -7   4   6         73.65         71.53         4.57 o
  -6   4   6          9.69          8.83         1.37 o
  -5   4   6        104.31        104.62         2.88 o
  -4   4   6        163.74        183.34         3.83 o
  -3   4   6         58.77         56.31         2.05 o
  -2   4   6        110.52        114.26         3.07 o
  -1   4   6       2241.44       2301.71        18.48 o
   0   4   6          0.90          0.42         0.84 o
   1   4   6        433.76        468.95         5.50 o
   2   4   6          7.10          7.48         0.86 o
   3   4   6         30.68         33.79         1.58 o
   4   4   6        411.51        411.99         5.40 o
   5   4   6         14.50         13.86         1.37 o
   6   4   6         66.17         73.07         2.74 o
   7   4   6        129.82        139.65         6.17 o
   8   4   6          4.71          4.79         2.30 o
   9   4   6          0.04         24.94         6.34 o
  10   4   6          2.53          3.80         4.44 o
  11   4   6          8.05         -2.54         4.65 o
 -12   5   6          0.68         -1.27         5.07 o
 -11   5   6          0.66          2.03         3.55 o
 -10   5   6          0.10          1.81         3.55 o
  -9   5   6         28.29         35.47         3.52 o
  -8   5   6          0.05          1.54         1.52 o
  -7   5   6        297.29        296.40         6.70 o
  -6   5   6          0.22          1.50         1.17 o
  -5   5   6        100.84        108.72         2.98 o
  -4   5   6         59.83         56.80         2.14 o
  -3   5   6          1.89          2.01         1.07 o
  -2   5   6          1.20          0.59         0.73 o
  -1   5   6          1.18          1.84         0.80 o
   0   5   6         83.16         80.82         2.38 o
   1   5   6        359.00        376.86         8.32 o
   2   5   6        100.57        107.05         2.69 o
   3   5   6         10.69          9.99         1.30 o
   4   5   6         35.00         37.85         2.05 o
   5   5   6          0.35         -0.73         1.59 o
   6   5   6         15.49         19.38         2.24 o
   7   5   6         88.92         91.84         5.41 o
   8   5   6         30.81         40.70         4.08 o
   9   5   6          8.04         15.22         5.92 o
  10   5   6          0.95         -2.96         4.23 o
 -11   6   6         19.36         17.33         6.76 o
 -10   6   6         12.40          0.00         5.50 o
  -9   6   6          4.92          4.21         4.65 o
  -8   6   6         35.49         31.40         5.63 o
  -7   6   6        157.12        138.77        14.22 o
  -6   6   6         21.06         20.36         2.50 o
  -5   6   6         20.84         26.26         2.48 o
  -4   6   6         70.99         74.45         3.03 o
  -3   6   6        291.45        311.10         4.88 o
  -2   6   6         13.36         11.89         1.39 o
  -1   6   6        560.60        540.97         7.72 o
   0   6   6          7.94          6.95         1.41 o
   1   6   6        183.15        186.76        10.25 o
   2   6   6         16.06         14.87         1.86 o
   3   6   6         73.68         80.77         4.27 o
   4   6   6         59.84         67.88         4.84 o
   5   6   6        208.61        209.00         9.61 o
   6   6   6          7.36          7.81         3.83 o
   7   6   6         14.51         13.83         4.45 o
   8   6   6          2.32          1.90         7.61 o
   9   6   6          0.07         -4.65         4.65 o
 -10   7   6          0.31         -2.48         4.06 o
  -9   7   6          7.53          8.17         4.57 o
  -8   7   6          6.29          4.39         4.35 o
  -7   7   6         10.08          3.95         6.34 o
  -6   7   6         28.63         24.09         5.24 o
  -5   7   6          4.45          3.80         3.52 o
  -4   7   6         32.29         31.33         5.31 o
  -3   7   6         21.40         32.31         3.33 o
  -2   7   6         23.40         17.28         1.87 o
  -1   7   6          3.71          2.40         1.65 o
   0   7   6          0.25          3.14         2.32 o
   1   7   6         72.78         68.04         4.03 o
   2   7   6          9.24          5.87         2.12 o
   3   7   6          8.75          9.85         2.28 o
   4   7   6          0.02         -0.40         1.93 o
   5   7   6         27.75         27.20         5.24 o
   6   7   6          0.85          0.88         3.58 o
   7   7   6          0.01          2.66         3.83 o
   8   7   6          5.11          6.76         6.34 o
  -7   8   6          5.94          2.41         4.44 o
  -6   8   6          3.41          2.23         4.14 o
  -5   8   6         13.19          7.45         4.02 o
  -4   8   6          2.35          3.23         6.34 o
  -3   8   6        283.61        229.95        24.09 o
  -2   8   6          0.57          6.76         7.61 o
  -1   8   6         70.20         67.99         5.71 o
   0   8   6          5.06          2.87         2.71 o
   1   8   6        144.52        161.09         8.24 o
   2   8   6          3.38          6.56         6.13 o
   3   8   6         22.49         17.75         8.88 o
   4   8   6          0.83          7.61         7.61 o
   5   8   6         72.42         63.52         7.41 o
 -15   0   7         17.57         29.17         8.03 o
 -13   0   7          7.69          0.85         4.23 o
 -11   0   7        574.82        593.10        15.51 o
  -9   0   7       1725.83       1787.62        26.19 o
  -7   0   7       1102.58       1073.02        17.19 o
  -5   0   7       6043.18       6388.47        78.13 o
  -3   0   7       5331.65       5769.59        70.64 o
  -1   0   7        283.19        291.67         6.01 o
   1   0   7       1188.57       1156.62        16.68 o
   3   0   7         97.99         73.47         5.20 o
   5   0   7         65.36         54.36         3.26 o
   7   0   7         34.58         33.71         2.68 o
   9   0   7         42.36         42.69         7.61 o
  11   0   7          3.30          7.19         5.07 o
 -15   1   7          6.66          9.50         4.45 o
 -14   1   7         18.27         18.76         4.75 o
 -13   1   7         25.66         27.46         4.87 o
 -12   1   7         35.51         38.57         4.03 o
 -11   1   7         13.37         13.65         3.42 o
 -10   1   7         11.67         15.63         1.81 o
  -9   1   7         13.98         15.87         1.77 o
  -8   1   7        631.66        638.80         9.05 o
  -7   1   7        392.99        383.97         5.70 o
  -6   1   7         67.73         83.16         2.48 o
  -5   1   7        428.84        476.86         6.76 o
  -4   1   7         55.04         79.43         2.74 o
  -3   1   7        483.24        569.27         6.33 o
  -2   1   7       1507.68       1529.93        18.46 o
  -1   1   7         16.89         18.61         1.67 o
   0   1   7        216.88        236.27         3.73 o
   1   1   7         66.84         63.42         1.95 o
   2   1   7        229.87        234.23         4.73 o
   3   1   7          1.57          1.97         0.81 o
   4   1   7        337.06        326.05         5.07 o
   5   1   7          7.35          9.07         1.22 o
   6   1   7         62.71         70.82         2.60 o
   7   1   7          1.25          0.86         0.97 o
   8   1   7         69.60         63.75         4.60 o
   9   1   7          1.49          2.62         2.17 o
  10   1   7         14.83         12.97         4.44 o
  11   1   7          0.44          0.34         5.07 o
  12   1   7         22.35         33.34         5.68 o
 -14   2   7          0.00          3.80         5.07 o
 -13   2   7         57.68         58.11         4.94 o
 -12   2   7         35.44         37.27         3.97 o
 -11   2   7         30.42         28.24         3.31 o
 -10   2   7         52.69         54.25         4.52 o
  -9   2   7        210.18        222.98         5.09 o
  -8   2   7         49.72         49.81         4.28 o
  -7   2   7       2259.27       2272.70        24.15 o
  -6   2   7        140.60        142.46         3.69 o
  -5   2   7       3179.39       3247.05        29.53 o
  -4   2   7         18.80         21.16         1.34 o
  -3   2   7       2568.93       2681.76        41.01 o
  -2   2   7         84.29         75.23         2.43 o
  -1   2   7         31.48         28.10         1.43 o
   0   2   7        167.46        167.61         3.06 o
   1   2   7        570.82        541.63         6.58 o
   2   2   7          0.03         -0.97         0.67 o
   3   2   7        145.55        128.00         2.88 o
   4   2   7         55.39         55.10         2.90 o
   5   2   7         11.23          8.61         1.10 o
   6   2   7          2.87          3.87         1.03 o
   7   2   7         24.55         24.74         2.10 o
   8   2   7         33.09         35.27         2.69 o
   9   2   7         17.84         21.05         3.15 o
  10   2   7          1.08         -1.90         2.69 o
  11   2   7          4.71          4.06         3.80 o
  12   2   7          2.49          0.85         3.80 o
 -14   3   7         21.86         34.66         8.88 o
 -13   3   7         20.84         17.11         4.03 o
 -12   3   7         11.25         40.58         8.45 o
 -11   3   7          4.57          4.35         2.45 o
 -10   3   7          9.60         13.05         2.71 o
  -9   3   7         39.31         34.41         6.34 o
  -8   3   7        136.67        135.02         4.35 o
  -7   3   7        538.06        546.08        15.01 o
  -6   3   7        235.19        243.75         6.10 o
  -5   3   7         58.56         76.12         2.35 o
  -4   3   7        151.93        155.09         3.43 o
  -3   3   7        168.59        202.55         3.22 o
  -2   3   7         28.20         32.35         2.28 o
  -1   3   7        103.03        117.73         2.55 o
   0   3   7        932.23        957.47        10.03 o
   1   3   7        408.06        409.48         5.42 o
   2   3   7         86.14         81.98         2.33 o
   3   3   7          0.51          0.87         0.80 o
   4   3   7          0.70          0.34         0.82 o
   5   3   7         34.34         40.19         1.88 o
   6   3   7        146.29        156.88         3.97 o
   7   3   7          5.00          6.65         1.52 o
   8   3   7         28.82         27.44         4.01 o
   9   3   7          6.87          5.50         2.35 o
  10   3   7          0.01         -5.71         4.02 o
  11   3   7          0.20          0.00         4.65 o
  12   3   7          0.32         -4.65         5.07 o
 -13   4   7         71.52         60.02        10.14 o
 -12   4   7         14.85         18.18         6.34 o
 -11   4   7         87.05         82.63         5.71 o
 -10   4   7          4.96          3.93         2.46 o
  -9   4   7         21.73         16.37         2.72 o
  -8   4   7         11.85         14.65         2.67 o
  -7   4   7       1531.23       1538.66        20.73 o
  -6   4   7          0.55          6.22         1.37 o
  -5   4   7       1249.14       1277.21        13.85 o
  -4   4   7        121.94        119.21         3.12 o
  -3   4   7        221.93        214.97         3.63 o
  -2   4   7         37.96         42.01         1.81 o
  -1   4   7         40.60         51.73         1.91 o
   0   4   7          1.16          0.03         0.80 o
   1   4   7         48.89         46.33         2.87 o
   2   4   7         55.01         58.16         1.96 o
   3   4   7        166.85        164.82         4.00 o
   4   4   7         41.96         46.58         2.63 o
   5   4   7         17.76         17.56         1.64 o
   6   4   7          1.77          0.62         1.56 o
   7   4   7          6.72          5.56         1.94 o
   8   4   7         22.61         27.73         3.53 o
   9   4   7          1.39          2.45         2.73 o
  10   4   7          0.48         -2.54         4.23 o
  11   4   7          0.68          2.11         5.50 o
 -12   5   7          3.03          5.50         5.50 o
 -11   5   7          0.24          9.08         4.63 o
 -10   5   7         14.94         19.08         4.98 o
  -9   5   7          1.25         -0.49         2.20 o
  -8   5   7          0.63          0.25         1.65 o
  -7   5   7          0.19         -0.07         1.48 o
  -6   5   7        164.19        144.02         4.65 o
  -5   5   7        361.14        367.63         6.46 o
  -4   5   7         51.22         57.28         2.32 o
  -3   5   7          8.35          7.18         1.06 o
  -2   5   7         47.08         52.69         1.92 o
  -1   5   7         49.89         58.02         2.08 o
   0   5   7         31.28         32.25         1.73 o
   1   5   7        107.32        108.37         2.80 o
   2   5   7          1.00          0.79         0.98 o
   3   5   7          3.82          2.51         1.13 o
   4   5   7          0.92          1.43         1.28 o
   5   5   7          0.30          0.89         1.68 o
   6   5   7         40.55         48.26         4.24 o
   7   5   7         26.89         28.37         3.42 o
   8   5   7          4.53          2.54         4.23 o
   9   5   7          1.45          4.23         5.07 o
  10   5   7          0.68          1.69         5.07 o
 -11   6   7          2.50          3.40         4.15 o
 -10   6   7          5.54          8.79         7.40 o
  -9   6   7         32.02         35.08         7.61 o
  -8   6   7         39.70         41.69         6.39 o
  -7   6   7        104.13        112.57        16.06 o
  -6   6   7          0.01         -2.53         3.09 o
  -5   6   7        560.50        574.08        11.79 o
  -4   6   7          3.17          0.40         1.74 o
  -3   6   7          0.44          1.01         1.14 o
  -2   6   7          0.01          1.19         1.28 o
  -1   6   7         59.88         61.93         2.78 o
   0   6   7          5.92          3.70         1.49 o
   1   6   7          0.49          0.09         1.38 o
   2   6   7         30.25         32.65         2.96 o
   3   6   7         23.56         22.91         2.30 o
   4   6   7          3.68          7.34         1.93 o
   5   6   7         21.68         27.14         5.71 o
   6   6   7          2.80          3.59         3.44 o
   7   6   7          0.00         -0.28         3.43 o
   8   6   7          3.17          0.85         5.07 o
   9   6   7          1.05          0.42         5.07 o
  -9   7   7          7.25          9.23         4.54 o
  -8   7   7          1.99          1.11         3.97 o
  -7   7   7         12.00          8.24         4.29 o
  -6   7   7          0.11         -4.26         3.59 o
  -5   7   7        212.16        192.33        10.66 o
  -4   7   7          8.84          8.77         3.83 o
  -3   7   7        109.59        107.00         8.51 o
  -2   7   7         47.67         57.04         6.14 o
  -1   7   7         13.12         14.62         2.75 o
   0   7   7          7.48          5.97         1.99 o
   1   7   7          9.11         10.45         2.36 o
   2   7   7         13.63         15.48         3.32 o
   3   7   7         44.98         50.59         3.98 o
   4   7   7          7.38          8.31         3.78 o
   5   7   7          0.01         -3.82         6.34 o
   6   7   7          0.65         -0.93         3.52 o
   7   7   7         10.92          9.91         5.07 o
  -7   8   7          5.99          7.31         4.85 o
  -6   8   7         13.63         14.91         4.85 o
  -5   8   7         23.23         29.33         5.82 o
  -4   8   7         20.23         32.61         9.72 o
  -3   8   7         36.23         41.96         6.14 o
  -2   8   7          4.86          7.19         7.61 o
  -1   8   7          6.16          6.76         7.19 o
   0   8   7          4.70          6.34         6.76 o
   1   8   7          0.20          6.76         7.61 o
   2   8   7          6.04         11.84         8.03 o
   3   8   7         10.92         19.44         9.30 o
   4   8   7          0.21         -6.76         6.34 o
 -14   0   8         18.30         20.71         6.76 o
 -12   0   8         12.46         15.64         5.92 o
 -10   0   8         81.24         77.91         4.75 o
  -8   0   8        611.73        607.98        11.54 o
  -6   0   8         17.50         16.92         2.02 o
  -4   0   8        146.85        160.75         5.15 o
  -2   0   8        509.02        419.83         8.03 o
   0   0   8        511.22        497.13         8.94 o
   2   0   8         33.37         40.40         2.85 o
   4   0   8         65.18         61.83         3.62 o
   6   0   8        212.46        236.54         6.81 o
   8   0   8         70.05         71.01         8.88 o
  10   0   8          1.78          2.54         4.65 o
  12   0   8          0.61          4.23         5.50 o
 -14   1   8          1.02         -4.65         3.29 o
 -13   1   8         49.94         62.02         6.56 o
 -12   1   8          6.70          9.09         3.59 o
 -11   1   8        670.89        716.62        14.51 o
 -10   1   8          3.11          5.86         2.02 o
  -9   1   8       2021.81       2124.18        24.54 o
  -8   1   8         12.53         12.56         1.68 o
  -7   1   8          3.01          3.59         1.16 o
  -6   1   8         48.25         50.58         3.51 o
  -5   1   8          3.45          1.73         0.89 o
  -4   1   8        228.06        246.52         3.86 o
  -3   1   8       1098.11       1159.77        12.05 o
  -2   1   8        147.47        165.04         3.93 o
  -1   1   8        278.31        302.44         4.55 o
   0   1   8         64.34         60.89         2.03 o
   1   1   8        797.18        801.12         9.11 o
   2   1   8         33.46         29.22         1.63 o
   3   1   8        481.19        483.41         6.60 o
   4   1   8         18.72         20.49         1.57 o
   5   1   8        158.78        138.62         3.45 o
   6   1   8          4.27          4.17         1.18 o
   7   1   8         16.59         18.66         2.41 o
   8   1   8          7.07          5.33         2.22 o
   9   1   8          9.90          8.70         3.55 o
  10   1   8         18.02         15.74         4.33 o
  11   1   8         16.29         20.80         4.78 o
  12   1   8          2.45          4.44         3.89 o
 -14   2   8          3.50          4.65         6.34 o
 -13   2   8         70.63         77.08         6.98 o
 -12   2   8          1.96          0.35         2.27 o
 -11   2   8        362.80        375.14        10.71 o
 -10   2   8          0.66          2.77         2.35 o
  -9   2   8        216.75        240.28         8.33 o
  -8   2   8         59.45         54.19         3.10 o
  -7   2   8         23.00         29.09         2.88 o
  -6   2   8        267.18        272.24         5.06 o
  -5   2   8         87.77         91.89         2.63 o
  -4   2   8          3.48          1.51         0.87 o
  -3   2   8        391.43        405.51         5.20 o
  -2   2   8        165.65        144.18         3.09 o
  -1   2   8         36.86         46.29         2.09 o
   0   2   8        375.74        375.31         6.72 o
   1   2   8         42.62         36.74         1.73 o
   2   2   8         26.04         26.67         1.61 o
   3   2   8          3.43          4.30         1.02 o
   4   2   8         67.95         65.33         4.00 o
   5   2   8          0.43         -0.50         0.92 o
   6   2   8        132.88        147.58         4.36 o
   7   2   8         21.03         20.67         2.34 o
   8   2   8         27.05         29.89         5.05 o
   9   2   8          1.68          1.45         2.35 o
  10   2   8         11.83          9.40         3.85 o
  11   2   8          7.97         15.08         4.45 o
 -14   3   8          0.24         -3.38         5.07 o
 -13   3   8        144.28        133.57        14.37 o
 -12   3   8          9.76          7.88         3.13 o
 -11   3   8        420.69        437.78        11.49 o
 -10   3   8         44.62         51.74         4.85 o
  -9   3   8        360.58        372.06        11.62 o
  -8   3   8         41.79         44.11         4.14 o
  -7   3   8        686.37        685.84         9.72 o
  -6   3   8         26.92         29.60         2.11 o
  -5   3   8        431.22        426.43         7.60 o
  -4   3   8        142.46        143.81         2.94 o
  -3   3   8        132.33        109.20         2.50 o
  -2   3   8          2.28          2.60         0.85 o
  -1   3   8         25.49         26.54         1.49 o
   0   3   8          0.14          0.69         0.76 o
   1   3   8        120.55        122.42         2.84 o
   2   3   8         52.61         56.14         2.25 o
   3   3   8        287.36        271.18         4.59 o
   4   3   8         33.64         36.59         1.82 o
   5   3   8         28.15         26.35         2.26 o
   6   3   8          2.24          4.34         1.81 o
   7   3   8          0.91          0.91         1.47 o
   8   3   8          0.08         -1.92         1.97 o
   9   3   8         13.30         14.64         4.25 o
  10   3   8         31.09         40.16         8.03 o
  11   3   8         24.55         26.63         7.61 o
 -13   4   8          4.09         13.53         6.76 o
 -12   4   8         30.49         24.52         7.19 o
 -11   4   8         15.38         14.24         3.36 o
 -10   4   8         45.47         54.00         4.57 o
  -9   4   8          9.33         12.05         2.62 o
  -8   4   8          7.32          8.13         2.09 o
  -7   4   8         35.44         38.37         3.17 o
  -6   4   8        148.32        132.62         4.15 o
  -5   4   8          3.51          4.05         1.59 o
  -4   4   8          9.09          6.03         1.22 o
  -3   4   8         65.75         69.28         3.59 o
  -2   4   8         53.96         64.37         2.24 o
  -1   4   8         11.20         11.46         1.28 o
   0   4   8         79.40         78.94         2.90 o
   1   4   8         14.12         13.90         1.39 o
   2   4   8          5.08          5.50         1.10 o
   3   4   8         17.90         18.65         1.46 o
   4   4   8         27.68         27.78         2.20 o
   5   4   8          1.63          1.81         1.75 o
   6   4   8         20.97         23.72         3.32 o
   7   4   8          9.74         11.69         2.34 o
   8   4   8         12.86         14.18         3.43 o
   9   4   8          6.83          7.13         3.17 o
  10   4   8          2.44          3.38         5.07 o
 -12   5   8          6.82          9.30         6.34 o
 -11   5   8        173.89        171.87        12.08 o
 -10   5   8         14.09         15.49         3.50 o
  -9   5   8         59.63         50.37         4.86 o
  -8   5   8          2.38          2.57         1.68 o
  -7   5   8        354.32        342.35         8.60 o
  -6   5   8         43.07         45.24         3.09 o
  -5   5   8         34.14         28.45         2.54 o
  -4   5   8          6.59          9.32         1.40 o
  -3   5   8         79.24         74.98         2.72 o
  -2   5   8         77.76         84.83         3.62 o
  -1   5   8         37.06         40.28         1.97 o
   0   5   8         39.76         46.05         2.08 o
   1   5   8          1.99          1.20         1.03 o
   2   5   8          9.72         10.01         1.38 o
   3   5   8         64.77         62.14         3.51 o
   4   5   8         25.50         28.18         3.36 o
   5   5   8          0.37         -2.86         1.97 o
   6   5   8         11.10         11.25         2.97 o
   7   5   8          0.46          2.06         3.35 o
   8   5   8         23.08         21.13         6.76 o
   9   5   8         19.01         34.66         8.03 o
 -11   6   8          8.85         11.79         5.17 o
 -10   6   8          0.02         -1.54         3.90 o
  -9   6   8         48.04         43.12         7.01 o
  -8   6   8         12.09         13.99         9.72 o
  -7   6   8         27.93         22.15         5.24 o
  -6   6   8          5.70          8.35         4.14 o
  -5   6   8         67.89         69.99         8.91 o
  -4   6   8         20.43         17.22         2.20 o
  -3   6   8          1.22          2.23         1.68 o
  -2   6   8         25.73         31.04         2.23 o
  -1   6   8         13.89         13.64         1.76 o
   0   6   8          3.81          5.84         1.65 o
   1   6   8          8.85         10.15         1.89 o
   2   6   8          0.31          1.90         1.52 o
   3   6   8          6.93          4.84         2.35 o
   4   6   8          1.01          0.12         2.22 o
   5   6   8          3.10          0.20         2.24 o
   6   6   8          0.78          1.69         5.28 o
   7   6   8          1.46          2.15         3.44 o
   8   6   8          5.85          2.96         5.07 o
  -9   7   8         58.61         67.33         8.63 o
  -8   7   8         13.21         11.41         4.85 o
  -7   7   8          8.67          5.28         4.14 o
  -6   7   8         21.52         25.63         5.63 o
  -5   7   8         20.25         23.75         5.11 o
  -4   7   8          0.07         -4.88         4.44 o
  -3   7   8          3.22          3.80         6.34 o
  -2   7   8          0.10          2.50         4.23 o
  -1   7   8          8.88          2.54         6.76 o
   0   7   8          0.01          2.82         2.65 o
   1   7   8          0.96          7.28         3.59 o
   2   7   8         11.32         10.94         3.90 o
   3   7   8          8.50          9.74         5.92 o
   4   7   8          9.83          7.16         3.70 o
   5   7   8          0.95          0.00         3.52 o
   6   7   8          0.06          0.49         4.65 o
  -6   8   8          0.39          0.16         4.07 o
  -5   8   8         68.01         71.50         8.43 o
  -4   8   8          0.03         -2.30         3.64 o
  -3   8   8          2.60          0.95         3.90 o
  -2   8   8          0.27         -8.03         6.34 o
  -1   8   8          2.03         -5.92         5.92 o
   0   8   8          0.25          0.00         7.19 o
   1   8   8          0.99          0.42         5.92 o
   2   8   8          0.12          0.00         6.76 o
   3   8   8          0.16         -1.69         7.19 o
 -13   0   9          0.89          0.42         4.65 o
 -11   0   9        370.94        353.80        17.33 o
  -9   0   9         36.68         34.98         3.40 o
  -7   0   9         18.55         17.63         2.42 o
  -5   0   9       1048.93       1061.75        16.58 o
  -3   0   9        612.48        545.46        14.30 o
  -1   0   9        802.41        823.64        13.34 o
   1   0   9        185.31        181.37         5.15 o
   3   0   9        163.14        159.77         5.09 o
   5   0   9        475.66        462.14         9.99 o
   7   0   9         15.25         13.10         4.65 o
   9   0   9         26.61         26.63         6.76 o
  11   0   9          0.02          8.88         5.92 o
 -14   1   9         12.37         12.93         4.45 o
 -13   1   9          9.04          3.33         3.43 o
 -12   1   9         12.76         17.43         4.15 o
 -11   1   9         13.03         13.90         4.87 o
 -10   1   9          0.05          1.04         2.35 o
  -9   1   9        139.15        135.03         4.50 o
  -8   1   9          0.07         -1.63         1.08 o
  -7   1   9         34.23         38.43         2.70 o
  -6   1   9        243.76        266.85         6.03 o
  -5   1   9         60.44         67.62         3.53 o
  -4   1   9         25.43         23.85         1.79 o
  -3   1   9          1.06          0.68         0.89 o
  -2   1   9        277.21        261.79         4.36 o
  -1   1   9          3.59          3.58         0.91 o
   0   1   9        433.68        429.07         5.99 o
   1   1   9         22.01         23.50         1.58 o
   2   1   9        396.49        411.99         6.02 o
   3   1   9          0.12         -0.96         0.86 o
   4   1   9         82.47         70.06         4.46 o
   5   1   9          0.55          0.64         1.16 o
   6   1   9         49.88         50.40         4.13 o
   7   1   9          0.03         -0.54         1.92 o
   8   1   9         97.28        105.16         8.05 o
   9   1   9          7.23          4.36         3.43 o
  10   1   9          5.03          2.00         3.59 o
  11   1   9         10.81         11.49         4.33 o
 -14   2   9          4.25         16.91         6.76 o
 -13   2   9         74.88         63.40        10.14 o
 -12   2   9         16.27         13.77         3.14 o
 -11   2   9         36.33         29.82         3.65 o
 -10   2   9         92.41         79.44        11.62 o
  -9   2   9          4.65          8.88         2.73 o
  -8   2   9         47.78         52.25         3.71 o
  -7   2   9          0.30          0.14         1.34 o
  -6   2   9          3.58          2.29         1.09 o
  -5   2   9        248.75        241.96         4.37 o
  -4   2   9         18.98         16.19         1.44 o
  -3   2   9        844.37        830.61         9.54 o
  -2   2   9         95.17         97.81         2.66 o
  -1   2   9        295.81        268.41         4.46 o
   0   2   9          7.77          7.53         1.08 o
   1   2   9         46.69         43.73         2.39 o
   2   2   9          8.74          8.62         1.38 o
   3   2   9        249.55        239.59         4.93 o
   4   2   9         20.30         23.48         2.00 o
   5   2   9        139.53        134.53         4.72 o
   6   2   9         37.17         34.18         2.69 o
   7   2   9          0.21         -1.62         1.99 o
   8   2   9          1.83         -0.18         2.08 o
   9   2   9         35.66         34.45         5.22 o
  10   2   9          6.45         10.57         5.50 o
  11   2   9          4.08          3.82         3.55 o
 -13   3   9         25.02         24.09         7.61 o
 -12   3   9          9.89         10.15         4.68 o
 -11   3   9          8.77          4.75         3.13 o
 -10   3   9          3.49          4.25         2.73 o
  -9   3   9        180.20        170.82         7.50 o
  -8   3   9         28.29         33.76         3.50 o
  -7   3   9          4.97          3.66         1.97 o
  -6   3   9          0.65         -0.62         1.22 o
  -5   3   9         37.98         35.45         2.63 o
  -4   3   9         29.51         30.96         1.88 o
  -3   3   9         14.12         15.99         1.31 o
  -2   3   9        215.92        210.99         3.89 o
  -1   3   9         13.66         14.08         1.56 o
   0   3   9        368.08        354.28         6.70 o
   1   3   9         48.95         50.85         2.22 o
   2   3   9          7.67          7.09         1.22 o
   3   3   9         21.57         22.32         1.72 o
   4   3   9          4.70          7.47         1.47 o
   5   3   9         11.62          9.05         2.27 o
   6   3   9        138.69        149.73         9.67 o
   7   3   9          1.02         -0.36         2.28 o
   8   3   9          8.07          8.74         2.66 o
   9   3   9         58.20         62.38         6.30 o
  10   3   9         22.28         25.36         7.19 o
 -13   4   9        151.80        142.03        15.64 o
 -12   4   9          2.50          3.02         4.06 o
 -11   4   9          4.35          2.13         4.02 o
 -10   4   9          2.12         -0.86         2.24 o
  -9   4   9         40.55         37.35         3.39 o
  -8   4   9         10.64         10.13         2.18 o
  -7   4   9         22.76         31.21         6.99 o
  -6   4   9         40.53         46.04         3.51 o
  -5   4   9         10.94         12.56         1.68 o
  -4   4   9         21.37         21.66         1.68 o
  -3   4   9        352.94        339.80         5.35 o
  -2   4   9         44.19         40.99         2.25 o
  -1   4   9         54.01         53.26         2.47 o
   0   4   9          2.23          3.58         1.14 o
   1   4   9          0.03          0.62         1.05 o
   2   4   9         25.97         28.89         1.92 o
   3   4   9        269.28        277.51         7.84 o
   4   4   9         59.39         64.94         5.08 o
   5   4   9          0.08         -1.89         1.47 o
   6   4   9         13.28         12.15         2.96 o
   7   4   9          4.26          2.96         2.60 o
   8   4   9          1.93         -0.07         2.83 o
   9   4   9          0.90          6.34         5.50 o
  10   4   9         34.46         40.58         9.30 o
 -12   5   9          0.03          2.04         3.55 o
 -11   5   9          5.01          4.09         3.25 o
 -10   5   9         10.00          6.54         3.29 o
  -9   5   9          4.71          4.48         2.81 o
  -8   5   9         10.97         15.86         2.53 o
  -7   5   9        143.97        148.42         5.31 o
  -6   5   9          4.57          0.92         1.65 o
  -5   5   9          1.05         -0.45         1.31 o
  -4   5   9          0.00          0.34         1.30 o
  -3   5   9          1.21         -1.19         1.17 o
  -2   5   9         25.46         30.88         2.06 o
  -1   5   9          5.11          5.19         1.37 o
   0   5   9         79.21         87.12         4.27 o
   1   5   9          7.67          5.41         2.44 o
   2   5   9          0.56         -0.20         1.78 o
   3   5   9         35.45         32.86         3.69 o
   4   5   9          3.09          1.90         2.16 o
   5   5   9          0.48          1.58         3.01 o
   6   5   9         21.30         19.09         3.55 o
   7   5   9          7.34          6.25         2.99 o
   8   5   9          4.68          7.61         5.50 o
   9   5   9         50.44         70.59        11.41 o
 -10   6   9          0.42         -2.07         3.83 o
  -9   6   9          2.80          2.90         4.14 o
  -8   6   9          6.28          0.63         6.55 o
  -7   6   9         18.50         13.68         4.67 o
  -6   6   9         16.83         23.39         3.67 o
  -5   6   9          8.33         13.20         2.91 o
  -4   6   9         24.99         24.50         2.81 o
  -3   6   9         30.45         27.46         2.60 o
  -2   6   9          6.25          4.55         1.72 o
  -1   6   9         12.91         11.42         2.21 o
   0   6   9          1.89         -0.99         1.80 o
   1   6   9          0.62          0.97         2.36 o
   2   6   9         10.48         13.73         3.14 o
   3   6   9         36.86         42.19         4.08 o
   4   6   9         29.38         34.20         9.51 o
   5   6   9          3.20         13.91         8.88 o
   6   6   9         12.29         14.23         4.65 o
   7   6   9          1.65          0.75         3.96 o
  -8   7   9          1.72          3.35         4.29 o
  -7   7   9         43.78         45.41        10.78 o
  -6   7   9          0.38         -5.16         3.44 o
  -5   7   9          3.11          0.11         3.26 o
  -4   7   9          7.62          6.61         3.90 o
  -3   7   9          2.05          1.78         3.32 o
  -2   7   9          1.26          1.93         3.36 o
  -1   7   9          0.17          0.31         2.94 o
   0   7   9          1.59         -2.42         3.17 o
   1   7   9          0.57          3.55         3.32 o
   2   7   9          0.73          2.11         3.26 o
   3   7   9          3.04          1.86         3.66 o
   4   7   9         11.64          6.26         4.22 o
   5   7   9         11.94          7.96         4.57 o
  -4   8   9         13.33         19.46         5.24 o
  -3   8   9          0.31         -1.17         3.97 o
  -2   8   9          0.40         -0.42         7.19 o
  -1   8   9          1.08         -2.11         6.34 o
   0   8   9          0.04         -8.45         5.92 o
   1   8   9          2.66          1.27         7.19 o
 -14   0  10          0.91          5.50         5.92 o
 -12   0  10          3.61          0.00         4.65 o
 -10   0  10         73.73         86.65         9.72 o
  -8   0  10         77.34         78.78         4.55 o
  -6   0  10        125.96        115.52         5.71 o
  -4   0  10        272.06        260.63        13.41 o
  -2   0  10        493.69        472.97         9.41 o
   0   0  10        739.51        717.80        12.50 o
   2   0  10        259.81        282.93         8.63 o
   4   0  10         47.33         50.32         4.38 o
   6   0  10        301.62        273.49        14.79 o
   8   0  10        140.51        163.16        14.37 o
  10   0  10          2.73          2.54         5.07 o
 -14   1  10          0.10         -1.06         3.55 o
 -13   1  10         33.35         31.98         5.38 o
 -12   1  10          0.00          1.63         4.86 o
 -11   1  10        157.82        169.29        18.39 o
 -10   1  10          0.33         -2.88         1.92 o
  -9   1  10         84.63         84.68         8.90 o
  -8   1  10         19.57         16.26         1.99 o
  -7   1  10         97.96         87.78         3.08 o
  -6   1  10          6.85          5.58         1.44 o
  -5   1  10          5.40          3.03         1.13 o
  -4   1  10         14.78         16.55         1.46 o
  -3   1  10        471.30        483.20         6.68 o
  -2   1  10         29.14         28.93         1.81 o
  -1   1  10       1604.78       1595.73        16.36 o
   0   1  10        218.65        223.65         4.28 o
   1   1  10         39.58         43.97         2.21 o
   2   1  10         98.84         94.41         2.97 o
   3   1  10        251.64        251.75         4.84 o
   4   1  10          8.29          6.66         1.51 o
   5   1  10        485.23        465.85        10.79 o
   6   1  10         13.40         17.65         3.85 o
   7   1  10        211.13        166.97         8.51 o
   8   1  10          6.90          6.41         3.43 o
   9   1  10          4.32          3.97         3.43 o
  10   1  10          0.72         -3.99         3.13 o
 -14   2  10          0.73         -0.85         5.50 o
 -13   2  10         10.40          6.76         5.92 o
 -12   2  10          3.42          3.80         5.07 o
 -11   2  10         25.98         18.27         4.23 o
 -10   2  10         12.79         17.75         3.52 o
  -9   2  10          2.16          2.35         2.64 o
  -8   2  10         91.21         89.08         7.05 o
  -7   2  10         59.20         68.07         3.65 o
  -6   2  10        141.72        136.90         3.54 o
  -5   2  10         13.90         13.78         1.42 o
  -4   2  10         29.44         29.21         1.85 o
  -3   2  10          9.89         10.39         1.33 o
  -2   2  10        143.38        136.78         3.30 o
  -1   2  10          2.94          3.96         1.20 o
   0   2  10        575.43        565.20         7.55 o
   1   2  10         63.89         65.82         3.43 o
   2   2  10        294.33        305.57         5.42 o
   3   2  10        301.54        298.74         6.14 o
   4   2  10          0.50          0.58         1.57 o
   5   2  10         70.32         53.35         3.48 o
   6   2  10        123.84        116.14         7.62 o
   7   2  10         35.39         31.88         4.92 o
   8   2  10        115.15        105.09         8.05 o
   9   2  10          1.33         -3.43         2.83 o
  10   2  10          5.44          2.21         3.85 o
 -13   3  10         37.16         39.73         9.30 o
 -12   3  10          0.20         -0.31         2.83 o
 -11   3  10         11.52         11.24         3.52 o
 -10   3  10          7.44          7.70         5.28 o
  -9   3  10        135.05        136.06         6.86 o
  -8   3  10         29.51         27.49         3.26 o
  -7   3  10         23.78         18.71         2.51 o
  -6   3  10          0.96          3.92         1.83 o
  -5   3  10          9.94         10.83         1.50 o
  -4   3  10         38.79         39.69         2.43 o
  -3   3  10        325.40        305.57        14.08 o
  -2   3  10          0.63          2.02         1.14 o
  -1   3  10        164.20        156.77         3.86 o
   0   3  10        168.99        168.23         4.09 o
   1   3  10        134.39        125.45         3.64 o
   2   3  10         27.52         28.00         2.47 o
   3   3  10        401.52        404.48         9.48 o
   4   3  10          6.13          9.30         3.09 o
   5   3  10        208.40        194.36         6.16 o
   6   3  10         38.49         50.60         3.89 o
   7   3  10         72.61         71.92         5.54 o
   8   3  10         39.00         47.04         5.78 o
   9   3  10          4.13          9.30         5.92 o
  10   3  10          3.48          4.23         5.50 o
 -12   4  10          6.86         15.23         5.59 o
 -11   4  10          4.13         -0.32         4.26 o
 -10   4  10          1.41          0.95         1.98 o
  -9   4  10          0.02         -0.53         1.92 o
  -8   4  10         43.62         50.73         4.04 o
  -7   4  10         15.38         13.05         2.38 o
  -6   4  10         58.15         65.10         3.60 o
  -5   4  10         44.85         47.44         3.16 o
  -4   4  10          6.54          2.96         1.55 o
  -3   4  10          8.12         10.23         1.80 o
  -2   4  10         18.06         16.84         1.95 o
  -1   4  10          3.16          5.21         1.57 o
   0   4  10        201.51        191.22         4.94 o
   1   4  10          3.82          3.29         1.71 o
   2   4  10        149.62        155.08         5.26 o
   3   4  10         35.47         35.78         3.06 o
   4   4  10         25.08         20.75         2.72 o
   5   4  10         12.56         13.89         3.04 o
   6   4  10         34.88         32.54         3.94 o
   7   4  10          0.36         -2.22         3.35 o
   8   4  10         29.87         19.33         4.06 o
   9   4  10         38.74         31.70         8.45 o
 -11   5  10          3.90          2.55         3.14 o
 -10   5  10         12.52         18.82         3.88 o
  -9   5  10         19.32         22.80         3.88 o
  -8   5  10          7.52          1.65         2.46 o
  -7   5  10         11.77          9.40         2.26 o
  -6   5  10          0.54         -0.80         1.50 o
  -5   5  10          8.93         10.24         1.87 o
  -4   5  10          4.68          5.74         1.59 o
  -3   5  10        104.35        111.55         3.96 o
  -2   5  10         87.48         90.12         4.08 o
  -1   5  10          3.50          2.57         1.92 o
   0   5  10          0.05         -0.42         1.80 o
   1   5  10         44.75         50.42         6.65 o
   2   5  10         25.56         25.29         3.30 o
   3   5  10         38.52         30.97         3.76 o
   4   5  10         50.57         56.73         4.74 o
   5   5  10        171.88        169.49         9.47 o
   6   5  10         29.20         33.22         4.42 o
   7   5  10          0.33          1.27         4.65 o
   8   5  10         49.82         75.66        10.99 o
 -10   6  10          3.77         -0.55         4.03 o
  -9   6  10          0.84          0.28         3.97 o
  -8   6  10          5.03          9.88         7.61 o
  -7   6  10          5.57          9.94         3.64 o
  -6   6  10          4.25          3.03         2.81 o
  -5   6  10          3.36          0.83         2.99 o
  -4   6  10          2.43         -1.48         2.17 o
  -3   6  10          0.04         -0.49         2.17 o
  -2   6  10         11.76         15.99         3.74 o
  -1   6  10          0.04          1.90         1.93 o
   0   6  10         33.28         40.88         3.77 o
   1   6  10         20.12         21.80         4.73 o
   2   6  10         15.32         22.22         4.85 o
   3   6  10         31.55         22.61         8.24 o
   4   6  10          3.28          1.40         3.58 o
   5   6  10         66.75         68.44         7.81 o
   6   6  10         16.70         10.42         4.67 o
  -7   7  10          3.88         -0.95         3.90 o
  -6   7  10          1.69         -3.11         5.71 o
  -5   7  10          6.18          1.10         4.07 o
  -4   7  10          2.71          6.09         7.82 o
  -3   7  10          2.69          7.16         3.97 o
  -2   7  10         19.25          4.65         7.19 o
  -1   7  10         12.67         10.82         4.02 o
   0   7  10          0.22         -0.14         3.02 o
   1   7  10          3.11          3.23         3.32 o
   2   7  10          4.73          0.70         6.13 o
   3   7  10          0.77          1.54         3.70 o
   4   7  10          6.03          1.95         6.13 o
 -13   0  11          0.60          5.07         5.07 o
 -11   0  11          5.92          2.96         4.65 o
  -9   0  11        132.35        143.96         7.62 o
  -7   0  11        241.19        228.44         6.78 o
  -5   0  11         28.95         33.92         2.97 o
  -3   0  11          0.60          0.98         1.37 o
  -1   0  11        836.80        773.94        13.57 o
   1   0  11       2362.25       2352.61        32.94 o
   3   0  11         30.09         24.91         2.82 o
   5   0  11         66.42         36.35         7.19 o
   7   0  11        117.01        106.94        11.41 o
   9   0  11          4.11          9.30         5.92 o
 -13   1  11          7.33         13.10         5.92 o
 -12   1  11         41.71         54.67        12.05 o
 -11   1  11          0.08          1.89         3.13 o
 -10   1  11          0.41         -0.97         2.53 o
  -9   1  11          1.17         -2.32         2.75 o
  -8   1  11         80.00         74.87         4.58 o
  -7   1  11          0.62          0.17         1.26 o
  -6   1  11        393.35        374.40         6.16 o
  -5   1  11          3.81          6.54         1.30 o
  -4   1  11         82.01         81.17         2.96 o
  -3   1  11        154.81        159.45         4.33 o
  -2   1  11         56.12         55.31         2.49 o
  -1   1  11        425.81        426.99         6.45 o
   0   1  11       2054.06       2037.25        20.45 o
   1   1  11        184.22        179.86         4.28 o
   2   1  11       1493.57       1514.19        16.36 o
   3   1  11         63.38         64.89         3.66 o
   4   1  11        777.33        736.77        14.46 o
   5   1  11          2.35          5.15         3.13 o
   6   1  11        118.48        120.65         8.37 o
   7   1  11          4.93          0.21         2.69 o
   8   1  11         61.67         70.49         7.15 o
   9   1  11          1.13          8.25         3.73 o
  10   1  11          9.61         12.22         4.63 o
 -13   2  11          3.41          6.76         6.34 o
 -12   2  11          0.28          4.65         5.07 o
 -11   2  11         13.82         13.96         3.85 o
 -10   2  11          1.22         -0.05         2.64 o
  -9   2  11         54.35         47.60         4.24 o
  -8   2  11          0.26         -2.18         1.71 o
  -7   2  11        125.35        132.51         7.82 o
  -6   2  11         63.04         47.93         4.28 o
  -5   2  11          6.50          2.60         1.40 o
  -4   2  11        108.06        111.39         3.22 o
  -3   2  11         61.44         55.46         2.55 o
  -2   2  11          0.06          1.27         1.17 o
  -1   2  11        602.58        581.37         9.10 o
   0   2  11          0.85         -0.01         1.17 o
   1   2  11        861.90        832.93        10.49 o
   2   2  11        153.24        176.27         7.93 o
   3   2  11        109.04         86.16         5.65 o
   4   2  11         22.76         17.81         3.27 o
   5   2  11         10.31          8.22         4.44 o
   6   2  11          3.50          2.75         2.99 o
   7   2  11         10.77         10.99         3.89 o
   8   2  11          2.53          1.27         2.99 o
   9   2  11         15.11         13.89         4.33 o
 -13   3  11          9.37          3.38         5.50 o
 -12   3  11         13.97          9.72         5.92 o
 -11   3  11         10.84         11.39         3.08 o
 -10   3  11          0.07         -1.20         2.41 o
  -9   3  11          4.17          9.32         2.60 o
  -8   3  11         47.92         48.45         4.10 o
  -7   3  11          3.16          2.22         2.04 o
  -6   3  11         94.45         87.82         4.16 o
  -5   3  11         28.41         31.13         2.78 o
  -4   3  11        320.69        323.04         8.10 o
  -3   3  11        164.14        151.33         5.40 o
  -2   3  11        210.00        210.81         6.32 o
  -1   3  11        415.57        404.39         9.15 o
   0   3  11        242.98        238.30         6.94 o
   1   3  11         23.25         19.30         2.61 o
   2   3  11       1344.97       1361.21        26.57 o
   3   3  11          2.82          5.47         2.60 o
   4   3  11        488.25        497.11        16.44 o
   5   3  11          2.50          5.80         2.30 o
   6   3  11         16.54         12.24         3.21 o
   7   3  11         35.84         36.75         5.38 o
   8   3  11          2.04          2.11         4.65 o
   9   3  11          3.71          6.76         5.92 o
 -12   4  11          0.33         -0.55         3.13 o
 -11   4  11         17.32         24.23         4.31 o
 -10   4  11          0.14          2.15         3.25 o
  -9   4  11         11.06         14.51         4.45 o
  -8   4  11         13.67          9.13         2.45 o
  -7   4  11          8.90          6.31         1.90 o
  -6   4  11          0.12          1.03         1.65 o
  -5   4  11         83.03         77.36         5.19 o
  -4   4  11         11.26         17.60         2.31 o
  -3   4  11        116.22        127.83         6.34 o
  -2   4  11          5.17          7.10         2.61 o
  -1   4  11        294.82        296.15         7.93 o
   0   4  11         16.03         22.35         4.87 o
   1   4  11         26.55         22.78         3.68 o
   2   4  11         25.74         33.97         3.66 o
   3   4  11        422.32        398.14        15.80 o
   4   4  11          6.17          8.25         2.30 o
   5   4  11         55.61         55.57         4.85 o
   6   4  11          2.59          6.76         3.96 o
   7   4  11          0.17         -0.85         4.23 o
   8   4  11          0.02         -4.23         3.80 o
 -11   5  11         20.41         17.89         4.27 o
 -10   5  11          0.22          0.22         2.80 o
  -9   5  11          1.34          0.63         2.78 o
  -8   5  11          8.53          9.54         3.31 o
  -7   5  11         16.51         17.50         4.39 o
  -6   5  11         40.72         44.31         4.01 o
  -5   5  11         71.27         78.08         5.57 o
  -4   5  11         39.95         42.86         3.06 o
  -3   5  11         13.77         16.51         3.24 o
  -2   5  11         80.93         88.20         5.21 o
  -1   5  11          1.59          0.69         2.06 o
   0   5  11         67.05         76.06         6.27 o
   1   5  11        141.73        150.68         6.65 o
   2   5  11        406.36        386.81        11.57 o
   3   5  11         31.56         30.20         3.77 o
   4   5  11        190.03        202.91         8.16 o
   5   5  11          0.37         -2.23         2.24 o
   6   5  11          3.38          4.02         4.86 o
   7   5  11         18.68         18.18         6.76 o
  -9   6  11          3.59          5.40         6.13 o
  -8   6  11          2.34          2.25         2.89 o
  -7   6  11          0.19         -0.86         2.70 o
  -6   6  11          5.30          8.67         3.25 o
  -5   6  11         15.08         12.51         3.27 o
  -4   6  11          1.92         -0.74         2.46 o
  -3   6  11         24.54         24.44         5.07 o
  -2   6  11          8.40         19.17         6.97 o
  -1   6  11         54.29         50.52         6.40 o
   0   6  11          7.92         14.00         4.29 o
   1   6  11         13.59         13.26         4.86 o
   2   6  11          0.19          4.04         5.92 o
   3   6  11         45.43         34.94         7.19 o
   4   6  11         34.82         29.89         5.78 o
   5   6  11          4.55          1.87         4.26 o
  -6   7  11         12.54          8.97         5.31 o
  -5   7  11         17.43         22.20         7.19 o
  -4   7  11          4.34          7.24         4.35 o
  -3   7  11         20.35         17.33         9.72 o
  -2   7  11          0.38          1.41         3.40 o
  -1   7  11          1.58         -4.02         3.26 o
   0   7  11         57.65         76.68        12.05 o
   1   7  11         32.00         42.20         7.82 o
   2   7  11         38.02         47.72         6.65 o
 -12   0  12         19.61         10.57         5.92 o
 -10   0  12          3.97          2.11         4.65 o
  -8   0  12          0.64         -2.96         2.96 o
  -6   0  12        796.26        749.63        14.06 o
  -4   0  12        928.63        913.74        15.84 o
  -2   0  12       1552.50       1632.06        25.81 o
   0   0  12       1149.39       1188.76        19.27 o
   2   0  12        122.68        124.75         6.79 o
   4   0  12         55.88         57.49         8.45 o
   6   0  12         46.37         39.31         7.61 o
   8   0  12          1.49          3.80         5.07 o
 -13   1  12          1.47          8.45         5.92 o
 -12   1  12          2.56          5.50         5.50 o
 -11   1  12         46.44         50.72         8.88 o
 -10   1  12          0.25          4.23         4.65 o
  -9   1  12         25.47         24.19         3.35 o
  -8   1  12         10.18         13.59         2.40 o
  -7   1  12        125.41        129.90         4.87 o
  -6   1  12         17.86         24.14         2.47 o
  -5   1  12        335.17        322.14         6.63 o
  -4   1  12         45.65         37.13         2.32 o
  -3   1  12         71.19         83.15         3.91 o
  -2   1  12        205.78        215.34         4.66 o
  -1   1  12        594.73        580.67        10.76 o
   0   1  12         19.48         23.31         2.18 o
   1   1  12         74.47         70.52         3.90 o
   2   1  12          1.48          0.24         1.57 o
   3   1  12         38.12         40.88         5.05 o
   4   1  12         10.54          6.88         3.59 o
   5   1  12        105.05        109.77        10.99 o
   6   1  12         29.76         26.05         4.75 o
   7   1  12         36.11         55.27        10.36 o
   8   1  12          5.87          1.87         3.43 o
   9   1  12          7.55         -0.44         3.43 o
 -13   2  12          1.81          4.65         5.50 o
 -12   2  12          2.66         -3.38         4.65 o
 -11   2  12         29.41         31.77         5.22 o
 -10   2  12         16.56         10.65         2.92 o
  -9   2  12         31.42         32.55         3.65 o
  -8   2  12         27.76         31.32         3.14 o
  -7   2  12         93.30         85.58         4.51 o
  -6   2  12        319.68        295.69        10.61 o
  -5   2  12         36.05         35.91         3.59 o
  -4   2  12        878.65        852.42        15.52 o
  -3   2  12        184.67        176.77         6.28 o
  -2   2  12       1341.07       1377.54        18.58 o
  -1   2  12         95.95        100.17         4.34 o
   0   2  12        442.17        463.83        12.00 o
   1   2  12        375.24        373.59         7.95 o
   2   2  12          0.70         -0.89         1.52 o
   3   2  12         76.71         61.41         4.41 o
   4   2  12         79.87         84.51         7.02 o
   5   2  12         81.44         66.08         6.55 o
   6   2  12         42.09         46.79         5.66 o
   7   2  12          2.04          5.99         3.43 o
   8   2  12          1.77          4.65         7.61 o
   9   2  12          1.28         11.35         4.33 o
 -12   3  12          9.56         10.81         5.71 o
 -11   3  12         17.70         23.60         3.54 o
 -10   3  12          7.82         11.76         2.91 o
  -9   3  12         48.16         59.95         4.73 o
  -8   3  12          8.16          8.16         2.28 o
  -7   3  12         65.03         76.12         4.34 o
  -6   3  12          0.03          1.18         2.38 o
  -5   3  12          1.59          2.10         1.92 o
  -4   3  12          0.00          3.70         1.92 o
  -3   3  12        409.81        382.45         9.29 o
  -2   3  12        279.93        275.26         7.68 o
  -1   3  12         68.20         71.40         4.54 o
   0   3  12          6.97          5.08         2.17 o
   1   3  12        201.99        198.04         6.80 o
   2   3  12          1.90          0.54         2.04 o
   3   3  12          0.41          0.24         2.02 o
   4   3  12          0.12          0.93         2.83 o
   5   3  12         43.43         60.10         5.36 o
   6   3  12         35.40         45.03         4.89 o
   7   3  12         28.22         21.56         4.48 o
   8   3  12          5.90          4.65         5.07 o
 -11   4  12         29.72         25.39         5.22 o
 -10   4  12          1.16          1.39         3.13 o
  -9   4  12         24.27         28.41         4.92 o
  -8   4  12         43.21         51.12         5.08 o
  -7   4  12          7.37          8.36         2.18 o
  -6   4  12         44.74         57.57         3.82 o
  -5   4  12         35.79         32.67         2.96 o
  -4   4  12        607.55        640.85        13.24 o
  -3   4  12        130.82        146.83         6.08 o
  -2   4  12        483.57        497.44        10.79 o
  -1   4  12         19.29         21.52         4.67 o
   0   4  12         89.60         89.06         4.94 o
   1   4  12         52.50         44.53         3.76 o
   2   4  12         60.30         57.30         4.01 o
   3   4  12         32.95         33.94         3.38 o
   4   4  12         58.75         54.42         5.00 o
   5   4  12          1.63         -1.00         3.13 o
   6   4  12         11.29         12.89         4.75 o
   7   4  12          4.59          2.54         4.65 o
 -10   5  12         18.32         20.94         4.21 o
  -9   5  12         41.79         47.86         4.54 o
  -8   5  12          1.22         -2.85         2.17 o
  -7   5  12          5.48          5.20         2.44 o
  -6   5  12         12.54         12.82         2.79 o
  -5   5  12          0.84          3.12         2.22 o
  -4   5  12        111.44        130.50         5.30 o
  -3   5  12        216.89        190.57         7.33 o
  -2   5  12         11.68          9.98         3.65 o
  -1   5  12         12.74          8.50         2.72 o
   0   5  12         20.89         22.04         5.37 o
   1   5  12         59.08         59.06         4.90 o
   2   5  12          7.84         10.27         2.89 o
   3   5  12         22.63         22.37         5.67 o
   4   5  12         23.45         20.88         3.64 o
   5   5  12          0.02          3.31         3.90 o
   6   5  12          0.00          0.34         3.52 o
  -8   6  12          3.71          5.65         3.44 o
  -7   6  12          4.80          6.67         4.46 o
  -6   6  12         30.64         32.46         4.69 o
  -5   6  12        120.07        118.58         7.72 o
  -4   6  12        157.58        152.65        10.93 o
  -3   6  12         41.31         47.37        14.58 o
  -2   6  12         84.59         89.52         8.32 o
  -1   6  12          0.61         -2.22         3.26 o
   0   6  12         50.21         48.09         6.65 o
   1   6  12          3.79          5.21         3.64 o
   2   6  12         20.56         19.99         7.82 o
   3   6  12         98.31         87.74         8.91 o
   4   6  12          3.34          1.24         3.90 o
  -4   7  12         36.41         51.99        13.95 o
  -3   7  12          0.49         -2.11         6.76 o
  -2   7  12          1.91          6.60         3.97 o
  -1   7  12         41.89         44.23         8.24 o
   0   7  12         10.92         14.02         4.67 o
  -9   0  13        134.72        154.71        13.95 o
  -7   0  13         23.53          8.45         4.23 o
  -5   0  13         31.16         32.19         4.15 o
  -3   0  13        172.18        171.06         7.58 o
  -1   0  13        789.58        771.48        20.92 o
   1   0  13          2.57          6.34         4.23 o
   3   0  13        145.20        133.15        12.26 o
   5   0  13         37.34         21.56         6.34 o
   7   0  13         53.66         60.87        10.14 o
 -12   1  13         23.26         20.29         7.19 o
 -11   1  13          0.31         -0.16         3.38 o
 -10   1  13         43.82         42.69         5.68 o
  -9   1  13          6.04          8.60         3.43 o
  -8   1  13         56.73         45.07         5.52 o
  -7   1  13         35.16         35.83         3.73 o
  -6   1  13         46.90         26.86         3.17 o
  -5   1  13        107.14        100.92         5.16 o
  -4   1  13         15.81         20.86         2.40 o
  -3   1  13        156.14        158.64         6.26 o
  -2   1  13         29.93         29.30         2.76 o
  -1   1  13        190.93        174.85         5.45 o
   0   1  13          3.79          6.56         2.17 o
   1   1  13         31.85         31.19         3.42 o
   2   1  13          3.26          6.55         2.99 o
   3   1  13          1.58         -3.38         2.39 o
   4   1  13        163.17        190.33        16.91 o
   5   1  13          0.01          0.73         2.83 o
   6   1  13         15.01         19.02         4.48 o
   7   1  13          0.88          2.11         3.59 o
   8   1  13          7.19         -0.21         3.59 o
 -12   2  13          2.03         -4.48         2.99 o
 -11   2  13          0.28          4.91         3.85 o
 -10   2  13          0.42          4.12         3.43 o
  -9   2  13         22.09         19.91         2.92 o
  -8   2  13         92.26         79.91         4.67 o
  -7   2  13         11.00         16.62         2.98 o
  -6   2  13          4.55         13.28         3.73 o
  -5   2  13          7.20          7.00         2.85 o
  -4   2  13         45.58         52.05         4.87 o
  -3   2  13        164.69        164.32         6.06 o
  -2   2  13          0.04         -0.06         1.86 o
  -1   2  13        231.31        234.06        10.69 o
   0   2  13        169.27        154.16         6.91 o
   1   2  13        119.81        115.78         5.78 o
   2   2  13          2.29          1.69         2.69 o
   3   2  13          9.98         11.14         3.43 o
   4   2  13          2.67          7.45         3.25 o
   5   2  13          8.84          9.65         3.73 o
   6   2  13          3.03          7.76         3.73 o
   7   2  13         36.91         41.52         6.13 o
   8   2  13          0.63          2.96         3.43 o
 -11   3  13          1.59          0.88         6.13 o
 -10   3  13         16.81         12.82         3.12 o
  -9   3  13         43.53         42.05         3.71 o
  -8   3  13         52.57         42.95         3.68 o
  -7   3  13         42.20         45.87         3.61 o
  -6   3  13          1.04         -1.74         1.92 o
  -5   3  13         44.85         37.84         3.79 o
  -4   3  13         60.02         43.57         4.59 o
  -3   3  13         45.13         47.00         3.97 o
  -2   3  13          4.30          5.09         2.22 o
  -1   3  13        150.30        139.22         6.28 o
   0   3  13          0.07          0.99         3.12 o
   1   3  13          8.09         14.14         2.66 o
   2   3  13         30.19         26.17         3.50 o
   3   3  13         20.30         24.68         4.65 o
   4   3  13          7.19         15.76         3.89 o
   5   3  13          0.48         -3.49         2.32 o
   6   3  13         41.82         43.63         5.92 o
   7   3  13          1.39          0.42         4.65 o
 -10   4  13         17.05         20.10         4.75 o
  -9   4  13          0.27         -3.18         2.33 o
  -8   4  13         67.23         83.06         8.02 o
  -7   4  13         45.76         45.79         4.45 o
  -6   4  13         64.03         77.47         5.04 o
  -5   4  13         87.67         82.19         5.02 o
  -4   4  13         69.56         76.98         4.91 o
  -3   4  13         74.31         80.55         6.03 o
  -2   4  13         32.61         31.19         3.47 o
  -1   4  13         12.24         15.07         2.80 o
   0   4  13         81.66         89.86         6.42 o
   1   4  13        169.26        156.72         6.62 o
   2   4  13         10.97          9.06         2.66 o
   3   4  13          9.61          7.07         2.87 o
   4   4  13          0.15         -0.68         3.52 o
   5   4  13          0.77          7.47         4.45 o
   6   4  13          5.93          5.07         5.92 o
  -9   5  13         36.82         51.69         5.86 o
  -8   5  13          0.87          0.79         2.36 o
  -7   5  13          5.16         -1.66         2.67 o
  -6   5  13         17.65         14.96         3.69 o
  -5   5  13         47.85         42.63         6.40 o
  -4   5  13         46.66         45.20         6.72 o
  -3   5  13         90.72         95.70         8.83 o
  -2   5  13          5.23          4.42         2.49 o
  -1   5  13          3.64          3.99         2.63 o
   0   5  13         11.79         15.96         3.25 o
   1   5  13         11.36         10.63         3.01 o
   2   5  13          3.57          8.96         4.14 o
   3   5  13         15.72         22.56         5.28 o
   4   5  13          0.13         -0.34         3.52 o
  -6   6  13        131.81        140.12         8.67 o
  -5   6  13         27.84         23.58         7.61 o
  -4   6  13          4.14          3.32         3.74 o
  -3   6  13         15.48         15.23         5.71 o
  -2   6  13         16.85         17.12         4.78 o
  -1   6  13         10.68         15.21         6.34 o
   0   6  13         18.17         17.57         4.99 o
   1   6  13          9.48         16.42         5.07 o
   2   6  13         30.20         34.78         6.39 o
 -12   0  14         62.72         92.15        11.84 o
 -10   0  14         55.48         74.40        10.57 o
  -8   0  14         11.73          8.45         5.07 o
  -6   0  14         58.64         52.84         8.45 o
  -4   0  14        277.33        280.25        15.22 o
  -2   0  14        301.28        286.59        15.22 o
   0   0  14          8.36          5.92         4.23 o
   2   0  14          0.02          2.11         3.80 o
   4   0  14         68.61         94.26        11.84 o
   6   0  14          7.78          0.00         4.65 o
 -12   1  14          3.03          4.06         3.66 o
 -11   1  14         16.98          8.71         5.28 o
 -10   1  14          6.41          8.50         4.86 o
  -9   1  14         19.78         13.40         4.03 o
  -8   1  14          0.08          1.02         2.83 o
  -7   1  14        276.86        238.20        10.16 o
  -6   1  14          9.65          4.09         2.83 o
  -5   1  14         18.78         20.50         4.03 o
  -4   1  14          0.17         -0.30         2.08 o
  -3   1  14         39.00         36.80         8.67 o
  -2   1  14          1.20          2.63         2.64 o
  -1   1  14        151.74        163.07        12.47 o
   0   1  14          0.04         -1.59         2.53 o
   1   1  14        145.42        134.81         8.81 o
   2   1  14         12.99          7.55         3.13 o
   3   1  14         20.43         27.82         6.97 o
   4   1  14          0.03          0.93         2.83 o
   5   1  14          0.79          6.95         5.50 o
   6   1  14          0.05         -1.08         3.43 o
   7   1  14         42.58         64.80         8.03 o
 -11   2  14          0.03          1.11         2.73 o
 -10   2  14         29.25         44.60         4.87 o
  -9   2  14         12.09          9.92         3.73 o
  -8   2  14          3.33          1.97         2.94 o
  -7   2  14         28.13         19.12         3.17 o
  -6   2  14         60.09         46.00         4.22 o
  -5   2  14          2.55          5.02         2.30 o
  -4   2  14        244.63        249.85         7.89 o
  -3   2  14         31.56         21.76         3.14 o
  -2   2  14        119.77        128.58         6.27 o
  -1   2  14          3.96          6.76         2.44 o
   0   2  14         24.04         26.86         4.48 o
   1   2  14         13.87         17.59         4.03 o
   2   2  14          1.76          1.69         2.69 o
   3   2  14          4.62          3.44         4.02 o
   4   2  14         27.11         26.95         4.87 o
   5   2  14         10.66         15.56         4.45 o
   6   2  14         25.59         33.49         5.92 o
 -10   3  14         54.08         50.65         5.36 o
  -9   3  14         38.60         43.70         4.00 o
  -8   3  14          0.24         -0.95         3.41 o
  -7   3  14         20.24         22.51         3.21 o
  -6   3  14         17.53         19.94         5.30 o
  -5   3  14        172.42        161.20         6.90 o
  -4   3  14          6.24          0.99         2.20 o
  -3   3  14         32.48         29.48         3.47 o
  -2   3  14         13.30         11.04         2.66 o
  -1   3  14         17.80         20.98         4.55 o
   0   3  14         12.82         12.19         3.00 o
   1   3  14         58.81         64.58         6.38 o
   2   3  14         26.01         25.15         4.48 o
   3   3  14         20.76         22.85         4.57 o
   4   3  14          1.87          5.09         4.44 o
   5   3  14          4.71          2.54         3.29 o
   6   3  14          1.18          2.54         5.07 o
  -9   4  14          0.10         -0.66         2.72 o
  -8   4  14          1.20          2.41         2.66 o
  -7   4  14          2.70          1.19         3.43 o
  -6   4  14         90.37         87.20         5.52 o
  -5   4  14          2.01          1.14         2.53 o
  -4   4  14         59.99         63.14         4.66 o
  -3   4  14          4.10          4.24         2.34 o
  -2   4  14         18.87         24.17         3.29 o
  -1   4  14         14.93         11.55         2.61 o
   0   4  14         21.68         18.06         3.17 o
   1   4  14          0.09         -0.10         2.11 o
   2   4  14          5.90          9.72         5.07 o
   3   4  14          5.13          5.16         4.22 o
   4   4  14          1.47          5.45         4.14 o
   5   4  14          6.01          8.65         4.87 o
  -8   5  14          3.53          4.68         3.59 o
  -7   5  14         16.11         13.15         8.03 o
  -6   5  14          2.56         -1.69         4.65 o
  -5   5  14         30.80         14.79         5.92 o
  -4   5  14         33.33         30.43         7.19 o
  -3   5  14         11.32          6.02         4.02 o
  -2   5  14          2.84          6.52         4.23 o
  -1   5  14          5.01          7.38         4.02 o
   0   5  14         15.50         12.04         4.76 o
   1   5  14          8.11         11.54         4.67 o
   2   5  14          8.45          9.17         4.37 o
   3   5  14          4.18          0.63         6.55 o
  -4   6  14          3.14          5.07         4.16 o
  -3   6  14          0.70         -1.80         3.64 o
  -2   6  14          6.52          3.57         4.12 o
  -1   6  14         12.45         10.80         4.67 o
 -11   0  15         20.80         23.67         7.19 o
  -9   0  15          1.81         -3.80         4.23 o
  -7   0  15         53.67         54.95         8.45 o
  -5   0  15        162.85        165.28        13.95 o
  -3   0  15          2.95         10.14         4.65 o
  -1   0  15         56.01         62.98         9.30 o
   1   0  15        120.11        132.31        13.10 o
   3   0  15        180.35        197.40        14.37 o
   5   0  15          6.46         13.10         6.34 o
 -11   1  15          0.96         11.35         4.65 o
 -10   1  15        111.31        105.25        17.96 o
  -9   1  15          5.88          1.90         3.59 o
  -8   1  15         90.74         91.54         7.77 o
  -7   1  15          2.61          2.96         3.29 o
  -6   1  15          2.40          0.63         2.99 o
  -5   1  15          1.65          3.50         3.59 o
  -4   1  15         61.24         66.09         6.56 o
  -3   1  15          0.19         -1.12         2.53 o
  -2   1  15        102.59        112.37        18.60 o
  -1   1  15         14.89          9.41         4.02 o
   0   1  15         54.42         52.87         5.98 o
   1   1  15          1.61          4.59         3.38 o
   2   1  15          7.61         10.96         3.73 o
   3   1  15          0.12         -0.08         3.13 o
   4   1  15         64.30         70.89        10.57 o
   5   1  15          1.40          4.44         4.18 o
   6   1  15         34.24         26.62         5.66 o
 -10   2  15          1.28          1.90         3.29 o
  -9   2  15          0.23         -0.42         2.94 o
  -8   2  15          1.74          0.66         2.94 o
  -7   2  15         46.66         43.78         5.82 o
  -6   2  15          7.08          5.50         3.29 o
  -5   2  15         64.51         51.62         5.98 o
  -4   2  15         24.48         24.53         4.45 o
  -3   2  15         11.66         14.80         3.85 o
  -2   2  15          0.34         -3.50         2.34 o
  -1   2  15         50.50         49.31        12.05 o
   0   2  15          3.11          3.02         2.94 o
   1   2  15        120.45        151.27        20.92 o
   2   2  15         13.65         11.96         4.03 o
   3   2  15         74.66         85.26         7.75 o
   4   2  15          5.50          9.02         4.03 o
   5   2  15         12.47         15.20         9.51 o
  -9   3  15          0.56         -0.63         2.99 o
  -8   3  15         48.31         48.11         7.82 o
  -7   3  15          0.43          1.95         3.38 o
  -6   3  15          1.04         -3.67         2.45 o
  -5   3  15          0.03         -1.07         2.17 o
  -4   3  15         33.66         31.67         3.72 o
  -3   3  15          2.86          3.37         2.36 o
  -2   3  15         67.33         71.27         6.72 o
  -1   3  15         24.50         34.23         5.71 o
   0   3  15         18.30         18.72         4.15 o
   1   3  15          0.17         -0.15         3.59 o
   2   3  15          1.04          4.80         3.43 o
   3   3  15          0.81          2.92         3.43 o
   4   3  15          3.75         -0.58         4.02 o
  -8   4  15          0.95          1.27         3.43 o
  -7   4  15         13.03         20.48         4.75 o
  -6   4  15         13.82          8.62         3.85 o
  -5   4  15         15.23         15.97         4.15 o
  -4   4  15         14.70         21.32         3.42 o
  -3   4  15          2.35          0.62         2.17 o
  -2   4  15          9.33         12.54         2.91 o
  -1   4  15         18.49         16.08         3.11 o
   0   4  15         13.91         18.60         4.33 o
   1   4  15         61.27         85.39        10.99 o
   2   4  15          5.34          2.96         5.50 o
   3   4  15         12.27         12.61         4.85 o
  -5   5  15          1.30         -3.38         4.23 o
  -4   5  15         16.88         21.13         6.34 o
  -3   5  15          4.33          8.45         5.07 o
  -2   5  15         16.18         17.91         5.05 o
  -1   5  15          3.07          3.29         3.74 o
   0   5  15          1.82         -1.00         7.19 o
 -10   0  16         30.59         39.73         8.88 o
  -8   0  16         99.13         75.66        10.99 o
  -6   0  16         63.92         50.72         8.45 o
  -4   0  16         72.66         79.89        10.57 o
  -2   0  16        158.92        139.49        13.53 o
   0   0  16         67.52         57.06         9.30 o
   2   0  16         12.86         13.53         5.92 o
   4   0  16         88.36        125.12        13.95 o
  -9   1  16          4.83          0.41         3.55 o
  -8   1  16          0.00         -3.80         3.13 o
  -7   1  16         38.16         52.65        10.57 o
  -6   1  16          0.02         -1.27         3.04 o
  -5   1  16         59.27         55.80         6.42 o
  -4   1  16          0.70         -1.27         2.69 o
  -3   1  16        128.42        127.87        14.37 o
  -2   1  16          6.74          1.97         3.43 o
  -1   1  16          8.71         13.62         4.03 o
   0   1  16          3.95          4.44         3.59 o
   1   1  16         58.17         52.18         6.42 o
   2   1  16         35.16         45.74         8.88 o
   3   1  16        105.83        106.73         9.11 o
   4   1  16          2.77          5.43         3.85 o
  -9   2  16          0.15         -0.92         3.25 o
  -8   2  16         78.77         79.60         9.09 o
  -7   2  16          9.58          9.93         4.18 o
  -6   2  16         22.25         17.96         4.48 o
  -5   2  16          0.21         -1.02         2.96 o
  -4   2  16         29.17         31.59         5.17 o
  -3   2  16          7.71          6.97         3.59 o
  -2   2  16        136.23        141.91         9.41 o
  -1   2  16          0.50          5.71         3.59 o
   0   2  16         39.03         31.89         8.24 o
   1   2  16         23.46         21.72         4.78 o
   2   2  16         35.05         38.11         7.40 o
   3   2  16          1.26          3.72         3.73 o
  -8   3  16          0.00          1.71         3.55 o
  -7   3  16          6.31          9.77         4.44 o
  -6   3  16          0.03         -1.13         2.83 o
  -5   3  16         81.64         77.15         7.32 o
  -4   3  16          4.14         -2.22         2.83 o
  -3   3  16          6.52          3.80         4.86 o
  -2   3  16         41.58         49.16         5.98 o
  -1   3  16          1.56          0.38         3.13 o
   0   3  16          1.94         -0.08         3.13 o
   1   3  16         56.43         63.81        11.20 o
   2   3  16         71.14         90.15         8.35 o
  -6   4  16          0.26         -3.24         3.13 o
  -5   4  16          0.58          0.97         5.50 o
  -4   4  16          2.65          4.86         3.59 o
  -3   4  16          9.61          6.27         3.73 o
  -2   4  16         48.79         68.02         7.15 o
  -1   4  16         13.20         11.41         6.34 o
   0   4  16         36.05         32.97         7.61 o
  -7   0  17         18.40         27.48         7.61 o
  -5   0  17        115.75        132.73        13.95 o
  -3   0  17         76.05         88.77        11.41 o
  -1   0  17         37.22         51.57         9.30 o
   1   0  17          3.35         -0.85         4.65 o
  -8   1  17         84.28        101.01        10.14 o
  -7   1  17          1.73         -1.19         3.25 o
  -6   1  17        161.84        197.82        21.77 o
  -5   1  17         14.22         12.96         5.50 o
  -4   1  17         40.15         47.27        13.10 o
  -3   1  17          4.13          0.58         3.25 o
  -2   1  17         66.49         62.18         7.02 o
  -1   1  17          0.82         -1.77         3.25 o
   0   1  17        101.18         98.52         8.51 o
   1   1  17          4.13          6.76         3.89 o
   2   1  17         35.05         41.19         6.42 o
  -7   2  17          8.70         17.33         4.78 o
  -6   2  17         16.20         21.21         4.87 o
  -5   2  17         74.51         83.70         7.92 o
  -4   2  17          4.69         11.69         5.28 o
  -3   2  17         75.97         75.22         7.62 o
  -2   2  17          3.97          4.23         3.59 o
  -1   2  17         13.70         13.32         4.48 o
   0   2  17         24.54         35.21         5.96 o
   1   2  17          2.03         -1.32         5.28 o
  -5   3  17         16.26         14.99         4.45 o
  -4   3  17         12.52         16.82         4.63 o
  -3   3  17          2.18          7.10         9.51 o
  -2   3  17         27.01         38.54         5.98 o
  -1   3  17         10.80         13.80         5.50 o
   0   3  17          6.78          6.40         4.03 o
  -4   0  18        153.32        177.96        16.06 o
  -2   0  18          1.40         -6.34         4.23 o
  -5   1  18         85.07        108.71         9.25 o
  -4   1  18          1.48          3.95         3.96 o
  -3   1  18        175.87        210.94        14.37 o
  -2   1  18          0.34         -3.68         3.35 o
  -1   1  18         50.55         65.23        13.74 o
                                                
